# Supplementary material for: CDKN2A Deletion Leading to Hematogenous Metastasis of Human Gastric Carcinoma
Source: Front Oncol. 2021 Dec 23;11:801219. doi: 10.3389/fonc.2021.801219 (PMC8733704; doi:10.3389/fonc.2021.801219)
Supplement: Supplementary file 2 [file DataSheet_1.xlsx]

## Sheet: File 1
Cohort ID	Case ID	T_p16CN Mean	N_p16 CN Mean	t-test p-value	delta p16CN (T-N)	CDKN2A SCNVs	CDKN2A SCNV code	Sex	Sex code	Age yrs	Age code	chemotherapy before resection (1=yes，0=no)	Status of survival (1=dead, 0=alive)	Survival months	pTNM Stage	pTNM	baseline pT-stage	baseline pN-stage	baseline pM-stage	Location (1=noncardiac,2=cardiac)	differentiation (1=well/mod, 2=poor)	follow-up local recurrence	follow-up metast	follow-up hematogenous metast	distant metast. organ
1	F0030	2.99462	2.94515	0.57616	0.0494664	diploid	1	M	2	35	1	0	1	30	4	T4N1M0	4	1	0	1	2	NA	NA	NA
1	F0034	3.27144	3.21607	0.719207	0.055363	diploid	1	M	2	55	1	0	1	13	2	T3N0M0	3	0	0	1	2	NA	NA	NA
1	F0054	2.55611	3.21086	0.000156657	-0.654747	deletion	0	M	2	58	1	0	1	44	4	T2bN1M1	2	1	1	1	1	NA	NA	NA	live, bone
1	F0058	3.10891	3.10171	0.954652	0.00719556	diploid	1	M	2	54	1	0	1	55	2	T3N0M0	3	0	0	1	1	NA	NA	NA
1	F0078	3.27754	3.09579	0.107162	0.181753	diploid	1	F	1	33	1	0	1	18	4	T3N3M1	3	3	1	1	2	NA	0	0	abdomen, ovarian
1	F0098	3.17606	3.39521	0.0483494	-0.219156	deletion	0	M	2	62	2	0	1	9	4	T4N1M1	4	1	1	1	NA	NA	NA	NA	liver
1	F0110	2.02017	2.83058	0.000805342	-0.810404	deletion	0	F	1	63	2	0	1	11	4	T4N3M0	4	3	0	1	2	NA	NA	NA
1	F0126	2.91258	3.32883	0.0240975	-0.416251	deletion	0	M	2	53	1	1	1	1	4	T3N3M1	3	3	1	1	2	NA	NA	NA	abdomen, small intestine
1	F0130	2.42537	3.4954	1.46884e-06	-1.07002	deletion	0	M	2	68	2	0	1	25	1	T2bN0M0	2	0	0	1	1	NA	NA	NA
1	F0144	3.26426	3.04026	0.0579551	0.223999	diploid	1	F	1	64	2	0	0	85	1	T2N0M0	2	0	0	1	2	NA	NA	NA
1	F0156	2.43268	2.66238	0.0240207	-0.2297	deletion	0	M	2	64	2		0	85	2	T3N0M0	3	0	0	1	1	NA	NA	NA
1	F0158	2.90783	3.08167	0.196102	-0.173836	diploid	1	M	2	70	2	0	0	85	2	T3N0M0	3	0	0	1	2	NA	NA	NA
1	F0160	2.91484	2.5547	0.000759935	0.360142	amplification	2	M	2	53	1	1	1	35	3	T3N1M0	3	1	0	1	2	NA	NA	NA
1	F0162	1.79909	3.27598	4.32285e-06	-1.4769	deletion	0	M	2	66	2		1	12	4	T3N0M1	3	0	1	1	1	NA	NA	NA	liver
1	F0164	2.50985	2.73479	0.348955	-0.224949	diploid	1	M	2	55	1	0	1	61	4	T3N3M0	3	3	0	1	2	NA	NA	NA
1	F0166	2.96127	2.99333	0.640716	-0.0320561	diploid	1	M	2	70	2	0	1	2	4	T4N2M0	4	2	0	2	2	NA	NA	NA
1	F0168	2.5199	2.56463	0.661304	-0.0447245	diploid	1	M	2	51	1		1	14	4	T4N2M0	4	2	0	2	2	NA	NA	NA
1	F0170	2.55666	2.79507	0.000733732	-0.238407	deletion	0	F	1	70	2	0	0	85	4	T4N1M0	4	1	0	1	1	NA	NA	NA
1	F0176	2.61726	2.22371	0.0211906	0.39355	amplification	2	F	1	40	1	1	0	85	3	T4N0M0	4	0	0	1	2	NA	NA	NA
1	F0178	2.96029	2.15345	0.00113046	0.806848	amplification	2	F	1	69	2	1	0	85	3	T3N1M0	3	1	0	1	2	NA	NA	NA
1	F0180	2.47364	2.69664	0.00434809	-0.223003	deletion	0	M	2	77	2		1	5	4	T4N1M0	4	1	0	2	2	NA	NA	NA
1	F0182	2.97535	2.77345	0.283738	0.201896	diploid	1	M	2	43	1	0	0	72	1	T1N0M0	1	0	0	1	2	NA	NA	NA
1	F0184	1.09369	2.92901	1.5225e-05	-1.83532	deletion	0	M	2	49	1	0	0	72	2	T3N0M0	3	0	0	2	2	NA	NA	NA
1	F0186	2.39762	3.05677	0.0123874	-0.659147	deletion	0	M	2	67	2	0	1	3	4	T3N1M1	3	1	1	1	1	NA	NA	NA	liver
1	F0188	2.42443	2.82265	0.0820701	-0.39822	diploid	1	M	2	66	2	0	1	34	3	T3N1M0	3	1	0	1	2	NA	NA	NA
1	F0190	1.82968	2.73058	0.00330825	-0.900898	deletion	0	M	2	57	1	0	1	8	4	T3N3M1	3	3	1	1	2	NA	NA	?	NA
1	F0194	2.81225	2.66835	0.496519	0.143904	diploid	1	F	1	49	1	0	0	60	3	T2bN2M0	2	2	0	1	2	NA	NA	NA
1	F0196	3.1752	2.04653	4.56032e-05	1.12867	amplification	2	M	2	60	2	0	1	26	4	T4N1M0	4	1	0	1	2	NA	NA	NA
1	F0198	2.49781	1.70826	0.00520392	0.789544	amplification	2	M	2	45	1	0	1	1	4	T4N2M0	4	2	0	1	2	NA	NA	NA
1	F0200	3.02242	3.12414	0.481409	-0.101724	diploid	1	M	2	66	2		0	70	1	T2bN0M0	2	0	0	1	2	NA	NA	NA
1	F0204	2.77367	2.74957	0.899847	0.0240979	diploid	1	M	2	65	2		1	16	4	T4N1M0	4	1	0	2	1	NA	NA	NA
1	F0206	3.02474	2.88769	0.123356	0.137052	diploid	1	M	2	60	2	0	1	63	1	T2bN0M0	2	0	0	1	2	NA	1	?	NA
1	F0208	2.77568	2.85893	0.68913	-0.0832476	diploid	1	M	2	65	2	0	0	70	2	T2bN1M0	2	1	0	1	2	NA	NA	NA
1	F0210	1.92586	3.27563	4.80071e-05	-1.34977	deletion	0	M	2	46	1	0	1	6	4	T4N3M1	4	3	1	1	2	NA	NA	NA	liver
1	F0212	1.54635	2.57997	0.00415425	-1.03362	deletion	0	F	1	66	2	0	1	13	4	T4N1M0	4	1	0	1	1	NA	NA	NA
1	F0214	2.75944	2.54397	0.0580259	0.215472	diploid	1	M	2	70	2	0	0	68	4	T4N2M0	4	2	0	1	2	NA	NA	NA
1	F0216	0.268861	1.8056	8.89481e-06	-1.53674	deletion	0	F	1	59	1	0	1	6	4	T4N1M0	4	1	0	1	2	NA	NA	NA
1	F0218	3.12871	2.53857	0.00672176	0.590141	amplification	2	F	1	51	1	0	1	18	4	T4N1M0	4	1	0	1	2	NA	NA	NA
1	F0220	3.16927	2.71011	0.0493481	0.459157	amplification	2	F	1	55	1	0	1	3	4	T4N2M2	4	2	1	1	2	NA	NA	NA	abdomen
1	F0222	3.03567	2.85847	0.357264	0.177201	diploid	1	M	2	61	2	0	1	11	4	T2bN3M0	2	2	0	1	2	NA	NA	NA
1	F0224	2.57299	2.74275	0.202137	-0.169762	diploid	1	M	2	62	2	0	1	19	3	T3N1M0	3	1	0	1	2	NA	NA	NA
1	F0226	2.64883	2.38395	0.0221551	0.264875	amplification	2	M	2	64	2	0	0	69	2	T2bN1M0	2	1	0	1	2	NA	NA	NA
1	F0230	2.25012	2.65318	0.00183822	-0.403055	deletion	0	M	2	68	2				3	T3N1M0	2	1	0	1	2	NA	NA	NA
1	F0232	2.80713	2.8156	0.904213	-0.00847299	diploid	1	M	2	68	2	0	1	33	3	T3N1M0	3	1	0	2	2	NA	NA	NA
1	F0238	3.28568	2.88651	0.110063	0.39917	diploid	1	M	2	64	2	1	1	19	4	T4N2M0	4	2	0	1	2	NA	NA	NA
1	F0240	2.80306	3.46852	0.00513264	-0.665457	deletion	0	F	1	56	1	0	1	5	4	T3N0M1	3	0	1	1	2	NA	NA	NA	abdomen
1	F0242	2.73961	2.55566	0.132838	0.183943	diploid	1	F	1	65	2	0	1	13	4	T4N2M0	4	2	0	1	2	NA	NA	NA
1	F0244	2.41923	2.91991	0.00512856	-0.500673	deletion	0	M	2	70	2	0	1	17	3	T3N1M0	3	1	0	2	1	NA	NA	NA
1	F0248	1.34957	3.1177	0.000791156	-1.76813	deletion	0	M	2	65	2	0	1	25	4	T4N2M0	4	2	0	1	2	NA	NA	NA
1	F0250	2.85665	2.83658	0.817263	0.0200736	diploid	1	M	2	63	2	0	1	14	4	T3N1M2	3	1	1	1	1	NA	NA	NA	abdomen
1	F0252	2.75212	3.0593	0.0357181	-0.307173	deletion	0	M	2	65	2	0	1	0	4	T?N?M1			1	1	NA	NA	NA	NA	abdomen
1	F0254	2.82639	2.93759	0.591611	-0.111196	diploid	1	M	2	66	2		0	96	1	T1N0M0	1	0	0	1	1	NA	NA	NA
1	F0256	2.56118	0.543578	2.34603e-05	2.0176	amplification	2	M	2	65	2	1	0	4	4	T3N3M0	3	3	0	1	2	NA	NA	NA
1	F0262	2.50119	2.11823	0.0234801	0.382954	amplification	2	F	1	65	2	1	1	21	3	T3N2M0	3	2	0	1	2	NA	NA	NA
1	F0268	1.13616	1.65401	0.000513498	-0.51785	deletion	0	M	2	66	2	0	0	77	2	T?N0M0	2	0	0	1	2	NA	NA	NA
1	F0284	2.54088	1.97983	0.00240679	0.561052	amplification	2	F	1	70	2	0	1	47	2	T3N0M0	3	0	0	1	2	NA	1	?	NA
1	F0286	3.15254	3.3743	0.205185	-0.221761	diploid	1	F	1	39	1	0	0	60	2	T3N0M0	3	0	0	1	2	NA	NA	NA
1	F0312	3.22895	2.72626	0.0622833	0.502693	diploid	1	F	1	56	1	0	0	13	4	T4N2M1	4	2	1	1	1	NA	NA	NA	liver
1	F0314	3.34888	3.12524	0.117268	0.223641	diploid	1	M	2	51	1	0	0	67	2	T3N0M0	3	0	0	1	2	NA	NA	NA
1	F0324	2.02278	2.80544	0.00428086	-0.782656	deletion	0	M	2	74	2	0			1	T2bN0M0	2	0	0	2	1	NA	NA	NA
1	F0332	1.87032	3.51349	1.65951e-05	-1.64317	deletion	0	M	2	69	2	0	1	3	4	T4N1M1	4	1	1	1	2	NA	NA	NA	liver
1	F0362	3.0981	3.32843	0.0649264	-0.23033	diploid	1	M	2	63	2	0	1	7	4	T3N2M1	3	2	1	2	1	NA	NA	NA	liver
1	F0372	3.20831	3.86721	0.00426586	-0.658894	deletion	0	M	2	66	2	0	0	72	2	T3N0M0	3	0	0	1	2	NA	NA	NA
1	F0438	1.9305	3.43797	9.26493e-05	-1.50747	deletion	0	F	1	74	2	0	0	72	1	T1N0M0	1	0	0	1	1	NA	NA	NA
1	F0446	2.60749	3.61924	0.00424714	-1.01175	deletion	0	M	2	62	2	0	1	5	4	T3N3M1	3	3	1	2	1	NA	NA	NA	liver
1	F0494	1.92867	3.59755	8.96312e-06	-1.66888	deletion	0	F	1	41	1	0	1	11	4	T4N2M1	4	2	1	1	2	NA	NA	NA	abdomen, ovarian, splen, pancrean
1	F0534	3.5153	3.41241	0.358034	0.10289	diploid	1	M	2	52	1	0	0	73	2	T3N0M0	3	0	0	1	2	NA	NA	NA
1	F0556	2.94858	3.04662	0.411923	-0.0980383	diploid	1	F	1	66	2	0	0	78	2	T3N0M0	3	0	0	1	2	NA	NA	NA
1	F0558	2.97815	3.01591	0.707859	-0.0377602	diploid	1	M	2	81	2	0	1	8	4	T3N2M1	3	2	1	1	1	NA	NA	NA	liver, lung
1	F0562	2.90031	3.15689	0.062861	-0.256581	diploid	1	M	2	59	1	0	0	75	2	T3N0M0	3	0	0	1	1	NA	NA	NA
1	F0574	2.30683	3.16435	0.00147945	-0.857525	deletion	0	M	2	69	2	0	0	52	3	T3N1M0	3	1	0	1	1	NA	NA	NA
1	F0578	3.29816	2.85656	0.000243709	0.441602	amplification	2	F	1	47	1	0	1	39	3	T3N2M0	3	2	0	1	2	NA	NA	NA
1	F0580	2.93276	2.97855	0.850909	-0.0457951	diploid	1	M	2	67	2	0	1	6	4	T4N3M0	4	3	0	1	2	NA	NA	NA
1	F0582	3.16121	3.01796	0.345368	0.143247	diploid	1	F	1	73	2	0	1	24	2	T2bN1M0	2	1	0	2	2	NA	NA	NA
1	F0584	1.9139	3.27016	2.08124e-05	-1.35626	deletion	0	M	2	67	2	0	0	73	1	T2bN0M0	2	0	0	1	1	NA	NA	NA
1	F0586	3.17445	2.91197	0.132282	0.262484	diploid	1	F	1	72	2	0	1	18	4	T3N3N0	3	3	0	1	1	NA	NA	NA
1	F0592	3.89298	3.14868	0.0163536	0.744302	amplification	2	M	2	53	1	0	0	72	4	T4N3M0	4	3	0	1	1	NA	NA	NA
1	F0596	3.19462	3.31192	0.388602	-0.1173	diploid	1	M	2	49	1		0	40	3	T3N1M0	3	1	0	1	2	NA	NA	NA
1	F0598	2.87691	3.0184	0.249424	-0.141485	diploid	1	F	1	67	2	0	1	50	2	T3N0M0	3	0	0	1	2	1	NA	NA
1	F0600	3.23981	3.05975	0.308399	0.180057	diploid	1	M	2	80	2	0	1	9	4	T3N3M0	3	3	0	1	2	NA	NA	NA
1	F0602	2.85174	3.3618	0.02398	-0.510055	deletion	0	M	2	71	2	0	1	0	3	T4N0M0	4	0	0	1	2	NA	NA	NA
1	F0604	2.87252	3.18682	0.082715	-0.3143	diploid	1	M	2	61	2	1	0	3	3	T3N1M0	3	1	0	1	2	NA	NA	NA
1	F0606	3.09919	3.1338	0.791641	-0.0346076	diploid	1	M	2	34	1	0	0	83	3	T3N1M0	3	1	0	1	2	NA	NA	NA
1	F0608	2.61543	3.35602	0.000830755	-0.740591	deletion	0	M	2	70	2	0	1	32	4	T4N2M1	4	2	1	1	2	NA	NA	NA	liver
1	F0610	3.47821	3.16275	0.325976	0.315461	diploid	1	F	1	65	2	1	0	57	1	T2bN0M0	2	0	0	1	1	NA	NA	NA
1	F0612	2.37204	3.17359	0.0049794	-0.801554	deletion	0	M	2	49	1	0	0	12	3	T3N1M0	3	1	0	1		NA	NA	NA
1	F0614	2.85529	3.25005	0.0404819	-0.39476	deletion	0	M	2	38	1	0	0	67	3	T3N1M0	3	1	0	1	2	NA	NA	NA
1	F0618	1.1992	3.21271	2.92186e-05	-2.01352	deletion	0	M	2	61	2	1			1	T2bN0M0	2	0	0	1	2	NA	NA	NA
1	F0620	2.87508	3.19752	0.0520033	-0.322439	diploid	1	M	2	78	2	0	1	15	3	T2bN2M0	2	2	0	1	2	NA	NA	NA
1	F0622	2.78707	2.99533	0.281486	-0.20826	diploid	1	M	2	57	1	0	0	48	3	T3N2M0	3	2	0	2	1	NA	NA	NA
1	F0624	3.36104	3.49629	0.0883041	-0.135253	diploid	1	M	2	61	2	0	1	16	4	T4N2M1	4	2	1	1	1	NA	NA	NA	liver
1	F0626	3.10899	2.93436	0.110191	0.174631	diploid	1	M	2	45	1	0	0	48	2	T2bN1M0	2	1	0	1	2	NA	NA	NA
1	F0630	4.08937	3.24125	0.0147708	0.848111	amplification	2	F	1	50	1	0	1	5	3	T3N1M0	3	1	0	1	1	NA	1	1	liver
1	F0632	3.01221	3.48778	0.0162921	-0.475569	deletion	0	M	2	48	1	0	0	63	3	T3N1M0	3	1	0	1	2	NA	1	0	abdomen
1	F0634	3.21982	3.08346	0.241148	0.136361	diploid	1	F	1	37	1	0	0	85	3	T3N1M0	3	1	0	1	2	NA	NA	NA
1	F0636	2.56271	2.95795	0.0312254	-0.395242	deletion	0	M	2	46	1	1	1	18	4	T3N3M0	3	3	0	1	2	NA	1	0	abdomen
1	F0638	3.30687	2.91396	0.0635721	0.392909	diploid	1	F	1	50	1	1	1	13	4	T4N1M0	4	1	0	1	2	NA	1	0	abdomen
1	F0640	2.37324	3.52501	8.83121e-05	-1.15176	deletion	0	M	2	68	2	0	0	72	4	T4N1M0	4	1	0	1	2	NA	NA	NA
1	F0642	3.06262	3.28493	0.24368	-0.22231	diploid	1	F	1	69	2	0	1	12	2	T2N1M0	2	2	0	1	2	NA	NA	NA
1	F0646	2.83751	2.94051	0.569397	-0.102994	diploid	1	M	2	47	1	0	1	17	3	T3N1M0	3	1	0	1	2	1	NA	NA
1	F0648	2.43458	3.22058	0.0117978	-0.785993	deletion	0	M	2	65	2	0	1	58	2	T3N0M0	3	0	0	1	1	1	NA	NA
1	F0650	3.00577	2.83659	0.434876	0.169175	diploid	1	F	1	55	1	0	0	48	3	T3N2M0	3	2	0	1	2	NA	NA	NA
1	F0652	2.79301	2.93219	0.449644	-0.13918	diploid	1	M	2	59	1	0	0	50	3	T3N1M0	3	1	0	2	1	NA	NA	NA
1	F0656	2.98377	3.42869	0.0363514	-0.444913	deletion	0	F	1	42	1	0			3	T3N2M0	3	2	0	1	2	NA	NA	NA
1	F0658	2.86443	3.35296	0.00633142	-0.488522	deletion	0	M	2	65	2	0	1	5	4	T4N3M0	4	3	0	1	2	NA	NA	NA
1	F0660	3.8507	3.2883	0.0173771	0.562404	amplification	2	M	2	64	2	0	0	48	3	T3N1M0	3	1	0	2	2	NA	NA	NA
1	F0662	2.88251	3.12848	0.0148905	-0.24597	deletion	0	M	2	56	1	1	1	25	4	T3N1M1	3	1	1	1	1	NA	NA	NA	liver
1	F0666	1.44961	3.29302	1.65032e-05	-1.84342	deletion	0	M	2	62	2				4	T2bN1M1	2	1	1	1	1	NA	NA	NA	liver
1	F0668	2.43736	3.32141	0.0126481	-0.884054	deletion	0	F	1	54	1	0	0	82	3	T3N1M0	3	1	0	1	2	NA	NA	NA
1	F0670	2.78086	3.0005	0.22743	-0.219641	diploid	1	F	1	27	1	0	1	16	4	T4N3M0	4	3	0	1	2	NA	NA	NA
1	F0672	3.14849	3.87395	0.000525286	-0.725461	deletion	0	M	2	66	2	0	0		3	T3N1M0	3	1	0	1	2	NA	NA	NA
1	F0674	3.00664	3.38468	0.0125879	-0.378038	deletion	0	F	1	54	1	0	1	7	3	T3N2M0	3	2	0	1	2	NA	NA	NA
1	F0678	2.69793	3.41071	0.00652966	-0.712777	deletion	0	M	2	70	2	0	0	75	1	T1N0M0	1	0	0	1	2	NA	NA	NA
1	F0680	2.8654	3.48159	0.0176549	-0.616186	deletion	0	F	1	69	2	1	1	13	4	T3N2M1	3	2	1	1	NA	NA	NA	NA	abdomen, lymph
1	F0682	2.65268	3.22771	0.0107358	-0.575029	deletion	0	M	2	55	1	0	1	19	3	T3N2MO	3	2	0	1	1	NA	NA	NA
1	F0684	2.53123	3.64367	0.00109595	-1.11244	deletion	0	M	2	60	2	0	1	35	4	T4N2M0	4	2	0	2	2	NA	NA	NA
1	F0686	2.81372	3.74173	0.00162785	-0.928005	deletion	0	M	2	58	1	0	1	1	3	T3N2M0	3	2	0	1	2	NA	NA	NA
1	F0688	2.68631	3.04057	0.019167	-0.354268	deletion	0	M	2	51	1	0	1	35	3	T3N1M0	3	1	0	1	1	NA	NA	NA
1	F0690	3.12541	3.35419	0.231318	-0.228782	diploid	1	F	1	37	1	0	1	32	3	T3N1M0	3	1	0	1	2	NA	NA	NA
1	F0692	3.24528	3.18456	0.544099	0.0607158	diploid	1	M	2	68	2	0	1	29	4	T3N3M0	3	3	0	1	2	NA	NA	NA
1	F0696	2.66733	3.1972	0.00915325	-0.529864	deletion	0	F	1	66	2	0	0	3	3	T3N2M0	3	2	0	1	2	NA	NA	NA
1	F0698	2.7469	3.37417	0.0294391	-0.627275	deletion	0	F	1	53	1	0	0	49	3	T3N1M0	3	1	0	1	2	NA	NA	NA
1	F0700	2.02744	3.42666	0.00025698	-1.39922	deletion	0	M	2	60	2		0	39	3	T3N1M0	3	1	0	1	2	NA	NA	NA
1	F0702	3.21241	3.39286	0.364684	-0.18045	diploid	1	M	2	59	1	0	0	47	3	T3N2M0	3	2	0	1	1	NA	NA	NA
1	F0704	2.53007	3.12771	0.00109511	-0.597634	deletion	0	M	2	59	1	0	1	16	3	T4N0M0	4	0	0	2	1	NA	NA	NA
1	F0706	3.33181	3.31152	0.930278	0.0202837	diploid	1	F	1	57	1	1	1	50	4	T4N1M1	4	1	1	1	1	NA	NA	NA	liver
1	F0742	3.03956	3.43228	0.0166186	-0.392721	deletion	0	M	2	74	2	0	0	61	2	T3N0M0	3	0	0	1	1	NA	NA	NA
1	F0748	1.9338	3.26883	0.0009988	-1.33503	deletion	0	M	2	55	1	0	1	20	4	T2N0M1	2	0	1	1	2	NA	NA	NA	liver
1	F0750	3.58046	3.11316	0.0281598	0.467294	amplification	2	M	2	77	2	0	1	22	4	T3N2M1	3	2	1	1	2	NA	NA	NA	lung
1	F0784	2.89523	3.02285	0.0682047	-0.127626	diploid	1	M	2	33	1	0	0	44	2	T?N0M0	2	0	0	1	2	NA	1	0	abdomen
1	F0804	3.55206	3.58035	0.8597	-0.028295	diploid	1	M	2	67	2	0	0	62	3	T4N0M0	4	0	0	2	2	NA	NA	NA
1	F0812	2.84545	3.17614	0.00442624	-0.330692	deletion	0	M	2	67	2	0	1	5	4	T3N2M1	3	2	1	1	2	NA	NA	NA	liver
1	F0816	1.64011	3.16055	0.000135158	-1.52044	deletion	0	F	1	71	2	0	1	13	4	T2bN0M1	2	0	1	1	2	NA	NA	NA	abdomen, ovarian
1	F0848	3.29977	3.29179	0.955068	0.00797379	diploid	1	F	1	42	1	0	1	3	4	T4N1M1	4	1	1	1	2	NA	NA	NA	abdomen, pelvic
1	F0856	3.01109	3.17824	0.13074	-0.167155	diploid	1	F	1	53	1	0	0	61	3	T4N0M0	4	0	0	1	2	NA	NA	NA
1	F0866	3.55993	3.03952	0.00283585	0.520413	amplification	2	M	2	49	1	0	0	49	2	T3N0M0	3	0	0	1	1	NA	NA	NA
1	F0868	2.642	3.34922	0.00096782	-0.707214	deletion	0	M	2	44	1	0	1	7	4	T3N3M1	3	3	1	1	2	NA	NA	NA	liver
1	F0874	2.30331	3.52844	6.08691e-05	-1.22513	deletion	0	M	2	66	2	0	1	14	4	T3N2M1	3	2	1	1	1	NA	NA	NA	abdomen
1	F0884	3.59025	2.98729	0.0191034	0.602961	amplification	2	M	2	77	2	0	1	0	4	T4N3M1	4	3	1	1	2	NA	NA	NA	liver, thorax
1	F0888	3.42584	3.39859	0.840442	0.0272503	diploid	1	M	2	51	1	0	0	49	2	T3N0M0	3	0	0	1	2	NA	NA	NA
1	F0896	2.67873	3.32165	0.00237488	-0.642922	deletion	0	M	2	63	2	0	1	5	4	T3N1M1	3	1	1	2	2	NA	NA	NA	liver
1	F0908	3.14594	3.64485	0.0128659	-0.498914	deletion	0	M	2	71	2	0	1	15	4	T2bN2M1	2	2	1	1	1	NA	NA	NA	liver
1	F0910	2.70842	3.61292	0.000816934	-0.9045	deletion	0	M	2	45	1	0	1	0	4	T3N3M1	3	3	1	1	2	NA	NA	NA	liver, lung
1	F0918	2.85556	3.16911	0.0372967	-0.313551	deletion	0	M	2	70	2	0	0	50	2	T3N0M0	3	0	0	1	2	NA	NA	NA
1	F0934	2.75198	2.8154	0.585637	-0.0634188	diploid	1	M	2	46	1	0	0	64	1	T1N0M0	1	0	0	1	1	NA	NA	NA
1	F0972	3.26019	2.8408	0.00593875	0.419397	amplification	2	M	2	64	2	0	1	45	3	T3N1M0	3	1	0	1	2	NA	NA	NA
1	F0976	2.95427	2.99654	0.792841	-0.0422735	diploid	1	M	2	34	1		0	46	3	T3N1M0	3	1	0	1	2	NA	NA	NA
1	F0982	3.00956	3.05161	0.594275	-0.0420467	diploid	1	M	2	59	1	0			3	T3N1M0	3	1	0	1	2	NA	NA	NA
1	F0984	2.49135	3.08152	0.054186	-0.59017	diploid	1	M	2	28	1	0	0	48	2	T2bN1M0	2	1	0	1	2	NA	NA	NA
1	F0986	2.5708	3.56918	0.00104563	-0.998381	deletion	0	M	2	48	1	0	1	4	4	T3N2M2	3	2	1	1	2	NA	NA	NA	abdomen
1	F0988	2.4689	2.89059	0.00593438	-0.421692	deletion	0	M	2	86	2	1	0	37	3	T3N1M0	3	1	0	1	2	NA	NA	NA
1	F0990	3.07471	2.98324	0.520439	0.0914645	diploid	1	M	2	73	2	1	1	25	2	T3N0M0	3	0	0	2	2	NA	NA	NA
1	F0992	1.79283	2.90329	0.000864347	-1.11046	deletion	0	M	2	59	1	0	1	27	4	T4N1M0	4	1	0	1	2	NA	NA	NA
1	F0994	2.96673	2.94557	0.821366	0.021167	diploid	1	M	2	63	2	0	1	35	3	T3N2M0	3	2	0	1	2	NA	NA	NA
1	F0996	2.3995	3.1915	0.00578167	-0.792007	deletion	0	M	2	54	1	0	1	17	3	T3N1M0	3	1	0	1	1	1	NA	NA
1	F0998	2.41351	3.14438	0.00247959	-0.730865	deletion	0	M	2	58	1	0	1	31	4	T4N3M0	4	3	0	1	2	NA	NA	NA
1	F1000	3.12251	3.12966	0.9576	-0.00715408	diploid	1	M	2	55	1	0	1	17	4	T3N3M0	3	3	0	1	2	NA	NA	NA
1	F1002	3.274	3.26001	0.84968	0.0139843	diploid	1	M	2	61	2	1	0	46	4	T3N3M0	3	3	0	1	2	NA	NA	NA
1	F1004	3.034	3.20217	0.3716	-0.168166	diploid	1	M	2	45	1	0	1	5	4	T3N3M0	3	3	0	1	2	NA	NA	NA
1	F1006	3.49136	3.44	0.832792	0.0513588	diploid	1	M	2	64	2	0			3	T3N2M0	3	2	0	1	1	NA	NA	NA
1	F1008	3.01304	3.18543	0.0478257	-0.172394	deletion	0	M	2	59	1	0	1	10	4	T3N3M1	3	3	1	2	2	NA	NA	NA	abdomen
1	F1010	2.6252	3.21277	0.0495753	-0.587576	deletion	0	M	2	55	1	0	0	49	3	T3N1M0	3	1	0	1	2	NA	NA	NA
1	F1014	2.61333	2.89769	0.182902	-0.284353	diploid	1	M	2	47	1	0	0	49	3	T3N1M0	3	1	0	1	2	NA	NA	NA
1	F1016	2.91914	3.39608	0.0502796	-0.476943	diploid	1	M	2	63	2	1	1	8	4	T3N3M0	3	3	0	1	2	NA	1	0	abdomen
1	F1018	1.65766	2.9274	3.79502e-05	-1.26974	deletion	0	F	1	41	1	0	1	11	4	T4N3M0	4	3	0	1	2	NA	1	?	NA
1	F1022	3.39106	3.17919	0.239117	0.211865	diploid	1	M	2	71	2	0	0	49	4	T4N1M0	4	1	0	1	2	NA	NA	NA
1	F1024	3.37826	3.16867	0.0918339	0.209594	diploid	1	F	1	49	1	0	0	61	1	T?N0M0	1	0	0	1	2	NA	NA	NA
1	F1026	2.69629	2.94427	0.209694	-0.247977	diploid	1	M	2	66	2	0	1	27	3	T3N1M0	3	1	0	2	1	NA	NA	NA
1	F1028	3.41056	3.36106	0.492248	0.0495055	diploid	1	M	2	59	1	0	1	48	3	T3N2M0	3	2	0	1	1	NA	1	1	liver
1	F1030	3.28514	3.08163	0.146946	0.20351	diploid	1	F	1	34	1	0	0	58	2	T3N0M0	3	0	0	1	2	NA	NA	NA
1	F1036	4.13454	2.97687	3.60276e-05	1.15768	amplification	2	F	1	51	1	0	1	14	4	T4N2M1	4	2	1	1	2	NA	NA	NA	abdomen, lymph, ovarian
1	F1038	2.98693	3.05555	0.660885	-0.0686232	diploid	1	M	2	66	2	0	1	8	4	T4N2M0	4	2	0	2	2	NA	NA	NA
1	F1040	2.59491	2.90799	0.0181492	-0.313078	deletion	0	M	2	62	2	0	1	7	3	T3N2M0	3	2	0	1	2	NA	NA	NA
1	F1042	3.40382	3.30991	0.141846	0.0939126	diploid	1	M	2	49	1		1	9	4	T3N3M0	3	3	0	1	2	NA	NA	NA
1	F1044	2.61462	2.88957	0.00987146	-0.274944	deletion	0	M	2	68	2	0	0	13	2	T2bN1M0	2	1	0	1	1	NA	NA	NA
1	F1046	3.42182	3.39807	0.63595	0.0237522	diploid	1	M	2	72	2	0			1	T2bN0M0	2	0	0	1	1	NA	NA	NA
1	F1048	7.14592	3.34598	7.90331e-05	3.79994	amplification	2	M	2	49	1	0	1	12	4	T4N3M0	4	3	0	1	2	NA	NA	NA
1	F1050	2.9768	3.04602	0.662088	-0.0692199	diploid	1	M	2	72	2	0	0	60	2	T?N0M0	2	0	0	1	2	NA	NA	NA
1	F1052	3.17036	3.15872	0.853453	0.0116447	diploid	1	M	2	49	1	0	1	40	2	T3N0M0	3	0	0	1	2	1	NA	NA
1	F1054	2.78418	3.24854	0.0157721	-0.464359	deletion	0	M	2	75	2	0	1	8	4	T4N3M0	4	3	0	1	2	NA	NA	NA
1	F1056	2.92011	3.10748	0.0771866	-0.187369	diploid	1	M	2	71	2	0	1	20	4	T4N3M0	4	3	0	2	2	NA	NA	NA
1	F1058	3.07811	3.20258	0.365658	-0.12447	diploid	1	M	2	51	1	0	0	97	4	T4N2M0	4	2	0	1	2	NA	NA	NA
1	F1060	3.05047	3.39121	0.0889734	-0.340741	diploid	1	F	1	49	1	1	1	2	4	T4N1M1	4	1	1	1	2	NA	NA	NA	brain
1	F1062	2.90168	3.08944	0.300434	-0.187761	diploid	1	M	2	75	2	0	1	8	4	T4N2M0	4	2	0	2	2	NA	NA	NA
1	F1064	3.33843	3.59731	0.148981	-0.258886	diploid	1	M	2	57	1	0	1	21	3	T3N1M0	3	1	0	2	2	NA	NA	NA
1	F1066	3.51492	3.23878	0.176351	0.27614	diploid	1	M	2	27	1	0	1	8	3	T3N2M0	3	2	0	1	2	NA	NA	NA
1	F1068	3.2474	3.51209	0.0568402	-0.264687	diploid	1	F	1	76	2	0	0	12	2	T2N1M0	2	2	0	1	2	NA	NA	NA
1	F1070	3.55283	3.39287	0.222691	0.159954	diploid	1	F	1	47	1	0	0	96	1	T2N0Mo	2	0	0	1	2	NA	NA	NA
1	F1072	3.06261	3.03861	0.910964	0.0239957	diploid	1	F	1	89	2	0	1	29	3	T3N1M0	3	1	0	1	2	NA	NA	NA
1	F1074	3.12914	3.2634	0.544169	-0.13426	diploid	1	F	1	51	1	0	1	88	4	T4N2M0	4	2	0	1	2	NA	1	1	lung
1	F1076	3.38972	3.31025	0.649602	0.0794762	diploid	1	F	1	42	1	0	1	12	2	T3N0M0	3	0	0	1	2	NA	1	?	NA
1	F1078	5.6887	2.89877	0.000864289	2.78994	amplification	2	M	2	50	1	0	0	51	2	T3N0M0	3	0	0	1	1	1	NA	NA
1	F1080	2.86128	3.10419	0.181954	-0.242914	diploid	1	M	2	56	1	0	0	48	3	T3N1M0	3	1	0	1	2	NA	NA	NA
1	F1082	1.54901	3.44523	0.00314453	-1.89622	deletion	0	M	2	41	1	0	0	53	3	T3N1M0	3	1	0	2	2	NA	NA	NA
1	F1084	3.00836	3.36995	0.0361473	-0.36159	deletion	0	M	2	59	1	0	1	22	3	T2bN2M0	2	2	0	1	2	NA	NA	NA
1	F1090	3.29093	3.20331	0.599248	0.0876219	diploid	1	F	1	52	1	0	1	7	4	T2N2M0	2	2	0	2	2	NA	NA	NA
1	F1092	3.76793	3.70917	0.564284	0.0587519	diploid	1	M	2	63	2	0	0	48	2	T3N0M0	3	0	0	1	2	NA	NA	NA
1	F1096	3.19694	3.19223	0.960004	0.00470759	diploid	1	F	1	63	2	1	1	5	4	T3N3M0	3	3	0	1	2	NA	NA	NA
1	F1098	3.36594	3.40804	0.92148	-0.0420988	diploid	1	F	1	63	2	1	1	5	3	T3N2M0	3	2	0	1	2	NA	NA	NA
1	F1100	3.88305	3.38402	0.000442676	0.499031	amplification	2	M	2	65	2	0	1	17	4	T4N2M0	4	2	0	1	2	NA	NA	NA
1	F1102	3.25498	3.14899	0.365281	0.105989	diploid	1	F	1	59	1		0	55	3	T3N1M0	3	1	0	1	2	NA	NA	NA
1	F1104	2.95302	3.30031	0.0304192	-0.34729	deletion	0	F	1	38	1	0	0	92	3	T2N2M0	2	2	0	1	2	NA	NA	NA
1	F1106	3.59845	3.20846	0.0713769	0.389989	diploid	1	F	1	75	2	0	1	3	3	T3N1M0	3	1	0	1	1	NA	NA	NA
1	F1116	2.82577	3.45225	0.000533072	-0.626476	deletion	0	F	1	49	1	1			3	T3N1M0	3	1	0	1	1	NA	NA	NA
1	F1118	3.2459	2.90791	0.0213762	0.337983	amplification	2	F	1	71	2		0	96	4	T4N1M0	4	1	0	1	2	NA	NA	NA
1	F1120	3.4791	3.0534	0.0295627	0.425698	amplification	2	F	1	39	1	0	0	81	3	T4N0M0	4	0	0	1	2	NA	NA	NA
1	F1122	2.8726	3.51923	0.000439028	-0.646635	deletion	0	F	1	64	2	0	0	6	3	T3N2M0	3	2	0	2	2	NA	NA	NA
1	F1128	2.95738	3.39194	0.0174803	-0.434561	deletion	0	F	1	66	2	0	0	24	2	T3N0M0	3	0	0	2	NA	NA	NA	NA
1	F1130	3.18573	2.99107	0.0301478	0.19466	amplification	2	M	2	70	2	0	1	41	3	T3N1M0	3	1	0	1	1	NA	NA	NA
1	F1132	2.67567	3.52416	0.00332009	-0.848489	deletion	0	F	1	70	2	0	1	18	3	T3N1M0	3	1	0	2	2	NA	1	1	lung
1	F1134	3.58534	3.27409	0.120408	0.31125	diploid	1	F	1	63	2	0	0	78	1	T1N1M0	1	1	0	1	NA	NA	NA	NA
1	F1138	3.23953	2.89986	0.0596301	0.339668	diploid	1	M	2	71	2	0	0	47	3	T3N2M0	3	2	0	1	1	NA	NA	NA
1	F1140	1.76919	3.22191	2.60166e-05	-1.45272	deletion	0	M	2	53	1	0	0	48	4	T4N2M0	4	2	0	2	1	NA	1	1	liver
1	F1142	2.87222	3.20621	0.00311251	-0.333995	deletion	0	M	2	35	1	0	0	62	2	T3N0M0	3	0	0	1	2	NA	NA	NA
1	F1146	2.70648	3.06792	0.0480022	-0.361441	deletion	0	M	2	76	2	0	0	61	2	T2N1M0	2	2	0	1	2	NA	1	1	liver
1	F1150	3.14061	3.27433	0.518346	-0.133725	diploid	1	M	2	63	2	0	0	4	4	T4N1M0	4	1	0	1	2	NA	NA	NA
1	F1152	3.14191	3.06181	0.399308	0.0800966	diploid	1	M	2	66	2	1	1	10	3	T3N2M0	3	2	0	1	2	NA	NA	NA
1	F1154	2.50187	3.13933	0.000347533	-0.637464	deletion	0	M	2	52	1	1	0	60	3	T4N0M0	4	0	0	1	2	NA	NA	NA
1	F1156	3.27165	3.26226	0.901086	0.00938417	diploid	1	M	2	79	2	0	0	48	1	T1N0M0	1	0	0	1	2	NA	NA	NA
1	F1160	3.17378	3.28171	0.347993	-0.107925	diploid	1	M	2	42	1	0	1	37	3	T3N1M0	3	1	0	2	2	NA	NA	NA
1	F1162	2.58703	2.83067	0.0572385	-0.243637	diploid	1	M	2	75	2	0	0	61	1	T2bN0M0	2	0	0	1	1	NA	NA	NA
1	F1164	2.89141	3.35782	0.00128904	-0.466415	deletion	0	M	2	42	1	1	1	11	3	T3N1M0	3	1	0	1	2	NA	NA	NA
1	F1166	3.60201	3.25209	0.0616463	0.349912	diploid	1	M	2	62	2	0	0	52	3	T3N1M0	3	1	0	1	2	NA	NA	NA
1	F1168	2.15681	3.44043	0.000680085	-1.28362	deletion	0	M	2	75	2	0	0	30	4	T3N3M0	3	3	0	1	2	NA	1	1	liver, lung
1	F1170	3.03657	2.86338	0.00850573	0.173185	amplification	2	M	2	51	1	0	0	56	2	T3N0M0	3	0	0	1	1	NA	NA	NA
1	F1176	3.17385	4.89687	8.02451e-06	-1.72303	deletion	0	M	2	66	2	0	0	59	2	T3N0M0	3	0	0	1	2	NA	NA	NA
1	F1180	3.41096	3.60989	0.263013	-0.19893	diploid	1	M	2	72	2	0	0	60	2	T3N0M0	3	0	0	1	1	NA	NA	NA
1	F1298	2.96482	3.03005	0.676623	-0.0652229	diploid	1	F	1	50	1	0	1	16	4	T3N1M1	3	1	1	1	2	NA	NA	?	NA
1	F1310	2.631	2.70794	0.0395406	-0.0769355	deletion	0	F	1	67	2	0	1	50	3	T4N0M0	4	0	0	1	1	NA	NA	NA
1	F1350	2.87496	2.95986	0.241468	-0.0848949	diploid	1	M	2	44	1	0	0	96	1	T2bN0M0	2	0	0	1	2	NA	NA	NA
1	F1408	3.2591	2.87392	0.00399082	0.385176	amplification	2	M	2	68	2	0	0	96	1	T2bN0M0	2	0	0	1	1	NA	NA	NA
1	F1416	3.23203	2.87542	0.072871	0.356615	diploid	1	F	1	48	1	0	1	12	4	T3N2M1	3	2	1	1	2	NA	NA	NA	abdomen, ovarian
1	F1418	2.48622	2.98094	0.0635598	-0.494718	diploid	1	M	2	74	2	0	0	107	2	T3N0M0	3	0	0	1	1	NA	NA	NA
1	F1474	3.44208	2.7436	0.00503556	0.698477	amplification	2	M	2	75	2	0	1	22	4	T4N2M1	4	2	1	1	1	NA	NA	NA	NA
2	100T	3.2768	3.3849	0.434441	-0.108101	diploid	1	M	2	51	1	0	0	80.8	2	T2N0M0	3	0	0	1	2	0	0	0
2	102T	3.42432	3.39242	0.847219	0.0318978	diploid	1	M	2	47	1	0	0	12.2667	1	T1N0M0	2	0	0	2	2	0	0	0
2	103T	4.16878	3.31351	0.0109171	0.855269	amplification	2	M	2	50	1	0	0	110	2	T2N0M0	3	0	0	2	1	0	0	0
2	104T	2.73019	3.24149	0.164566	-0.511301	diploid	1	M	2	72	2	0	0	98	3	T3N0M0	4	0	0	1	2	0	0	0
2	105T	3.88488	3.50894	0.284514	0.375939	diploid	1	M	2	63	2	0	0	98	3	T3N0M0	4	0	0	1	2	0	0	0
2	116T	3.3385	3.53575	0.168257	-0.197253	diploid	1	M	2	63	2	0	0	110.333	3	T3N0M0	4	0	0	2	1	0	0	0
2	119T	2.98007	2.72297	0.0211667	0.257102	amplification	2	M	2	71	2	0	0	98	2	T2N0M0	3	0	0	1	1	0	0	0
2	121T	1.82117	2.9194	0.00309765	-1.09823	deletion	0	M	2	54	1	0	0	87	2	T2N0M0	3	0	0	1	2	0	0	0
2	124T	3.28047	3.54309	0.143973	-0.262615	diploid	1	M	2	70	2	0	1	89.8667	2	T2N0M0	3	0	0	1	1	0	0	0
2	125T	4.8489	3.5805	0.00137345	1.26841	amplification	2	M	2	72	2	0	1	42.4333	1	T1N0M0	2	0	0	2	2	0	0	0
2	127T	3.2852	2.55828	0.00826529	0.726926	amplification	2	F	1	62	2	0	0	72	1	T1N0M0	2	0	0	1	2	0	0	0
2	128T	3.15499	3.25093	0.270352	-0.0959382	diploid	1	M	2	77	2	0	0	97	2	T2N0M0	3	0	0	2	2	0	0	0
2	139T	2.35184	2.90754	0.000114916	-0.5557	deletion	0	M	2	75	2	1	0	77.7333	1	T1N0M0	1	0	0	1	2	0	0	0
2	142T	1.79403	2.99846	0.0243818	-1.20443	deletion	0	F	1	52	1	0	0	80.7333	2	T2N0M0	3	0	0	1	2	0	0	0
2	148T	2.32354	3.51229	0.000888853	-1.18875	deletion	0	M	2	66	2	0	0	98	2	T2N0M0	3	0	0	1	2	0	0	0
2	15T	2.64086	3.26573	0.00699108	-0.624877	deletion	0	M	2	47	1	0	0	126.267	2	T2N0M0	3	0	0	1	1	0	0	0
2	167T	3.20608	2.79731	0.0411085	0.408772	amplification	2	F	1	63	2	0	0	96	2	T2N0M0	3	0	0	1	2	0	0	0
2	169T	3.62784	4.02191	0.0354795	-0.394068	deletion	0	F	1	71	2	0	0	92	1	T1N0M0	2	0	0	1	2	0	0	0
2	170T	2.99397	2.86689	0.166607	0.127084	diploid	1	M	2	70	2	0	1	24.0333	2	T2N0M0	3	0	0	2	1	0	0	0
2	171T	2.9987	3.47108	0.130741	-0.472374	diploid	1	F	1	50	1	0	0	87	2	T2N0M0	3	0	0	1	2	0	0	0
2	172T	3.06875	3.08525	0.837816	-0.016504	diploid	1	F	1	66	2	0	0	4.23333	2	T2N0M0	3	0	0	1	2	0	0	0
2	173T	2.9167	3.36469	0.0256214	-0.447991	deletion	0	F	1	54	1	0	0	88	1	T1N0M0	2	0	0	1	2	0	1	1	bone
2	178T	3.14151	3.20839	0.683715	-0.0668779	diploid	1	F	1	42	1	0	0	86	1	T1N0M0	1	0	0	1	2	0	0	0
2	179T	3.23303	3.29377	0.391777	-0.0607423	diploid	1	M	2	70	2	0	0	58.4	1	T1N0M0	1	0	0	2	1	0	0	0
2	17T	3.52168	3.18287	0.0290371	0.33881	amplification	2	M	2	75	2	0	1	50.5	2	T2N0M0	3	0	0	1		0	0	0
2	192T	2.97005	3.47721	0.00518338	-0.507155	deletion	0	M	2	42	1	0	1	31.1333	2	T2N0M0	3	0	0	1	2	0	1	1	skin, abdomen
2	193T	1.05968	2.86385	0.000147173	-1.80417	deletion	0	M	2	55	1	0	0	63.7	1	T1N0M0	1	0	0	1	2	0	0	0
2	194T	2.63814	3.25643	0.0222243	-0.618292	deletion	0	M	2	81	2	0	1	16.8	2	T2N0M0	3	0	0	1	2	0	0	0
2	195T	3.71429	3.42081	0.0989115	0.293478	diploid	1	M	2	70	2	0	0	64	2	T2N0M0	3	0	0	2	2	0	0	0
2	196T	2.67987	3.80504	0.00126761	-1.12517	deletion	0	M	2	54	1	0	1	15.0667	2	T2N0M0	3	0	0	1	1	0	1	1	liver
2	197T	3.76605	3.32806	0.00512885	0.437986	amplification	2	F	1	54	1	0	0	66	1	T1N0M0	2	0	0	1	1	0	0	0
2	199T	2.86345	2.6747	0.289165	0.188757	diploid	1	M	2	67	2	0	1	34.9333	2	T2N0M0	3	0	0	2	2	0	0	0
2	1T	2.75409	2.71951	0.690033	0.0345828	diploid	1	F	1	47	1	0	0	138.3	1	T1N0M0	2	0	0	1	2	0	0	0
2	200T	3.10294	3.53385	0.0172455	-0.430918	deletion	0	M	2	59	1	0	0	62.7333	2	T2N0M0	3	0	0	2	2	0	0	0
2	201T	2.86431	3.2315	0.110868	-0.367196	diploid	1	M	2	69	2	0	1	21.3333	2	T2N0M0	3	0	0	2	2	0	0	0
2	203T	3.13989	3.36007	0.174174	-0.220176	diploid	1	M	2	71	2	0	0	74.6333	1	T1N0M0	2	0	0	1	1	0	0	0
2	205T	3.61339	3.67574	0.682558	-0.0623545	diploid	1	M	2	53	1	0	0	74.6333	1	T1N0M0	1	0	0	1	2	0	0	0
2	206T	2.09358	3.2689	0.000342064	-1.17532	deletion	0	M	2	72	2	0	0	62	1	T1N0M0	2	0	0	2	1	0	0	0
2	207T	3.60629	3.47048	0.449164	0.135815	diploid	1	M	2	54	1	0	0	63	1	T1N0M0	1	0	0	1	2	0	0	0
2	209T	4.60084	3.38736	2.36232e-06	1.21348	amplification	2	M	2	78	2	0	1	18.7667	2	T2N0M0	3	0	0	2	2	1	0	0
2	20T	2.90197	3.92617	0.000560054	-1.02421	deletion	0	M	2	65	2	0	1	59.4667	2	T2N0M0	3	0	0	2	1	1	0	0
2	210T	3.25007	2.92206	0.02098	0.328005	amplification	2	F	1	50	1	0	0	74.1	2	T2N0M0	3	0	0	1	2	0	0	0
2	212T	3.78736	3.25577	0.0809221	0.531587	diploid	1	F	1	75	2	0	0	74.1	1	T1N0M0	2	0	0	1	1	0	0	0
2	213T	2.99517	2.87263	0.234723	0.122544	diploid	1	M	2	66	2	0	0	62.7667	1	T1N0M0	2	0	0	1	2	0	0	0
2	214T	2.73267	2.34996	0.0376035	0.382708	amplification	2	M	2	47	1	0	0	62.6333	2	T2N0M0	3	0	0	1	1	0	0	0
2	216T	3.5279	2.82138	0.00613771	0.706519	amplification	2	F	1	69	2	0	0	72.6333	2	T2N0M0	3	0	0	1	2	0	0	0
2	217T	4.14008	3.94518	0.160861	0.194904	diploid	1	F	1	69	2	0	0	40.5667	1	T1N0M0	2	0	0	1	1	0	0	0
2	218T	3.11097	3.32736	0.0893664	-0.216391	diploid	1	M	2	52	1	0	0	70	2	T2N0M0	3	0	0	2	2	0	0	0
2	219T	2.35073	2.46919	0.0301928	-0.11846	deletion	0	M	2	45	1	0	0	12.6667	2	T2N0M0	3	0	0	1	2	0	0	0
2	220T	2.29007	2.98884	0.06128	-0.698767	diploid	1	F	1	68	2	0	0	73.1	2	T2N0M0	3	0	0	1	1	0	0	0
2	224T	4.33286	3.04452	0.000643674	1.28834	amplification	2	M	2	70	2	0	1	51	2	T2N0M0	3	0	0	2	2	0	1	0	lymph
2	225T	3.14681	3.1052	0.825263	0.0416082	diploid	1	M	2	61	2	0	0	62.6667	3	T3N0M0	4	0	0	1	1	0	0	0
2	226T	2.35717	3.04545	0.0110912	-0.688282	deletion	0	F	1	71	2	0	0	73	2	T2N0M0	3	0	0	1	1	0	0	0
2	227T	3.09658	3.5102	0.00639354	-0.413624	deletion	0	M	2	59	1	0	0	69	1	T1N0M0	2	0	0	1	2	0	0	0
2	228T	3.08633	2.36076	0.000648701	0.725563	amplification	2	F	1	54	1	1	1	23.3667	1	T1N0M0	2	0	0	1	2	0	1	0	pelvic
2	229T	2.08904	2.91729	0.00719326	-0.828252	deletion	0	M	2	57	1	1	1	47.8	2	T2N0M0	3	0	0	2	1	0	0	0
2	22T	2.21753	3.43682	0.0181507	-1.21929	deletion	0	M	2	59	1	0	1	40.4333	2	T2N0M0	3	0	0	2	2	0	0	0
2	230T	2.43111	2.67332	0.0182446	-0.242218	deletion	0	M	2	56	1	0	0	64.1	1	T1N0M0	2	0	0	1	1	0	0	0
2	231T	2.76984	3.05996	0.0191858	-0.290114	deletion	0	M	2	39	1	0	0	67.7	2	T2N0M0	3	0	0	1	2	0	0	0
2	232T	2.75016	3.05187	0.219485	-0.301711	diploid	1	F	1	74	2	0	0	61.4667	2	T2N0M0	3	0	0	1	1	0	0	0
2	235T	3.15796	2.97908	0.0522918	0.178887	diploid	1	F	1	58	1	0	0	60	1	T1N0M0	1	0	0	1	2	0	0	0
2	236T	3.06237	2.82245	0.179801	0.239921	diploid	1	M	2	63	2	0	0	62.4667	1	T1N0M0	1	0	0	1	2	0	0	0
2	237T	0.96072	3.0022	5.4919e-05	-2.04148	deletion	0	M	2	47	1	1	1	48.0667	2	T2N0M0	3	0	0	1	2	0	0	0
2	239T	2.79123	2.95511	0.302354	-0.163882	diploid	1	F	1	43	1	0	1	11.6333	3	T3N0M0	4	0	0	1	2	0	1	0	abdomen, pelvic
2	240T	2.47125	3.49107	0.00014431	-1.01982	deletion	0	M	2	57	1	0	0	63.7667	2	T2N0M0	3	0	0	2	2	0	0	0
2	241T	2.34712	2.97054	0.00353656	-0.623423	deletion	0	F	1	71	2	0	0	63.8	2	T2N0M0	3	0	0	2	1	0	0	0
2	242T	2.75398	3.09478	0.108687	-0.340808	diploid	1	F	1	56	1	0	0	62.5	2	T2N0M0	3	0	0	1	1	0	0	0
2	243T	2.90168	3.03784	0.353202	-0.136164	diploid	1	M	2	54	1	0	0	62.8333	3	T3N0M0	4	0	0	1	2	0	0	0
2	244T	3.35848	2.93038	0.0483085	0.428094	amplification	2	M	2	54	1	0	0	59	1	T1N0M0	2	0	0	1	1	0	0	0
2	245T	2.90588	3.52128	0.00995384	-0.615394	deletion	0	M	2	59	1	0	1	7.63333	2	T2N0M0	3	0	0	2	1	0	1	0	abdomen
2	246T	2.5749	3.50189	0.00222431	-0.926994	deletion	0	M	2	72	2	1	0	63	2	T2N0M0	3	0	0	1	1	0	0	0
2	247T	3.8028	3.69948	0.333481	0.10332	diploid	1	F	1	57	1	1	0	64	1	T1N0M0	2	0	0	1	1	0	0	0
2	248T	3.33825	3.46071	0.483986	-0.122458	diploid	1	M	2	69	2	0	0	59.5667	1	T1N0M0	2	0	0	1	2	0	0	0
2	249T	3.03355	3.1508	0.605939	-0.117249	diploid	1	F	1	62	2	0	1	14.9667	2	T2N0M0	3	0	0	1	2	0	1	0	abdomen
2	250T	1.66206	3.19974	0.00465754	-1.53769	deletion	0	M	2	76	2	0	0	62.6333	2	T2N0M0	3	0	0	2	2	0	0	0
2	252T	3.25172	3.24095	0.930309	0.0107696	diploid	1	M	2	37	1	0	1	56	2	T2N0M0	3	0	0	1	2	0	1	0	pelvic
2	253T	3.41801	2.43707	0.000689038	0.980944	amplification	2	M	2	56	1	0	0	61	2	T2N0M0	3	0	0	2	2	0	0	0
2	254T	2.57983	3.22732	0.0562574	-0.647484	diploid	1	F	1	60	2	0	0	62.7	2	T2N0M0	3	0	0	1	1	0	0	0
2	256T	2.99122	3.00619	0.940387	-0.0149642	diploid	1	F	1	55	1	0	0	61	2	T2N0M0	3	0	0	1	2	0	0	0
2	257T	2.87202	3.26349	0.0459475	-0.391467	deletion	0	M	2	62	2	1	0	59	2	T2N0M0	3	0	0	1	1	0	0	0
2	258T	2.96332	2.86911	0.073779	0.0942147	diploid	1	M	2	62	2		1	64	2	T2N0M0	3	0	0	2	2	0	1	1	liver, lymph
2	259T	3.31359	3.00841	0.107709	0.305183	diploid	1	M	2	70	2	0	0	62	2	T2N0M0	3	0	0	1	2	0	0	0
2	25T	2.69226	3.4954	0.0201217	-0.803142	deletion	0	M	2	71	2	0	1	52.2	2	T2N0M0	3	0	0	1	2	0	1	0	primary laryngeal pharynx cancer, lymph
2	261T	2.98235	3.04279	0.436961	-0.0604437	diploid	1	M	2	36	1	0	0	60	1	T1N0M0	2	0	0	1		0	0	0
2	263T	2.22562	3.25215	0.000384351	-1.02653	deletion	0	M	2	59	1	0	1	45.8	1	T1N0M0	2	0	0	2	1	0	1	1	transsepmuscle
2	265T	3.51945	3.09223	0.0100865	0.427221	amplification	2	M	2	62	2	0	1	19.6	2	T2N0M0	3	0	0	2	2	0	0	0
2	266T	3.33556	2.95806	0.00774926	0.377504	amplification	2	M	2	44	1	0	1	27.6667	2	T2N0M0	3	0	0	1	1	0	1	0	abdomen
2	268T	3.20837	3.12472	0.629543	0.083654	diploid	1	M	2	64	2	0	1	15.8	2	T2N0M0	3	0	0	2	2	0	0	0
2	270T	2.86804	3.49095	0.00154807	-0.622909	deletion	0	M	2	69	2	0	0	56	1	T1N0M0	2	0	0	1	1	0	0	0
2	271T	3.39812	3.55901	0.572181	-0.160892	diploid	1	F	1	69	2	0	1	25.5	2	T2N0M0	3	0	0	2	2	0	0	0
2	272T	5.03587	3.43764	0.00159946	1.59823	amplification	2	M	2	74	2	1	0	59.2	2	T2N0M0	3	0	0	2	2	0	0	0
2	274T	3.27292	2.88662	0.0515407	0.386306	diploid	1	M	2	48	1	0	0	62	1	T1N0M0	2	0	0	1	2	0	0	0
2	275T	4.08943	3.2877	0.0337782	0.801722	amplification	2	M	2	64	2	0	0	61.4	1	T1N0M0	2	0	0	1	2	0	0	0
2	276T	3.02613	3.26592	0.0693151	-0.239788	diploid	1	F	1	76	2	0	0	29.7333	2	T2N0M0	3	0	0	2	2	0	0	0
2	278T	1.71554	2.73478	0.00587433	-1.01925	deletion	0	M	2	42	1	0	0	62	1	T1N0M0	1	0	0	1	2	0	0	0
2	279T	5.22994	3.83486	0.00075676	1.39507	amplification	2	M	2	41	1	0	0	18	1	T1N0M0	2	0	0	1	2	0	1	0	abdomen
2	280T	1.2704	3.52325	0.000841769	-2.25285	deletion	0	M	2	64	2	0	1	16	1	T1N0M0	2	0	0	1	1	0	0	0
2	281T	3.972	4.07568	0.196749	-0.103678	diploid	1	M	2	73	2	0	0	62.5	1	T1N0M0	1	0	0	1	2	0	0	0
2	282T	3.14004	3.44934	0.235535	-0.309297	diploid	1	M	2	61	2	0	0	50.8667	2	T2N0M0	3	0	0	1	2	0	0	0
2	283T	3.51509	3.36685	0.705226	0.148234	diploid	1	F	1	68	2	0	0	56.5	2	T2N0M0	3	0	0	1		0	0	0
2	285T	3.45053	3.6641	0.185714	-0.213571	diploid	1	M	2	39	1	1	1	40	2	T2N0M0	3	0	0	1	2	1	0	0
2	286T	3.45318	3.5761	0.431584	-0.122924	diploid	1	M	2	60	2	0	0	45.1	1	T1N0M0	1	0	0	1	2	0	0	0
2	2T	3.05213	3.18766	0.415501	-0.135524	diploid	1	M	2	63	2	0	1	51.3667	1	T1N0M0	2	0	0	2	2	0	0	0
2	300T	2.45937	3.32008	0.000819535	-0.860701	deletion	0	F	1	56	1	0	1	26	3	T3N0M0	4	0	0	2	2	0	0	0
2	301T	2.50875	3.15741	0.0236486	-0.648666	deletion	0	M	2	47	1	0			2	T2N0M0	3	0	0	1	1	0	0	0
2	302T	2.67923	3.2664	0.00925064	-0.587169	deletion	0	F	1	72	2	0	1	27	2	T2N0M0	3	0	0	1	2	0	0	0
2	303T	3.07556	3.31576	0.193651	-0.240197	diploid	1	M	2	57	1	0	0	55	1	T1N0M0	2	0	0	1	2	0	0	0
2	304T	1.61051	3.1881	8.04997e-05	-1.57759	deletion	0	F	1	69	2	0	0	117	2	T2N0M0	3	0	0	1	2	0	1	1	liver
2	305T	4.41412	2.9345	0.000340223	1.47962	amplification	2	F	1	59	1	0	0	64	1	T1N0M0	1	0	0	2	1	0	0	0
2	306T	2.03005	3.0365	0.00211416	-1.00646	deletion	0	M	2	74	2	0	0	70	2	T2N0M0	3	0	0	1	1	0	0	0
2	307T	4.11782	3.02345	0.00121928	1.09437	amplification	2	F	1	79	2	0	0	75	2	T2N0M0	3	0	0	1		0	0	0
2	308T	2.40578	3.30348	0.00276539	-0.897698	deletion	0	F	1	69	2	0	0	59	2	T2N0M0	3	0	0	1	2	0	0	0
2	309T	3.19713	2.83594	0.00818226	0.361191	amplification	2	M	2	55	1	0	0	58	2	T2N0M0	3	0	0	1	1	0	0	0
2	310T	3.50704	3.01817	0.0245289	0.488865	amplification	2	M	2	69	2	0	0	52	2	T2N0M0	3	0	0	1	2	0	0	0
2	311T	3.3289	3.29895	0.751926	0.029942	diploid	1	M	2	69	2	0	0	76	2	T2N0M0	3	0	0	2	1	0	0	0
2	312T	1.23458	3.2109	1.55604e-05	-1.97632	deletion	0	M	2	75	2	0	0	47	3	T3N0M0	4	0	0	2	1	0	0	0
2	313T	3.22125	3.14987	0.414185	0.0713803	diploid	1	M	2	75	2	0	0	52	2	T2N0M0	3	0	0	1	1	0	0	0
2	314T	3.24639	3.74806	0.123728	-0.501674	diploid	1	M	2	55	1	0	0	42	1	T1N0M0	1	0	0	1	2	0	0	0
2	316T	2.91937	3.58965	0.000190049	-0.670278	deletion	0	M	2	67	2	0	0	67	2	T2N0M0	3	0	0	1	1	0	0	0
2	317T	2.78957	3.52522	0.0074161	-0.735648	deletion	0	M	2	66	2	0	0	64	1	T1N0M0	2	0	0	2	2	0	0	0
2	318T	3.60446	2.91242	0.000353133	0.692031	amplification	2	M	2	60	2	0	0	81	2	T2N0M0	3	0	0	1	2	0	0	0
2	319T	3.7191	2.95704	0.00131965	0.762059	amplification	2	F	1	57	1	0	0	75	2	T2N0M0	3	0	0	1	2	0	0	0
2	31T	1.06772	3.15948	3.54798e-05	-2.09177	deletion	0	F	1	40	1	1	0	123	2	T2N0M0	3	0	0	1	1	0	0	0
2	320T	2.86263	3.62137	0.00510195	-0.758741	deletion	0	M	2	74	2	0	0	78	3	T3N0M0	4	0	0	1	1	0	0	0
2	321T	2.89352	3.34436	0.00614569	-0.450843	deletion	0	F	1	58	1	0	0	82	1	T1N0M0	2	0	0	2	1	0	0	0
2	322T	2.27881	3.29383	0.000920096	-1.01502	deletion	0	M	2	62	2	0	1	33	2	T2N0M0	3	0	0	2	2	0	0	0
2	323T	3.72413	3.07999	0.0236277	0.644142	amplification	2	F	1	47	1	0	0	131	1	T1N0M0	2	0	0	2	2	0	0	0
2	325T	2.84477	2.52996	0.082238	0.314815	diploid	1	M	2	68	2	0	0	67	1	T1N0M0	2	0	0	1	2	0	0	0
2	326T	3.16726	2.51154	0.00040033	0.655726	amplification	2	F	1	59	1	0	0	63	1	T1N0M0	2	0	0	1	1	0	0	0
2	327T	3.19921	2.85533	0.0962684	0.343883	diploid	1	M	2	31	1	0	0	63	1	T1N0M0	2	0	0	1	2	0	0	0
2	328T	2.05799	2.83781	6.40308e-05	-0.779825	deletion	0	F	1	41	1	0	0	64	3	T3N0M0	4	0	0	2	2	0	0	0
2	32T	2.61373	3.38599	0.00445664	-0.772262	deletion	0	M	2	48	1	0	0	138	2	T2N0M0	3	0	0	2	2	0	0	0
2	33T	3.09325	2.67626	0.434589	0.416998	diploid	1	F	1	48	1	0	1	2.13333	3	T3N0M0	4	0	0	1	2	0	0	0
2	36T	2.93142	3.66125	0.0132028	-0.729832	deletion	0	M	2	76	2	0	0	73	2	T2N0M0	3	0	0	1	2	0	1	1	lung, bone, skin
2	39T	2.42438	3.20548	0.00548973	-0.781098	deletion	0	M	2	59	1	0	1	16.2667	2	T2N0M0	3	0	0	2	1	0	0	0
2	41T	2.45008	3.10708	0.00460617	-0.656999	deletion	0	M	2	48	1	0	1	60.3667	2	T2N0M0	3	0	0	2	1	0	1	1	liver
2	42T	2.87131	3.27759	0.227518	-0.406283	diploid	1	F	1	67	2	0	1	50	2	T2N0M0	3	0	0	1	2	1	0	0
2	43T	3.86605	3.21333	0.00254851	0.652712	amplification	2	M	2	52	1	0	0	123	2	T2N0M0	3	0	0	1	2	0	0	0
2	48T	2.94414	3.0145	0.613385	-0.0703606	diploid	1	F	1	53	1	0	0	86.9667	2	T2N0M0	3	0	0	1	2	0	0	0
2	49T	3.26312	3.33753	0.640044	-0.0744109	diploid	1	M	2	59	1	0	0	123	2	T2N0M0	3	0	0	1	1	0	0	0
2	50T	2.76907	3.89742	9.41698e-05	-1.12835	deletion	0	F	1	66	2	0	0	137	2	T2N0M0	3	0	0	1	2	0	0	0
2	51T	2.71268	3.19993	0.00695606	-0.487246	deletion	0	M	2	35	1	0	1	29	2	T2N0M0	3	0	0	1	2	0	1	0	abdomen
2	54T	3.15716	2.91525	0.194561	0.241907	diploid	1	M	2	36	1	1	0	122	2	T2N0M0	3	0	0	1	2	0	0	0
2	56T	3.22847	2.94953	0.134339	0.278935	diploid	1	M	2	49	1	0	1	40	2	T2N0M0	3	0	0	1	2	0	0	0
2	58T	3.10016	3.24334	0.207225	-0.14318	diploid	1	M	2	56	1	0	1	49	2	T2N0M0	3	0	0	1	2	0	0	0
2	59T	2.75518	2.82791	0.512754	-0.0727289	diploid	1	F	1	56	1	0	1	49	2	T2N0M0	3	0	0	2	1	0	1	0	abdomen, lyphm
2	5T	2.96506	2.74476	0.189692	0.220296	diploid	1	M	2	49	1	0	1	43	2	T2N0M0	3	0	0	2	1	0	1	1	liver
2	61T	2.22559	2.92052	0.00391513	-0.694929	deletion	0	M	2	76	2	0	0	7.2	2	T2N0M0	3	0	0	2	2	0	0	0
2	62T	2.4647	3.13604	0.00581836	-0.67134	deletion	0	M	2	66	2	0	1	80	2	T2N0M0	3	0	0	1	2	0	0	0
2	63T	2.66211	2.88713	0.119307	-0.22502	diploid	1	M	2	75	2	1	0	95.8	3	T3N0M0	4	0	0	2	1	0	0	0
2	65T	3.98396	3.22966	0.00765322	0.754302	amplification	2	M	2	50	1	0	0	14.7333	1	T1N0M0	2	0	0	1	1	0	0	0
2	67T	1.595	2.96762	5.18139e-07	-1.37262	deletion	0	F	1	60	2	1	1	4.63333	2	T2N0M0	3	0	0	1	1	0	0	0
2	69T	2.45242	2.70729	0.132798	-0.254869	diploid	1	M	2	40	1	0	1	19.1	2	T2N0M0	3	0	0	1	2	0	0	0
2	6T	2.54961	2.64483	0.267641	-0.0952185	diploid	1	M	2	66	2	0	0	126.767	2	T2N0M0	3	0	0	1	2	0	0	0
2	71T	2.89431	2.77634	0.617394	0.117974	diploid	1	F	1	56	1	0	0	121	3	T3N0M0	4	0	0	2	2	0	0	0
2	72T	3.22818	3.46696	0.295637	-0.238776	diploid	1	M	2	67	2	0	0	120	3	T3N0M0	4	0	0	2	2	0	0	0
2	74T	2.39411	2.80837	0.0333093	-0.414259	deletion	0	M	2	58	1	0	1	21.7333	2	T2N0M0	3	0	0	2	2	0	1	1	liver
2	76T	2.90889	3.05603	0.232741	-0.147139	diploid	1	M	2	33	1	0	0	44	2	T2N0M0	3	0	0	1	2	0	1	0	abdomen
2	77T	2.73342	2.91222	0.0662715	-0.178798	diploid	1	M	2	62	2	0	1	60.1333	3	T3N0M0	4	0	0	2		0	1	1	brain
2	79T	3.67699	3.23381	0.0321553	0.443172	amplification	2	F	1	53	1	0	0	120	3	T3N0M0	4	0	0	2	2	0	0	0
2	81T	2.73443	2.55378	0.196809	0.180649	diploid	1	M	2	54	1	0	0	121	1	T1N0M0	2	0	0	1	2	0	0	0
2	82T	2.49169	2.85726	0.0321218	-0.365574	deletion	0	M	2	73	2	0	0	125	3	T3N0M0	4	0	0	2	1	0	0	0
2	83T	2.4403	3.02689	0.0137032	-0.586589	deletion	0	M	2	75	2	0	0	122	3	T3N0M0	4	0	0	1	1	0	0	0
2	84T	3.83116	3.24721	0.0819199	0.583948	diploid	1	M	2	68	2	0	0	121	3	T3N0M0	4	0	0	2	1	0	0	0
2	85T	1.78497	2.99788	2.40262e-05	-1.21291	deletion	0	M	2	66	2	0	0	109	2	T2N0M0	3	0	0	1	1	1	0	0
2	86T	3.49358	3.26173	0.0425069	0.231846	amplification	2	M	2	49	1	0	1	86	3	T3N0M0	4	0	0	2	1	0	0	0
2	87T	2.72871	3.2006	0.00894017	-0.471894	deletion	0	M	2	46	1	0	0	90.5667	1	T1N0M0	1	0	0	1	1	0	0	0
2	8T	2.52751	1.15504	0.00775316	1.37247	amplification	2	F	1	67	2	0	0	125.767	1	T1N0M0	2	0	0	1	1	0	0	0
2	90T	3.5271	3.56153	0.801229	-0.0344252	diploid	1	M	2	70	2	0	1	82.8667	3	T3N0M0	4	0	0	2	1	0	1	1	lung
2	91T	3.0709	3.15002	0.57946	-0.0791216	diploid	1	M	2	66	2	0	0	122	2	T2N0M0	3	0	0	1	2	0	0	0
2	94T	3.0343	3.21352	0.13257	-0.179212	diploid	1	M	2	35	1	0	0	122	2	T2N0M0	3	0	0	1	2	0	0	0
2	96T	3.06075	3.40347	0.0277906	-0.342721	deletion	0	M	2	40	1	1	0	120	3	T3N0M0	4	0	0	2		0	0	0
2	98T	2.45393	3.06296	0.000550143	-0.609032	deletion	0	F	1	69	2		1	12.2	2	T2N0M0	3	0	0	2	1	0	0	0
2	9T	2.8682	3.14866	0.0383077	-0.280462	deletion	0	M	2	63	2	0	0	62.6	2	T2N0M0	3	0	0	2	1	0	0	0
3	GC003T	3.77537	3.08812	0.00994828	0.687255	amplification	2	M	2	81	2	0	0	18	2	T3N0M0	3	0	0	NA	1	NA	NA	NA
3	GC004T	2.73492	3.18179	0.0358809	-0.446861	deletion	0	M	2	61	2	0	0	28	2	T3N0M0	3	0	0	NA	1	NA	NA	NA
3	GC011T	3.60693	2.88993	0.000958965	0.716997	amplification	2	M	2	70	2	0	0	40	3	T4N3M0	4	3	0	NA	2	NA	NA	NA
3	GC014T	2.63715	2.9003	0.0528308	-0.263145	diploid	1	F	1	56	1	0	1	19	3	T4N3M0	4	3	0	NA	2	NA	NA	NA
3	GC016T	2.83416	2.70887	0.182237	0.125288	diploid	1	M	2	36	1	0	1	9	2	T2N1M0	2	1	0	NA	2	NA	NA	NA
3	GC018T	2.8418	2.61938	0.463173	0.22242	diploid	1	M	2	59	1	0	0	52	3	T3N2M0	3	2	0	NA	2	NA	NA	NA
3	GC020T	2.91069	2.85612	0.524342	0.0545736	diploid	1	F	1	59	1	0	1	8	4	T3N1M1	3	1	1	NA	1	NA	NA	NA
3	GC021T	2.64832	2.57815	0.641978	0.0701704	diploid	1	M	2	55	1	0	0	38	2	T3N0M0	3	0	0	NA	1	NA	NA	NA
3	GC022T	2.99901	3.30195	0.226219	-0.30294	diploid	1	M	2	58	1	0	0	23	2	T2N2M0	2	2	0	NA	1	NA	NA	NA
3	GC025T	2.66836	2.75377	0.689426	-0.0854169	diploid	1	M	2	71	2	0	1	21	3	T3N2M0	3	2	0	NA	1	NA	NA	NA
3	GC027T	3.41069	1.91291	0.0148739	1.49778	amplification	2	F	1	57	1	0	1	55	3	T3N2M0	3	2	0	NA	2	NA	NA	NA
3	GC031T	2.52246	2.23804	0.195588	0.284417	diploid	1	M	2	74	2	0	0	32	3	T4N3M0	4	3	0	NA	1	NA	NA	NA
3	GC034T	3.59602	2.933	0.0128007	0.663017	amplification	2	M	2	79	2	0	0	56	1	T2N0M0	2	0	0	NA	1	NA	NA	NA
3	GC036T	3.99188	3.05009	0.0184113	0.941789	amplification	2	M	2	66	2	0	0	37	1	T2N0M0	2	0	0	1	1	NA	NA	NA
3	GC040T	2.93525	2.53583	0.333227	0.399424	diploid	1	F	1	60	2	0	0	33	3	T4N3M0	4	3	0	1	2	NA	NA	NA
3	GC043T	2.57702	2.36436	0.499678	0.212657	diploid	1	M	2	58	1	0	1	11	4	T3N3M0	3	3	0	1	2	NA	NA	NA
3	GC044T	1.92371	2.57445	0.030248	-0.650743	deletion	0	M	2	44	1	0	0	32	3	T4N2M0	4	2	0	1	2	NA	NA	NA
3	GC047T	3.26704	3.01835	0.19098	0.248692	diploid	1	F	1	46	1	0	0	31	3	T4N3M0	4	3	0	1	1	NA	NA	NA
3	GC048T	2.79233	2.32014	0.0646918	0.472183	diploid	1	M	2	50	1	0	0	26	1	T2N0M0	2	0	0	1	2	NA	NA	NA
3	GC049T	1.84721	2.22151	0.102449	-0.374301	diploid	1	M	2	66	2	0	1	25	3	T4N3M0	4	3	0	NA	2	NA	NA	NA
3	GC050T	2.61232	2.16082	0.15191	0.451491	diploid	1	M	2	62	2	0	0	25	1	T1N0M0	1	0	0	1	2	NA	NA	NA
3	GC051T	2.24338	2.07129	0.276041	0.172086	diploid	1	M	2	51	1	0	0	24	1	T1N0M0	1	0	0	1	1	NA	NA	NA
3	GC052T	2.11857	2.33966	0.346495	-0.221089	diploid	1	M	2	45	1	0	0	25	3	T3N1M0	3	1	0	1	1	NA	NA	NA
3	GC054T	2.20416	3.35263	0.000652236	-1.14847	deletion	0	M	2	52	1	0	0	25	1	T1N0M0	1	0	0	1	2	NA	NA	NA
3	GC055T	1.75798	2.35879	0.00287432	-0.600811	deletion	0	F	1	35	1	0	1	5	4	T3N3M1	3	3	1	1	2	NA	NA	NA
3	GC056T	2.25341	2.55988	0.0812116	-0.306478	diploid	1	F	1	52	1	0	0	20	3	T4N3M0	4	3	0	NA	2	NA	NA	NA
3	GC059T	1.57519	2.5136	0.00608775	-0.938416	deletion	0	M	2	55	1	0	0	19	3	T4N3M0	4	3	0	1	1	NA	NA	NA
3	GC060T	2.59904	3.02371	0.0464796	-0.424668	deletion	0	F	1	69	2	0	1	2	3	T4N3M0	4	3	0	NA	2	NA	NA	NA
3	GC064T	2.156	2.78409	0.00991038	-0.628086	deletion	0	F	1	31	1	0	1	4	4	T4N3M1	4	3	1	1	2	NA	NA	NA
3	GC065T	2.00199	2.95719	0.00129944	-0.955195	deletion	0	M	2	54	1	0	0	13	3	T3N2M0	3	2	0	1	2	NA	NA	NA
3	GC066T	2.72003	2.4605	0.710249	0.259534	diploid	1	M	2	61	2	0	1	6	3	T4N3M0	4	3	0	NA	2	NA	NA	NA
3	GC067T	1.86979	2.40716	0.112148	-0.537371	diploid	1	F	1	49	1	0	0	12	3	T4N0M0	4	0	0	1	2	NA	NA	NA
3	GC068T	3.06661	3.86988	0.00165	-0.803269	deletion	0	F	1	72	2	0	0	12	3	T4N0M0	4	0	0	NA	2	NA	NA	NA
3	GC069T	3.48515	3.36128	0.603972	0.123871	diploid	1	M	2	61	2	0	1	7	3	T2N3M0	2	3	0	1	2	NA	NA	NA
3	GC070T	3.12036	3.35667	0.0675278	-0.236306	diploid	1	M	2	65	2	0	1	8	4	T3N3M0	3	3	0	1	2	NA	NA	NA
3	GC072T	2.33296	2.32526	0.947697	0.00770355	diploid	1	M	2	52	1	0	1	3	3	T3N1M0	3	1	0	1	2	NA	NA	NA
3	GC073T	1.18154	2.45427	0.00260597	-1.27273	deletion	0	F	1	63	2	0	0	6	3	T2N2M0	2	2	0	1	1	NA	NA	NA
3	GC075T	1.65757	2.26646	0.000823797	-0.608886	deletion	0	M	2	66	2	0	0	6	4	T3N3M0	3	3	0	1	2	NA	NA	NA
3	GC077T	2.2653	2.51212	0.0836278	-0.246817	diploid	1	M	2	66	2	0	0	6	1	T1N0M0	1	0	0	1	2	NA	NA	NA
3	GC078T	2.39045	2.05104	0.000165309	0.339411	amplification	2	M	2	67	2	0	0	6	4	T3N3M0	3	3	0	1	1	NA	NA	NA
3	GC079T	2.55202	2.59506	0.169258	-0.0430379	diploid	1	M	2	67	2	0	0	6	3	T4N3M0	4	3	0	1	2	NA	NA	NA
3	GC080T	2.28723	2.82139	0.0257618	-0.53416	deletion	0	M	2	58	1	0	0	6	3	T4N0M0	4	0	0	2	2	NA	NA	NA
3	GC081T	2.62404	2.58905	0.764652	0.0349955	diploid	1	M	2	55	1	0	0	6	1	T1N0M0	1	0	0	1	1	NA	NA	NA
3	GC082T	2.72816	2.4458	0.0601162	0.282365	diploid	1	M	2	69	2	0	0	6	3	T3N1M0	3	1	0	1	1	NA	NA	NA
3	GC083T	2.51066	2.62481	0.463038	-0.114143	diploid	1	M	2	63	2	0	0	6	3	T3N2M0	3	2	0	1	1	NA	NA	NA
3	GC084T	3.18762	2.81427	0.0224126	0.373344	amplification	2	M	2	65	2	0	0	6	4	T4N2M1	4	2	1	1	1	NA	NA	NA
3	GC085T	1.96218	2.68382	0.00284896	-0.721635	deletion	0	M	2	71	2	0	0	6	2	T2N1M0	2	1	0	2	2	NA	NA	NA
3	GC086T	1.71264	2.95685	0.00147396	-1.2442	deletion	0	F	1	47	1	0	0	6	3	T4N1M0	4	1	0	2	1	NA	NA	NA
3	GC087T	3.00248	2.8861	0.642657	0.116371	diploid	1	F	1	46	1	0	0	6	3	T2N3M0	2	3	0	1	1	NA	NA	NA
3	GC089T	1.36269	3.17524	7.28464e-06	-1.81256	deletion	0	F	1	80	2	0	0	43	1	T2N0M0	2	0	0	NA	2	NA	NA	NA
3	GC090T	3.34212	3.09549	0.069276	0.246628	diploid	1	M	2	59	1	0	0	21	3	T3N3M0	3	3	0	1	2	NA	NA	NA
3	GC091T	1.78335	3.13252	0.00670415	-1.34917	deletion	0	M	2	64	2	0	1	3	3	T3N1M0	3	1	0	1	2	NA	NA	NA
3	GC092T	3.05058	2.91996	0.453499	0.130622	diploid	1	F	1	69	2	0	0	70	2	T2N0M0	2	0	0	1	1	NA	NA	NA
3	GC093T	3.38997	3.06852	0.00996244	0.321445	amplification	2	M	2	60	2	0	1	9	3	T4N1M0	4	1	0	1	2	NA	NA	NA
3	GC094T	2.75159	2.62989	0.685643	0.121696	diploid	1	F	1	58	1	0	0	66	1	T2N0M0	2	0	0	1	2	NA	NA	NA
3	GC095T	2.93073	2.9053	0.92156	0.0254341	diploid	1	M	2	53	1	0	0	66	3	T2N3M0	2	3	0	1	1	NA	NA	NA
3	GC098T	3.19229	3.36158	0.543561	-0.169281	diploid	1	M	2	88	2	0	1	6	4	T4N3M1	4	3	1	1	1	NA	NA	NA
3	GC099T	3.08968	2.92868	0.109703	0.161	diploid	1	F	1	67	2	0	1	3	4	T4N3M1	4	3	1	1	2	NA	NA	NA
3	GC100T	3.94368	2.63766	0.0648781	1.30602	amplification	2	M	2	52	1	0	0	66	2	T2N1M0	2	1	0	1	1	NA	NA	NA
3	GC101T	3.95095	3.16198	0.00237103	0.788967	amplification	2	M	2	63	2	0	1	12	4	T4N1M1	4	1	1	2	1	NA	NA	NA
3	GC102T	2.99148	2.85703	0.396374	0.134455	diploid	1	M	2	50	1	0	0	62	3	T3N1M0	3	1	0	1	1	NA	NA	NA
3	GC103T	3.03452	3.03943	0.971164	-0.00491126	diploid	1	M	2	46	1	0	1	8	3	T4N1M0	4	1	0	1	2	NA	NA	NA
3	GC104T	1.8751	3.64368	0.00470711	-1.76858	deletion	0	M	2	50	1	0	0	67	2	T3N0M0	3	0	0	1	2	NA	NA	NA
3	GC105T	3.44104	3.20262	0.415316	0.238426	diploid	1	M	2	61	2	0	1	4	3	T3N2M0	3	2	0	1	2	NA	NA	NA
3	GC106T	2.01115	2.63499	0.00337202	-0.623837	deletion	0	M	2	65	2	0	1	9	3	T3N2M0	3	2	0	1	1	NA	NA	NA
3	GC107T	3.4053	3.03108	0.0572965	0.374222	diploid	1	M	2	59	1	0	1	10	3	T3N1M0	3	1	0	1	2	NA	NA	NA
3	GC108T	4.16271	3.09319	0.000355165	1.06952	amplification	2	F	1	64	2	0	0	25	1	T2N0M0	2	0	0	1	1	NA	NA	NA
3	GC110T	2.88624	3.15536	0.13188	-0.269116	diploid	1	F	1	76	2	0	1	8	3	T3N1M0	3	1	0	1	1	NA	NA	NA
3	GC112T	2.89819	2.86228	0.651675	0.0359078	diploid	1	M	2	65	2	0	0	55	2	T3N0M0	3	0	0	2	1	NA	NA	NA
3	GC113T	2.30935	2.93535	0.0900434	-0.625998	diploid	1	F	1	64	2	0	0	55	3	T3N2M0	3	2	0	1	1	NA	NA	NA
3	GC114T	3.67432	3.00025	0.026013	0.674072	amplification	2	M	2	66	2	0	1	34	3	T3N2M0	3	2	0	2	2	NA	NA	NA
3	GC116T	3.64675	3.02842	0.00862648	0.618328	amplification	2	F	1	34	1	0	0	7	1	T2N0M0	2	0	0	1	2	NA	NA	NA
3	GC117T	2.0692	2.87014	0.000587708	-0.800941	deletion	0	M	2	55	1	0	0	52	3	T3N2M0	3	2	0	1	1	NA	NA	NA
3	GC119T	2.5625	2.43503	0.420169	0.127464	diploid	1	M	2	73	2	0	1	30	2	T2N2M0	2	2	0	1	2	NA	NA	NA
3	GC120T	2.31965	4.52403	0.00510876	-2.20438	deletion	0	F	1	71	2	0	1	30	3	T3N2M0	3	2	0	1	2	NA	NA	NA
3	GC121T	1.13554	3.09844	2.93143e-05	-1.96289	deletion	0	M	2	57	1	0	1	26	3	T3N2M0	3	2	0	1	2	NA	NA	NA
3	GC122T	2.89666	3.06834	0.120243	-0.171672	diploid	1	F	1	51	1	0	0	50	3	T2N3M0	2	3	0	1	1	NA	NA	NA
3	GC123T	2.98442	2.91306	0.0996536	0.0713539	diploid	1	M	2	76	2	0	1	6	3	T4N1M0	4	1	0	2	2	NA	NA	NA
3	GC124T	2.6694	3.40529	0.00125005	-0.735891	deletion	0	M	2	66	2	0	1	28	3	T4N1M0	4	1	0	1	2	NA	NA	NA
3	GC125T	2.88521	3.05857	0.289053	-0.173359	diploid	1	F	1	75	2	0	0	45	3	T3N2M0	3	2	0	1	2	NA	NA	NA
3	GC126T	2.87121	2.92625	0.897081	-0.0550449	diploid	1	M	2	55	1	0	0	45	1	T1N1M0	1	1	0	2	1	NA	NA	NA
3	GC128T	2.37637	2.11726	0.160648	0.25911	diploid	1	M	2	80	2	0	0	40	2	T2N1M0	2	1	0	1	1	NA	NA	NA
3	GC129T	2.81047	2.888	0.390999	-0.0775237	diploid	1	F	1	46	1	0	1	19	3	T3N2M0	3	2	0	1	2	NA	NA	NA
3	GC130T	2.64318	2.37635	0.046847	0.266835	amplification	2	M	2	70	2	0	1	10	4	T3N3M0	3	3	0	1	2	NA	NA	NA
3	GC131T	4.11267	3.20192	0.00259344	0.910744	amplification	2	M	2	62	2	0	0	37	3	T3N2M0	3	2	0	1	1	NA	NA	NA
3	GC132T	2.81043	2.5782	0.0884679	0.232227	diploid	1	M	2	53	1	0	1	6	4	T3N3M0	3	3	0	1	2	NA	NA	NA
3	GC133T	3.9513	3.22611	0.0347847	0.725189	amplification	2	M	2	60	2	0	0	40	2	T3N0M0	3	0	0	1	1	NA	NA	NA
3	GC134T	2.79086	3.11684	0.105459	-0.325981	diploid	1	F	1	57	1	0	1	20	3	T3N1M0	3	1	0	1	2	NA	NA	NA
3	GC135T	2.5338	2.69304	0.556533	-0.159244	diploid	1	M	2	70	2	0	0	40	3	T3N1M0	3	1	0	1	2	NA	NA	NA
3	GC136T	2.81243	3.57922	0.115517	-0.766793	diploid	1	F	1	53	1	0	0	40	3	T3N1M0	3	1	0	1	2	NA	NA	NA
3	GC137T	2.52139	2.6677	0.235714	-0.146312	diploid	1	M	2	69	2	0	0	40	3	T3N1M0	3	1	0	1	1	NA	NA	NA
3	GC140T	2.92571	2.79912	0.369626	0.126593	diploid	1	M	2	46	1	0	0	40	3	T4N1M0	4	1	0	2	1	NA	NA	NA
3	GC141T	2.07769	1.93189	0.0252478	0.145798	amplification	2	M	2	73	2	0	1	12	4	T3N2M1	3	2	1	2	1	NA	NA	NA
3	GC142T	3.02494	2.78579	0.131149	0.239148	diploid	1	F	1	75	2	0	0	43	3	T3N1M0	3	1	0	1	1	NA	NA	NA
3	GC143T	3.37105	2.64642	0.282893	0.724635	diploid	1	F	1	58	1	0	0	72	2	T3N0M0	3	0	0	1	1	NA	NA	NA
3	GC144T	1.99208	2.23808	0.0732057	-0.246	diploid	1	M	2	47	1	0	1	16	3	T3N1M0	3	1	0	2	1	NA	NA	NA
3	GC176T	2.06416	3.42725	0.000934041	-1.36309	deletion	0	F	1	67	2	0	0	13	1	T2N0M0	2	0	0	2	1	NA	NA	NA
3	GC177T	6.95786	2.56401	0.000139248	4.39385	amplification	2	F	1	68	2	0	1	26	4	T3N1M1	3	1	1	2	1	NA	NA	NA
3	GC145T	2.61644	2.53907	0.476818	0.077369	diploid	1	M	2	52	1	0	0	83	2	T3N0M0	3	0	0	1	1	NA	NA	NA
3	GC146T	2.29627	2.80933	0.0833851	-0.513056	diploid	1	F	1	71	2	0	0	63	3	T3N1M0	3	1	0	1	1	NA	NA	NA
3	GC147T	2.38594	2.47631	0.760915	-0.0903642	diploid	1	M	2	50	1	0	0	74	3	T3N1M0	3	1	0	1	1	NA	NA	NA
3	GC148T	1.37855	2.46534	0.0044311	-1.08679	deletion	0	F	1	80	2	0	0	74	2	T3N0M0	3	0	0	1	1	NA	NA	NA
3	GC149T	2.26047	2.53853	0.0864853	-0.27806	diploid	1	F	1	60	2	0	0	62	3	T3N1M0	3	1	0	1	1	NA	NA	NA
3	GC150T	2.62623	2.88511	0.484084	-0.258876	diploid	1	M	2	65	2	0	1	37	3	T3N1M0	3	1	0	1	1	NA	NA	NA
3	GC151T	2.49253	2.22583	0.022939	0.266707	amplification	2	M	2	45	1	0	1	38	3	T3N1M0	3	1	0	1	1	NA	NA	NA
3	GC152T	2.53287	3.06056	0.0353559	-0.52769	deletion	0	F	1	47	1	0	1	9	3	T4N2M0	4	2	0	1	2	NA	NA	NA
3	GC153T	3.82029	2.71579	0.0384329	1.1045	amplification	2	F	1	59	1	0	1	13	3	T3N1M0	3	1	0	2	2	NA	NA	NA
3	GC154T	2.43613	2.47053	0.93815	-0.0343959	diploid	1	F	1	79	2	0	0	77	NA	NA	NA	NA	NA	1	2	NA	NA	NA
3	GC157T	3.03752	2.50384	0.0279509	0.533681	amplification	2	F	1	62	2	0	0	84	3	T2N3M0	2	3	0	1	1	NA	NA	NA
3	GC158T	2.85114	2.5278	0.0643478	0.32334	diploid	1	M	2	47	1	0	0	NA	3	T3N2M0	3	2	0	1	2
3	GC159T	2.70557	2.57916	0.394785	0.126412	diploid	1	F	1	55	1	0	0	84	2	T2N1M0	2	1	0	NA	1	NA	NA	NA
3	GC160T	1.09294	2.71599	0.0011641	-1.62305	deletion	0	M	2	75	2	0	1	12	4	T4N3M1	4	3	1	2	1	NA	NA	NA
3	GC161T	2.09304	2.79324	0.00390613	-0.700196	deletion	0	M	2	48	1	0	1	10	NA	NA	NA	NA	NA	1	1	NA	NA	NA
3	GC163T	2.88745	2.55757	0.173953	0.329874	diploid	1	M	2	48	1	0	0	81	3	T3N1M0	3	1	0	1	2	NA	NA	NA
3	GC164T	1.96461	2.73177	0.00971445	-0.767159	deletion	0	F	1	64	2	0	1	2	3	T3N1M0	3	1	0	1	1	NA	NA	NA
3	GC167T	2.35284	3.55427	0.044541	-1.20143	deletion	0	M	2	49	1	0	0	74	2	T2N1M0	2	1	0	1	2	NA	NA	NA
3	GC168T	2.83039	3.19573	0.00428693	-0.365336	deletion	0	M	2	81	2	0	1	16	2	T3N0M0	3	0	0	1	2	NA	NA	NA
3	GC169T	3.60436	2.36363	0.000450593	1.24073	amplification	2	M	2	58	1	0	1	53	3	T3N2M0	3	2	0	2	2	NA	NA	NA
3	GC170T	3.04175	2.46052	0.013657	0.581225	amplification	2	M	2	61	2	0	1	NA	3	T3N2M0	3	2	0	1	2
3	GC175T	2.9926	2.9483	0.849257	0.0443078	diploid	1	M	2	62	2	0	0	12	3	T3N1M0	3	1	0	2	1	NA	NA	NA
3	GC178T	2.47338	2.77162	0.33526	-0.298234	diploid	1	M	2	49	1	0	1	12	4	T4N3M1	4	3	1	2	2	NA	NA	NA
3	GC179T	2.46521	2.79032	0.220731	-0.325102	diploid	1	F	1	65	2	0	1	8	3	T3N1M0	3	1	0	2	1	NA	NA	NA
3	GC180T	2.25925	2.68088	0.0184258	-0.421626	deletion	0	M	2	64	2	0	0	97	3	T3N1M0	3	1	0	2	1	NA	NA	NA
3	GC182T	2.63715	2.84622	0.451716	-0.209063	diploid	1	M	2	69	2	0	1	32	2	T3N0M0	3	0	0	2	2	NA	NA	NA
3	GC183T	2.35847	2.37562	0.937773	-0.0171558	diploid	1	F	1	57	1	0	1	7	4	T4N2M1	4	2	1	2	1	NA	NA	NA
3	GC184T	3.27985	3.00674	0.556325	0.273112	diploid	1	M	2	71	2	0	0	62	1	T2N0M0	2	0	0	1	2	NA	NA	NA
3	GC185T	1.86638	2.28571	0.110302	-0.419324	diploid	1	F	1	57	1	0	1	53	4	T4N0M0	4	0	0	2	1	NA	NA	NA
3	GC186T	2.32711	2.68713	0.0535881	-0.36002	diploid	1	M	2	48	1	0	1	3	4	T4N3M1	4	3	1	1	2	NA	NA	NA
3	GC187T	2.3693	2.29659	0.753335	0.0727136	diploid	1	M	2	60	2	0	1	44	2	T2N1M0	2	1	0	1	2	NA	NA	NA
3	GC188T	2.23267	2.37867	0.296279	-0.145993	diploid	1	M	2	53	1	0	1	19	4	T4N1M0	4	1	0	1	2	NA	NA	NA
3	GC189T	2.38358	2.74231	0.151451	-0.358733	diploid	1	M	2	63	2	0	1	10	3	T3N2M0	3	2	0	1	2	NA	NA	NA
3	GC190T	2.48575	2.82003	0.00524487	-0.334281	deletion	0	M	2	39	1	0	0	48	2	T3N0M0	3	0	0	1	2	NA	NA	NA
3	GC191T	3.3089	2.97818	0.619467	0.330722	diploid	1	M	2	62	2	0	0	81	4	T3N3M0	3	3	0	2	2	NA	NA	NA
3	GC192T	1.71175	2.33152	0.00118043	-0.619767	deletion	0	M	2	88	2	0	0	30	3	T3N1M0	3	1	0	2	2	NA	NA	NA
3	GC193T	2.99962	3.08213	0.361125	-0.0825095	diploid	1	M	2	75	2	0	0	109	2	T2N1M0	2	1	0	1	2	NA	NA	NA
3	GC194T	2.12463	2.63678	0.0788392	-0.512146	diploid	1	M	2	62	2	0	0	44	3	T3N1M0	3	1	0	1	1	NA	NA	NA
3	GC195T	2.23037	2.46962	0.00767092	-0.239251	deletion	0	M	2	78	2	0	1	3	4	T4N3M0	4	3	0	1	1	NA	NA	NA
3	GC196T	2.61166	2.86098	0.0275239	-0.249325	deletion	0	F	1	55	1	0	0	28	1	T2N0M0	2	0	0	1	2	NA	NA	NA
3	GC197T	3.70819	1.68909	0.000145592	2.0191	amplification	2	M	2	59	1	0	1	7	4	T4N3M1	4	3	1	1	1	NA	NA	NA
3	GC198T	2.96193	3.15065	0.607651	-0.188727	diploid	1	M	2	78	2	0	0	90	2	T3N0M0	3	0	0	1	1	NA	NA	NA
3	GC199T	2.95747	2.48111	0.0434475	0.476358	amplification	2	M	2	68	2	0	0	56	2	T3N0M0	3	0	0	1	1	NA	NA	NA
3	GC200T	1.64868	2.92541	0.00743209	-1.27674	deletion	0	M	2	66	2	0	1	10	4	T3N2M1	3	2	1	1	1	NA	NA	NA
3	GC201T	2.67722	2.69308	0.951196	-0.0158587	diploid	1	F	1	70	2	0	0	9	4	T3N1M1	3	1	1	1	1	NA	NA	NA
3	GC202T	3.32849	3.11141	0.198802	0.217079	diploid	1	M	2	63	2	0	1	20	3	T3N1M0	3	1	0	1	1	NA	NA	NA
3	GC203T	2.23929	2.51755	0.0276423	-0.278252	deletion	0	M	2	79	2	0	1	17	4	T4N3M0	4	3	0	1	1	NA	NA	NA
3	GC204T	2.39474	2.72528	0.0392458	-0.330537	deletion	0	M	2	70	2	0	0	40	4	T4N3M0	4	3	0	1	1	NA	NA	NA
3	GC205T	2.65966	2.82306	0.293417	-0.163403	diploid	1	M	2	46	1	0	0	34	4	T1N0M1	1	0	1	1	1	NA	NA	NA
3	GC206T	2.21079	2.29	0.271696	-0.0792109	diploid	1	M	2	70	2	0	1	26	3	T4N0M0	4	0	0	1	1	NA	NA	NA
3	GC207T	1.75123	2.41225	0.0014731	-0.661019	deletion	0	M	2	64	2	0	1	15	1	T2N0M0	2	0	0	1	1	NA	NA	NA
3	GC208T	2.81194	2.76192	0.785547	0.0500186	diploid	1	M	2	75	2	0	1	58	4	T3N1M1	3	1	1	2	1	NA	NA	NA
3	GC209T	1.78651	2.56844	0.00210569	-0.781925	deletion	0	M	2	68	2	0	1	20	3	T3N1M0	3	1	0	2	1	NA	NA	NA
3	GC210T	2.49674	2.34068	0.151048	0.156059	diploid	1	M	2	59	1	0	0	34	4	T4N2M0	4	2	0	2	1	NA	NA	NA
3	GC211T	2.94472	2.58888	0.04856	0.355841	amplification	2	M	2	62	2	0	1	84	3	T4N0M0	4	0	0	1	1	NA	NA	NA
3	GC212T	3.22841	2.38866	0.0095053	0.839752	amplification	2	M	2	65	2	0	0	16	2	T3N0M0	3	0	0	2	1	NA	NA	NA
3	GC213T	2.21651	2.43509	0.21017	-0.218573	diploid	1	M	2	78	2	0	1	4	4	T4N3M0	4	3	0	2	1	NA	NA	NA
3	GC214T	2.48587	2.74736	0.340938	-0.261482	diploid	1	M	2	66	2	0	0	17	4	T4N3M0	4	3	0	2	1	NA	NA	NA

## Sheet: File 2
Sample ID	Patient ID	CDKN2A CNA	bcr_patient_uuid	bcr_patient_barcode	acronym	gender	vital_status	days_to_birth	days_to_death	days_to_last_followup	age_at_initial_pathologic_diagnosis	icd_10	tissue_retrospective_collection_indicator	icd_o_3_histology	tissue_prospective_collection_indicator	history_of_neoadjuvant_treatment	icd_o_3_site	tumor_tissue_site	new_tumor_event_after_initial_treatment	radiation_therapy	race	project_code	prior_dx	disease_code	ethnicity	informed_consent_verified	person_neoplasm_cancer_status	patient_id	year_of_initial_pathologic_diagnosis	histological_type	tissue_source_site	form_completion_date	pathologic_T	pathologic_M	clinical_M	pathologic_N	system_version	pathologic_stage	stage_other	clinical_stage	clinical_T	clinical_N	extranodal_involvement	postoperative_rx_tx	primary_therapy_outcome_success	lymph_node_examined_count	primary_lymph_node_presentation_assessment	initial_pathologic_diagnosis_method	number_of_lymphnodes_positive_by_he
TCGA-OR-A5KS-01	TCGA-OR-A5KS	AMP	11D8A9C2-14D8-4FC2-8388-386051E408B1	TCGA-OR-A5KS	ACC	MALE	Alive	-26404	[Not Applicable]	2549	72	C74.0	YES	8370/1	NO	No	C74.0	Adrenal	NO	NO	WHITE	[Not Available]	No	[Not Available]	NOT HISPANIC OR LATINO	YES	TUMOR FREE	A5KS	2006	Adrenocortical carcinoma- Usual Type	OR	2014-06-26	T2	[Not Applicable]	M0	N0	[Not Applicable]	Stage II	[Not Available]	[Not Applicable]	[Not Applicable]	[Not Applicable]	[Not Applicable]	NO	Complete Remission/Response	[Not Available]	NO		[Not Available]
TCGA-OR-A5JW-01	TCGA-OR-A5JW	HOMDEL	63B7B596-CB55-41DC-B862-A6C3A058DFE2	TCGA-OR-A5JW	ACC	MALE	Alive	-17513	[Not Applicable]	2202	47	C74.0	YES	8370/3	NO	No	C74.0	Adrenal	NO	YES	WHITE	[Not Available]	No	[Not Available]	[Not Evaluated]	YES	TUMOR FREE	A5JW	2008	Adrenocortical carcinoma- Usual Type	OR	2013-09-09	T2	[Not Applicable]	M0	N0	[Not Applicable]	Stage II	[Not Available]	[Not Applicable]	[Not Applicable]	[Not Applicable]	[Not Applicable]	YES	[Not Available]	[Not Available]	NO		[Not Available]
TCGA-OR-A5K5-01	TCGA-OR-A5K5	HOMDEL	CF332DAA-F335-4AF1-81DE-CBFDAFB0F764	TCGA-OR-A5K5	ACC	FEMALE	Dead	-21907	498	253	59	C74.0	YES	8370/3	NO	No	C74.0	Adrenal	YES	YES	WHITE	[Not Available]	No	[Not Available]	[Not Evaluated]	YES	WITH TUMOR	A5K5	2012	Adrenocortical carcinoma- Usual Type	OR	2013-09-11	T3	[Not Applicable]	M0	N0	[Not Applicable]	Stage III	[Not Available]	[Not Applicable]	[Not Applicable]	[Not Applicable]	[Not Applicable]	YES	Progressive Disease	20	YES		0
TCGA-OR-A5K9-01	TCGA-OR-A5K9	HOMDEL	D890CBF7-41D8-4992-99C2-24C60C77B156	TCGA-OR-A5K9	ACC	FEMALE	Dead	-22596	344	[Not Available]	61	C74.0	YES	8370/3	NO	No	C74.0	Adrenal	YES	NO	WHITE	[Not Available]	No	[Not Available]	[Not Evaluated]	YES	WITH TUMOR	A5K9	2002	Adrenocortical carcinoma- Usual Type	OR	2013-09-11	T2	[Not Applicable]	M0	N0	[Not Applicable]	Stage II	[Not Available]	[Not Applicable]	[Not Applicable]	[Not Applicable]	[Not Applicable]	NO	[Not Available]	[Not Available]	NO		[Not Available]
TCGA-OR-A5L2-01	TCGA-OR-A5L2	HOMDEL	A26B6F97-FD7E-4B96-BDF5-9DF4F9233726	TCGA-OR-A5L2	ACC	FEMALE	Dead	-30535	1852	[Not Available]	83	C74.0	YES	8370/1	NO	No	C74.0	Adrenal	NO	NO	WHITE	[Not Available]	No	[Not Available]	NOT HISPANIC OR LATINO	YES	TUMOR FREE	A5L2	2001	Adrenocortical carcinoma- Usual Type	OR	2014-06-26	T2	[Not Applicable]	M0	N0	[Not Applicable]	Stage II	[Not Available]	[Not Applicable]	[Not Applicable]	[Not Applicable]	[Not Applicable]	NO	Complete Remission/Response	[Not Available]	NO		[Not Available]
TCGA-OR-A5LC-01	TCGA-OR-A5LC	HOMDEL	F8954241-E541-406F-A09D-C3C987473732	TCGA-OR-A5LC	ACC	FEMALE	Dead	-26084	159	[Not Available]	71	C74.0	YES	8370/3	NO	No	C74.0	Adrenal	YES	NO	WHITE	[Not Available]	No	[Not Available]	NOT HISPANIC OR LATINO	YES	WITH TUMOR	A5LC	2011	Adrenocortical carcinoma- Usual Type	OR	2013-11-04	T4	[Not Applicable]	M1	N0	[Not Applicable]	Stage IV	[Not Available]	[Not Applicable]	[Not Applicable]	[Not Applicable]	[Not Applicable]	YES	Progressive Disease	[Not Available]	[Unknown]		[Not Available]
TCGA-OR-A5LG-01	TCGA-OR-A5LG	HOMDEL	FAD4B7E6-510C-4968-83DF-3140ED5A0549	TCGA-OR-A5LG	ACC	MALE	Alive	-16875	[Not Applicable]	1589	46	C74.0	YES	8370/3	NO	No	C74.0	Adrenal	YES	NO	WHITE	[Not Available]	No	[Not Available]	NOT HISPANIC OR LATINO	YES	WITH TUMOR	A5LG	2008	Adrenocortical carcinoma- Usual Type	OR	2013-11-05	T3	[Not Applicable]	M0	N0	[Not Applicable]	Stage III	[Not Available]	[Not Applicable]	[Not Applicable]	[Not Applicable]	[Not Applicable]	YES	Complete Remission/Response	1	YES		0
TCGA-OR-A5J1-01	TCGA-OR-A5J1	no_alteration	B3164F7B-C826-4E08-9EE6-8FF96D29B913	TCGA-OR-A5J1	ACC	MALE	Dead	-21496	1355	[Not Available]	58	C74.0	YES	8370/1	NO	No	C74.0	Adrenal	YES	NO	WHITE	[Not Available]	No	[Not Available]	[Not Evaluated]	YES	WITH TUMOR	A5J1	2000	Adrenocortical carcinoma- Usual Type	OR	2014-04-02	T2	[Not Applicable]	M0	N0	[Not Applicable]	Stage II	[Not Available]	[Not Applicable]	[Not Applicable]	[Not Applicable]	[Not Applicable]	NO	[Not Available]	[Not Available]	[Unknown]		[Not Available]
TCGA-OR-A5J2-01	TCGA-OR-A5J2	no_alteration	8E7C2E31-D085-4B75-A970-162526DD07A0	TCGA-OR-A5J2	ACC	FEMALE	Dead	-16090	1677	[Not Available]	44	C74.0	YES	8370/3	NO	No	C74.0	Adrenal	YES	NO	WHITE	[Not Available]	No	[Not Available]	HISPANIC OR LATINO	YES	WITH TUMOR	A5J2	2004	Adrenocortical carcinoma- Usual Type	OR	2013-12-03	T3	[Not Applicable]	M1	N0	[Not Applicable]	Stage IV	[Not Available]	[Not Applicable]	[Not Applicable]	[Not Applicable]	[Not Applicable]	YES	Progressive Disease	1	YES		0
TCGA-OR-A5J3-01	TCGA-OR-A5J3	no_alteration	DFD687BC-6E69-42F7-AF94-D17FC150D1A1	TCGA-OR-A5J3	ACC	FEMALE	Alive	-8624	[Not Applicable]	2091	23	C74.0	YES	8370/3	NO	No	C74.0	Adrenal	YES	NO	WHITE	[Not Available]	No	[Not Available]	HISPANIC OR LATINO	YES	WITH TUMOR	A5J3	2008	Adrenocortical carcinoma- Usual Type	OR	2013-12-02	T3	[Not Applicable]	M0	N0	[Not Applicable]	Stage III	[Not Available]	[Not Applicable]	[Not Applicable]	[Not Applicable]	[Not Applicable]	YES	Complete Remission/Response	4	YES		0
TCGA-OR-A5J4-01	TCGA-OR-A5J4	no_alteration	5F3E2974-F1DF-47A2-8A8A-29BB525EEEF6	TCGA-OR-A5J4	ACC	FEMALE	Dead	-8451	423	[Not Available]	23	C74.0	YES	8370/3	NO	No	C74.0	Adrenal	YES	NO	WHITE	[Not Available]	No	[Not Available]	HISPANIC OR LATINO	YES	WITH TUMOR	A5J4	2000	Adrenocortical carcinoma- Usual Type	OR	2013-12-02	T3	[Not Applicable]	M1	N1	[Not Applicable]	Stage IV	[Not Available]	[Not Applicable]	[Not Applicable]	[Not Applicable]	[Not Applicable]	YES	Progressive Disease	2	YES		2
TCGA-OR-A5J5-01	TCGA-OR-A5J5	no_alteration	802DBD0D-EF07-4C91-AB8D-1DD39532E947	TCGA-OR-A5J5	ACC	MALE	Dead	-11171	365	[Not Available]	30	C74.0	YES	8370/3	NO	No	C74.0	Adrenal	YES	NO	WHITE	[Not Available]	No	[Not Available]	HISPANIC OR LATINO	YES	WITH TUMOR	A5J5	2000	Adrenocortical carcinoma- Usual Type	OR	2013-12-03	T4	[Not Applicable]	M0	N0	[Not Applicable]	Stage III	[Not Available]	[Not Applicable]	[Not Applicable]	[Not Applicable]	[Not Applicable]	YES	Progressive Disease	[Not Available]	NO		[Not Available]
TCGA-OR-A5J6-01	TCGA-OR-A5J6	no_alteration	C8898B42-B704-45A0-9829-144B98F416E0	TCGA-OR-A5J6	ACC	FEMALE	Alive	-10839	[Not Applicable]	2703	29	C74.0	YES	8370/3	NO	No	C74.0	Adrenal	NO	NO	BLACK OR AFRICAN AMERICAN	[Not Available]	No	[Not Available]	HISPANIC OR LATINO	YES	TUMOR FREE	A5J6	2006	Adrenocortical carcinoma- Usual Type	OR	2013-12-03	T2	[Not Applicable]	M0	N0	[Not Applicable]	Stage II	[Not Available]	[Not Applicable]	[Not Applicable]	[Not Applicable]	[Not Applicable]	NO	Complete Remission/Response	[Not Available]	NO		[Not Available]
TCGA-OR-A5J7-01	TCGA-OR-A5J7	no_alteration	075DBFD0-9CF4-4877-884F-AE858902C79E	TCGA-OR-A5J7	ACC	FEMALE	Dead	-11279	490	[Not Available]	30	C74.0	YES	8370/3	NO	No	C74.0	Adrenal	YES	NO	WHITE	[Not Available]	No	[Not Available]	HISPANIC OR LATINO	YES	WITH TUMOR	A5J7	2009	Adrenocortical carcinoma- Usual Type	OR	2013-12-02	T3	[Not Applicable]	M0	N0	[Not Applicable]	Stage III	[Not Available]	[Not Applicable]	[Not Applicable]	[Not Applicable]	[Not Applicable]	YES	Progressive Disease	1	YES		0
TCGA-OR-A5J8-01	TCGA-OR-A5J8	no_alteration	08E0D412-D4D8-4D13-B792-A4DD0BD9EC2B	TCGA-OR-A5J8	ACC	MALE	Dead	-24266	579	[Not Available]	66	C74.0	YES	8370/3	NO	No	C74.0	Adrenal	YES	YES	WHITE	[Not Available]	No	[Not Available]	HISPANIC OR LATINO	YES	WITH TUMOR	A5J8	2011	Adrenocortical carcinoma- Usual Type	OR	2013-12-03	T3	[Not Applicable]	M0	N0	[Not Applicable]	Stage III	[Not Available]	[Not Applicable]	[Not Applicable]	[Not Applicable]	[Not Applicable]	YES	Complete Remission/Response	1	YES		0
TCGA-OR-A5J9-01	TCGA-OR-A5J9	no_alteration	A53E9117-0A49-40D8-AF40-7867370B671A	TCGA-OR-A5J9	ACC	FEMALE	Alive	-8175	[Not Applicable]	1352	22	C74.0	YES	8370/3	NO	No	C74.0	Adrenal	YES	NO	WHITE	[Not Available]	No	[Not Available]	HISPANIC OR LATINO	YES	WITH TUMOR	A5J9	2010	Adrenocortical carcinoma- Usual Type	OR	2013-12-03	T2	[Not Applicable]	M0	N0	[Not Applicable]	Stage II	[Not Available]	[Not Applicable]	[Not Applicable]	[Not Applicable]	[Not Applicable]	YES	Complete Remission/Response	[Not Available]	NO		[Not Available]
TCGA-OR-A5JA-01	TCGA-OR-A5JA	no_alteration	48402D61-3A6B-4603-BFA0-B1A38A47D34D	TCGA-OR-A5JA	ACC	FEMALE	Dead	-19436	922	[Not Available]	53	C74.0	YES	8370/3	NO	No	C74.0	Adrenal	NO	NO	WHITE	[Not Available]	No	[Not Available]	[Not Evaluated]	YES	WITH TUMOR	A5JA	2004	Adrenocortical carcinoma- Usual Type	OR	2013-09-17	T4	[Not Applicable]	M1	N0	[Not Applicable]	Stage IV	[Not Available]	[Not Applicable]	[Not Applicable]	[Not Applicable]	[Not Applicable]	YES	[Not Available]	[Not Available]	NO		[Not Available]
TCGA-OR-A5JB-01	TCGA-OR-A5JB	no_alteration	D63F2F1E-1970-445F-907B-23CF4D9EFD83	TCGA-OR-A5JB	ACC	MALE	Dead	-19172	551	[Not Available]	52	C74.0	YES	8370/3	NO	No	C74.0	Adrenal	[Unknown]	[Unknown]	WHITE	[Not Available]	No	[Not Available]	[Not Evaluated]	YES	[Unknown]	A5JB	2000	Adrenocortical carcinoma- Usual Type	OR	2013-09-17	T4	[Not Applicable]	M1	N0	[Not Applicable]	Stage IV	[Not Available]	[Not Applicable]	[Not Applicable]	[Not Applicable]	[Not Applicable]	[Unknown]	[Unknown]	[Not Available]	[Unknown]		[Not Available]
TCGA-OR-A5JC-01	TCGA-OR-A5JC	no_alteration	BDFCD747-F6A2-42E2-BC9B-483112205FA8	TCGA-OR-A5JC	ACC	MALE	Dead	-13862	1750	[Not Available]	37	C74.0	YES	8370/3	NO	No	C74.0	Adrenal	[Unknown]	[Unknown]	WHITE	[Not Available]	No	[Not Available]	[Not Evaluated]	YES	[Unknown]	A5JC	2001	Adrenocortical carcinoma- Usual Type	OR	2013-09-17	[Not Available]	[Not Applicable]	[Not Available]	[Not Available]	[Not Applicable]	[Not Available]	[Not Available]	[Not Applicable]	[Not Applicable]	[Not Applicable]	[Not Applicable]	[Unknown]	[Not Available]	[Not Available]	NO		[Not Available]
TCGA-OR-A5JD-01	TCGA-OR-A5JD	no_alteration	240DCA72-76E0-4D57-978D-1242E6E7ED68	TCGA-OR-A5JD	ACC	FEMALE	Alive	-20989	[Not Applicable]	3038	57	C74.0	YES	8370/3	NO	No	C74.0	Adrenal	NO	NO	WHITE	[Not Available]	No	[Not Available]	[Not Evaluated]	YES	TUMOR FREE	A5JD	2005	Adrenocortical Carcinoma- Oncocytic Type	OR	2013-09-17	T2	[Not Applicable]	M0	N0	[Not Applicable]	Stage II	[Not Available]	[Not Applicable]	[Not Applicable]	[Not Applicable]	[Not Applicable]	[Unknown]	[Not Available]	[Not Available]	[Not Available]		[Not Available]
TCGA-OR-A5JE-01	TCGA-OR-A5JE	no_alteration	BAFE2638-4ADC-4957-9D62-D7EEBE5DD2F9	TCGA-OR-A5JE	ACC	FEMALE	Dead	-6455	2105	[Not Available]	17	C74.0	YES	8370/3	NO	No	C74.0	Adrenal	YES	NO	WHITE	[Not Available]	No	[Not Available]	[Not Evaluated]	YES	WITH TUMOR	A5JE	2005	Adrenocortical carcinoma- Usual Type	OR	2013-09-17	T1	[Not Applicable]	M0	N0	[Not Applicable]	Stage I	[Not Available]	[Not Applicable]	[Not Applicable]	[Not Applicable]	[Not Applicable]	YES	[Unknown]	[Not Available]	[Unknown]		[Not Available]
TCGA-OR-A5JF-01	TCGA-OR-A5JF	no_alteration	DAFB9844-1A5C-4AF8-B382-59C751942BB8	TCGA-OR-A5JF	ACC	FEMALE	Alive	-25502	[Not Applicable]	2015	69	C74.0	YES	8370/3	NO	No	C74.0	Adrenal	NO	YES	WHITE	[Not Available]	No	[Not Available]	[Not Evaluated]	YES	TUMOR FREE	A5JF	2007	Adrenocortical carcinoma- Usual Type	OR	2013-10-03	T2	[Not Applicable]	M0	N0	[Not Applicable]	Stage II	[Not Available]	[Not Applicable]	[Not Applicable]	[Not Applicable]	[Not Applicable]	YES	Complete Remission/Response	[Not Available]	[Not Available]		[Not Available]
TCGA-OR-A5JG-01	TCGA-OR-A5JG	no_alteration	71892706-F8B6-44E6-8DE4-6CBB43F612E0	TCGA-OR-A5JG	ACC	MALE	Dead	-22390	541	[Not Available]	61	C74.0	YES	8370/3	NO	No	C74.0	Adrenal	[Unknown]	[Unknown]	WHITE	[Not Available]	No	[Not Available]	[Not Evaluated]	YES	WITH TUMOR	A5JG	2008	Adrenocortical carcinoma- Usual Type	OR	2013-10-03	T4	[Not Applicable]	M1	N1	[Not Applicable]	Stage IV	[Not Available]	[Not Applicable]	[Not Applicable]	[Not Applicable]	[Not Applicable]	YES	[Not Available]	8	YES		6
TCGA-OR-A5JH-01	TCGA-OR-A5JH	no_alteration	4F845FEA-E823-47D6-89FB-36EE478A43B8	TCGA-OR-A5JH	ACC	FEMALE	Alive	-11994	[Not Applicable]	2110	32	C74.0	YES	8370/3	NO	No	C74.0	Adrenal	NO	NO	WHITE	[Not Available]	No	[Not Available]	[Not Evaluated]	YES	TUMOR FREE	A5JH	2008	Adrenocortical Carcinoma- Oncocytic Type	OR	2014-02-06	T2	[Not Applicable]	M0	N0	[Not Applicable]	Stage II	[Not Available]	[Not Applicable]	[Not Applicable]	[Not Applicable]	[Not Applicable]	[Unknown]	Complete Remission/Response	[Not Available]	[Unknown]		[Not Available]
TCGA-OR-A5JI-01	TCGA-OR-A5JI	no_alteration	B7ADB786-1F81-43CA-AC72-7243966CD439	TCGA-OR-A5JI	ACC	MALE	Alive	-8177	[Not Applicable]	2331	22	C74.0	YES	8370/3	NO	No	C74.0	Adrenal	NO	NO	WHITE	[Not Available]	No	[Not Available]	[Not Evaluated]	YES	TUMOR FREE	A5JI	2008	Adrenocortical carcinoma- Usual Type	OR	2013-09-18	T1	[Not Applicable]	M0	N0	[Not Applicable]	Stage I	[Not Available]	[Not Applicable]	[Not Applicable]	[Not Applicable]	[Not Applicable]	NO	[Not Available]	[Not Available]	NO		[Not Available]
TCGA-OR-A5JJ-01	TCGA-OR-A5JJ	no_alteration	9EC86C06-E7A9-4EA6-B36D-6F832909054B	TCGA-OR-A5JJ	ACC	MALE	Dead	-24082	490	309	65	C74.0	YES	8370/3	NO	No	C74.0	Adrenal	NO	NO	WHITE	[Not Available]	No	[Not Available]	[Not Evaluated]	YES	WITH TUMOR	A5JJ	2009	Adrenocortical carcinoma- Usual Type	OR	2013-10-03	T4	[Not Applicable]	M1	N1	[Not Applicable]	Stage IV	[Not Available]	[Not Applicable]	[Not Applicable]	[Not Applicable]	[Not Applicable]	YES	[Not Available]	6	YES		6
TCGA-OR-A5JK-01	TCGA-OR-A5JK	no_alteration	A477B55D-A591-482F-A554-D8EF7298C23D	TCGA-OR-A5JK	ACC	MALE	Alive	-18214	[Not Applicable]	1497	49	C74.0	YES	8370/3	NO	No	C74.0	Adrenal	NO	YES	WHITE	[Not Available]	No	[Not Available]	[Not Evaluated]	YES	TUMOR FREE	A5JK	2009	Adrenocortical carcinoma- Usual Type	OR	2013-10-03	T4	[Not Applicable]	M1	N0	[Not Applicable]	Stage IV	[Not Available]	[Not Applicable]	[Not Applicable]	[Not Applicable]	[Not Applicable]	YES	[Not Available]	[Not Available]	[Unknown]		[Not Available]
TCGA-OR-A5JL-01	TCGA-OR-A5JL	no_alteration	0ACC28BC-D348-41DF-8F49-BC0332EB9BE4	TCGA-OR-A5JL	ACC	FEMALE	Alive	-13155	[Not Applicable]	2056	36	C74.0	YES	8370/3	NO	No	C74.0	Adrenal	NO	NO	WHITE	[Not Available]	No	[Not Available]	[Not Evaluated]	YES	TUMOR FREE	A5JL	2009	Adrenocortical carcinoma- Usual Type	OR	2013-09-18	T1	[Not Applicable]	M0	N0	[Not Applicable]	Stage I	[Not Available]	[Not Applicable]	[Not Applicable]	[Not Applicable]	[Not Applicable]	YES	Complete Remission/Response	[Not Available]	NO		[Not Available]
TCGA-OR-A5JM-01	TCGA-OR-A5JM	no_alteration	FB54458D-C373-46C2-841E-82663E13EFAA	TCGA-OR-A5JM	ACC	FEMALE	Dead	-9359	562	[Not Available]	25	C74.0	YES	8370/3	NO	Yes	C74.0	Adrenal	YES	YES	WHITE	[Not Available]	No	[Not Available]	[Not Evaluated]	YES	WITH TUMOR	A5JM	2011	Adrenocortical carcinoma- Usual Type	OR	2013-10-03	T4	[Not Applicable]	M1	N0	[Not Applicable]	Stage IV	[Not Available]	[Not Applicable]	[Not Applicable]	[Not Applicable]	[Not Applicable]	YES	Progressive Disease	[Not Available]	[Unknown]		[Not Available]
TCGA-OR-A5JO-01	TCGA-OR-A5JO	no_alteration	4FBBBE43-3C0E-4475-BCF8-3745BD7195EB	TCGA-OR-A5JO	ACC	FEMALE	Alive	-9547	[Not Applicable]	1194	26	C74.0	YES	8370/3	NO	No	C74.0	Adrenal	NO	NO	WHITE	[Not Available]	No	[Not Available]	[Not Evaluated]	YES	TUMOR FREE	A5JO	2005	Adrenocortical carcinoma- Usual Type	OR	2013-09-18	T1	[Not Applicable]	M0	N0	[Not Applicable]	Stage I	[Not Available]	[Not Applicable]	[Not Applicable]	[Not Applicable]	[Not Applicable]	NO	[Not Available]	[Not Available]	NO		[Not Available]
TCGA-OR-A5JP-01	TCGA-OR-A5JP	no_alteration	0B73CBBA-5520-4610-B649-912D76114033	TCGA-OR-A5JP	ACC	MALE	Alive	-14667	[Not Applicable]	464	40	C74.0	YES	8370/3	NO	No	C74.0	Adrenal	NO	NO	WHITE	[Not Available]	No	[Not Available]	[Not Evaluated]	YES	TUMOR FREE	A5JP	2012	Adrenocortical carcinoma- Usual Type	OR	2014-04-02	T2	[Not Applicable]	M0	N0	[Not Applicable]	Stage II	[Not Available]	[Not Applicable]	[Not Applicable]	[Not Applicable]	[Not Applicable]	YES	Complete Remission/Response	[Not Available]	NO		[Not Available]
TCGA-OR-A5JQ-01	TCGA-OR-A5JQ	no_alteration	199560CB-15E5-4276-865A-7D44D47C856C	TCGA-OR-A5JQ	ACC	FEMALE	Alive	-9667	[Not Applicable]	1103	26	C74.0	YES	8370/3	NO	No	C74.0	Adrenal	NO	NO	WHITE	[Not Available]	No	[Not Available]	[Not Evaluated]	YES	TUMOR FREE	A5JQ	2006	Adrenocortical Carcinoma- Myxoid Type	OR	2013-09-18	T2	[Not Applicable]	M0	N0	[Not Applicable]	Stage II	[Not Available]	[Not Applicable]	[Not Applicable]	[Not Applicable]	[Not Applicable]	NO	Complete Remission/Response	[Not Available]	NO		[Not Available]
TCGA-OR-A5JR-01	TCGA-OR-A5JR	no_alteration	A19104D6-B6A6-4878-AF2C-783679070A05	TCGA-OR-A5JR	ACC	MALE	Alive	-16604	[Not Applicable]	3688	45	C74.0	YES	8370/3	NO	No	C74.0	Adrenal	NO	NO	WHITE	[Not Available]	No	[Not Available]	[Not Evaluated]	YES	TUMOR FREE	A5JR	2002	Adrenocortical carcinoma- Usual Type	OR	2013-09-09	T1	[Not Applicable]	M0	N0	[Not Applicable]	Stage I	[Not Available]	[Not Applicable]	[Not Applicable]	[Not Applicable]	[Not Applicable]	NO	Complete Remission/Response	[Not Available]	NO		[Not Available]
TCGA-OR-A5JS-01	TCGA-OR-A5JS	no_alteration	82940E94-AC74-4A9B-9DA5-9E4B7D4D45C0	TCGA-OR-A5JS	ACC	FEMALE	Alive	-24017	[Not Applicable]	383	65	C74.0	YES	8370/3	NO	No	C74.0	Adrenal	YES	YES	WHITE	[Not Available]	No	[Not Available]	[Not Evaluated]	YES	WITH TUMOR	A5JS	2011	Adrenocortical carcinoma- Usual Type	OR	2013-09-09	T2	[Not Applicable]	M0	N0	[Not Applicable]	Stage II	[Not Available]	[Not Applicable]	[Not Applicable]	[Not Applicable]	[Not Applicable]	NO	[Unknown]	[Not Available]	NO		[Not Available]
TCGA-OR-A5JT-01	TCGA-OR-A5JT	no_alteration	C0E1A036-BE4C-4FB5-BB50-E2431BE60ED4	TCGA-OR-A5JT	ACC	FEMALE	Alive	-23794	[Not Applicable]	907	65	C74.0	YES	8370/3	NO	No	C74.0	Adrenal	NO	YES	WHITE	[Not Available]	No	[Not Available]	[Not Evaluated]	YES	WITH TUMOR	A5JT	2011	Adrenocortical carcinoma- Usual Type	OR	2013-09-09	T2	[Not Applicable]	M0	N0	[Not Applicable]	Stage II	[Not Available]	[Not Applicable]	[Not Applicable]	[Not Applicable]	[Not Applicable]	YES	[Unknown]	17	YES		0
TCGA-OR-A5JU-01	TCGA-OR-A5JU	no_alteration	CAC8EABA-9E40-4048-B8CC-87574F048D91	TCGA-OR-A5JU	ACC	FEMALE	Dead	-21292	289	[Not Available]	58	C74.0	YES	8370/3	NO	No	C74.0	Adrenal	YES	YES	WHITE	[Not Available]	No	[Not Available]	[Not Evaluated]	YES	WITH TUMOR	A5JU	2010	Adrenocortical carcinoma- Usual Type	OR	2014-02-06	T3	[Not Applicable]	M0	N0	[Not Applicable]	Stage III	[Not Available]	[Not Applicable]	[Not Applicable]	[Not Applicable]	[Not Applicable]	YES	Progressive Disease	[Not Available]	NO		[Not Available]
TCGA-OR-A5JV-01	TCGA-OR-A5JV	no_alteration	388B8788-A635-4BC9-9B73-D204B2256747	TCGA-OR-A5JV	ACC	MALE	Alive	-20319	[Not Applicable]	2023	55	C74.0	YES	8370/3	NO	No	C74.0	Adrenal	NO	NO	WHITE	[Not Available]	No	[Not Available]	[Not Evaluated]	YES	TUMOR FREE	A5JV	2008	Adrenocortical carcinoma- Usual Type	OR	2013-09-09	T2	[Not Applicable]	M0	N0	[Not Applicable]	Stage II	[Not Available]	[Not Applicable]	[Not Applicable]	[Not Applicable]	[Not Applicable]	YES	[Not Available]	1	YES		0
TCGA-OR-A5JX-01	TCGA-OR-A5JX	no_alteration	42F69B2B-F3AA-4F4E-AC3A-149E14789927	TCGA-OR-A5JX	ACC	MALE	Alive	-18402	[Not Applicable]	950	50	C74.0	YES	8370/3	NO	No	C74.0	Adrenal	NO	YES	WHITE	[Not Available]	No	[Not Available]	[Not Evaluated]	YES	TUMOR FREE	A5JX	2009	Adrenocortical carcinoma- Usual Type	OR	2013-09-10	T3	[Not Applicable]	M0	N0	[Not Applicable]	Stage III	[Not Available]	[Not Applicable]	[Not Applicable]	[Not Applicable]	[Not Applicable]	YES	[Not Available]	1	YES		0
TCGA-OR-A5JY-01	TCGA-OR-A5JY	no_alteration	344F7EA4-2BD4-4F2D-89F2-9FC7F572A3D6	TCGA-OR-A5JY	ACC	FEMALE	Dead	-25190	552	[Not Available]	68	C74.0	YES	8370/3	NO	No	C74.0	Adrenal	YES	YES	WHITE	[Not Available]	No	[Not Available]	[Not Evaluated]	YES	WITH TUMOR	A5JY	2011	Adrenocortical carcinoma- Usual Type	OR	2013-09-10	T4	[Not Applicable]	M1	N1	[Not Applicable]	Stage IV	[Not Available]	[Not Applicable]	[Not Applicable]	[Not Applicable]	[Not Applicable]	YES	Progressive Disease	2	YES		1
TCGA-OR-A5JZ-01	TCGA-OR-A5JZ	no_alteration	94CDAC79-2B4E-483A-8F17-3E0C9BE589D0	TCGA-OR-A5JZ	ACC	MALE	Alive	-22218	[Not Applicable]	822	60	C74.0	YES	8370/3	NO	No	C74.0	Adrenal	YES	YES	WHITE	[Not Available]	No	[Not Available]	[Not Evaluated]	YES	TUMOR FREE	A5JZ	2011	Adrenocortical carcinoma- Usual Type	OR	2013-09-10	T2	[Not Applicable]	M0	N0	[Not Applicable]	Stage II	[Not Available]	[Not Applicable]	[Not Applicable]	[Not Applicable]	[Not Applicable]	YES	[Not Available]	[Not Available]	NO		[Not Available]
TCGA-OR-A5K0-01	TCGA-OR-A5K0	no_alteration	EDC62C30-CACC-457D-96BA-D05ED35432A3	TCGA-OR-A5K0	ACC	FEMALE	Alive	-25400	[Not Applicable]	1029	69	C74.0	YES	8370/3	NO	No	C74.0	Adrenal	YES	NO	WHITE	[Not Available]	Yes	[Not Available]	[Not Evaluated]	YES	WITH TUMOR	A5K0	2009	Adrenocortical carcinoma- Usual Type	OR	2013-09-16	T2	[Not Applicable]	M0	N0	[Not Applicable]	Stage II	[Not Available]	[Not Applicable]	[Not Applicable]	[Not Applicable]	[Not Applicable]	NO	Progressive Disease	[Not Available]	NO		[Not Available]
TCGA-OR-A5K1-01	TCGA-OR-A5K1	no_alteration	F8E77BB6-E521-4A6A-9CB4-4B58EE38CA7F	TCGA-OR-A5K1	ACC	MALE	Alive	-17596	[Not Applicable]	3289	48	C74.0	YES	8370/3	NO	No	C74.0	Adrenal	YES	NO	WHITE	[Not Available]	No	[Not Available]	[Not Evaluated]	YES	TUMOR FREE	A5K1	2006	Adrenocortical carcinoma- Usual Type	OR	2013-09-10	T2	[Not Applicable]	M0	N0	[Not Applicable]	Stage II	[Not Available]	[Not Applicable]	[Not Applicable]	[Not Applicable]	[Not Applicable]	NO	Complete Remission/Response	[Not Available]	NO		[Not Available]
TCGA-OR-A5K2-01	TCGA-OR-A5K2	no_alteration	6D980941-219E-40A0-9B41-E84C3FB0BD1A	TCGA-OR-A5K2	ACC	FEMALE	Dead	-11970	994	[Not Available]	32	C74.0	YES	8370/3	NO	No	C74.0	Adrenal	YES	YES	WHITE	[Not Available]	No	[Not Available]	[Not Evaluated]	YES	WITH TUMOR	A5K2	2010	Adrenocortical carcinoma- Usual Type	OR	2013-09-10	T4	[Not Applicable]	M0	N0	[Not Applicable]	Stage III	[Not Available]	[Not Applicable]	[Not Applicable]	[Not Applicable]	[Not Applicable]	YES	Progressive Disease	1	YES		0
TCGA-OR-A5K3-01	TCGA-OR-A5K3	no_alteration	C72B973B-4719-46AB-AC99-05D14088D3BC	TCGA-OR-A5K3	ACC	MALE	Alive	-19375	[Not Applicable]	3465	53	C74.0	YES	8370/3	NO	No	C74.0	Adrenal	NO	NO	WHITE	[Not Available]	No	[Not Available]	[Not Evaluated]	YES	TUMOR FREE	A5K3	2005	Adrenocortical Carcinoma- Oncocytic Type	OR	2013-09-11	T2	[Not Applicable]	M0	N0	[Not Applicable]	Stage II	[Not Available]	[Not Applicable]	[Not Applicable]	[Not Applicable]	[Not Applicable]	NO	Complete Remission/Response	[Not Available]	NO		[Not Available]
TCGA-OR-A5K4-01	TCGA-OR-A5K4	no_alteration	70F1569E-F8F5-4F1D-BF18-D0586B29077D	TCGA-OR-A5K4	ACC	FEMALE	Alive	-23481	[Not Applicable]	1082	64	C74.0	YES	8370/3	NO	No	C74.0	Adrenal	NO	YES	WHITE	[Not Available]	No	[Not Available]	[Not Evaluated]	YES	TUMOR FREE	A5K4	2011	Adrenocortical carcinoma- Usual Type	OR	2013-09-11	T4	[Not Applicable]	M0	N0	[Not Applicable]	Stage III	[Not Available]	[Not Applicable]	[Not Applicable]	[Not Applicable]	[Not Applicable]	YES	Complete Remission/Response	[Not Available]	NO		[Not Available]
TCGA-OR-A5K6-01	TCGA-OR-A5K6	no_alteration	28153E3E-8515-4852-AAA0-247F86399F27	TCGA-OR-A5K6	ACC	FEMALE	Alive	-20657	[Not Applicable]	1493	56	C74.0	NO	8370/3	YES	No	C74.0	Adrenal	YES	NO	WHITE	[Not Available]	No	[Not Available]	NOT HISPANIC OR LATINO	YES	WITH TUMOR	A5K6	2010	Adrenocortical carcinoma- Usual Type	OR	2013-10-08	T2	[Not Applicable]	M0	N0	[Not Applicable]	Stage II	[Not Available]	[Not Applicable]	[Not Applicable]	[Not Applicable]	[Not Applicable]	YES	Complete Remission/Response	[Not Available]	NO		[Not Available]
TCGA-OR-A5K8-01	TCGA-OR-A5K8	no_alteration	1AE9CD13-73EF-4B1A-A734-4C465C73BC8E	TCGA-OR-A5K8	ACC	MALE	Alive	-14435	[Not Applicable]	749	39	C74.0	NO	8370/3	YES	No	C74.0	Adrenal	NO	NO	WHITE	[Not Available]	No	[Not Available]	NOT HISPANIC OR LATINO	YES	TUMOR FREE	A5K8	2012	Adrenocortical carcinoma- Usual Type	OR	2013-10-08	T2	[Not Applicable]	M0	N0	[Not Applicable]	Stage II	[Not Available]	[Not Applicable]	[Not Applicable]	[Not Applicable]	[Not Applicable]	YES	Complete Remission/Response	[Not Available]	NO		[Not Available]
TCGA-OR-A5KB-01	TCGA-OR-A5KB	no_alteration	09454ED6-64BC-4A35-AF44-7C4344623D45	TCGA-OR-A5KB	ACC	FEMALE	Alive	-22550	[Not Applicable]	741	61	C74.0	YES	8370/3	NO	No	C74.0	Adrenal	YES	NO	WHITE	[Not Available]	No	[Not Available]	NOT HISPANIC OR LATINO	YES	WITH TUMOR	A5KB	2011	Adrenocortical carcinoma- Usual Type	OR	2014-05-08	T2	[Not Applicable]	M0	N0	[Not Applicable]	Stage II	[Not Available]	[Not Applicable]	[Not Applicable]	[Not Applicable]	[Not Applicable]	NO	Progressive Disease	3	YES		0
TCGA-OR-A5KO-01	TCGA-OR-A5KO	no_alteration	B4B41A43-EE45-4AA3-ABF0-100DB752A6AC	TCGA-OR-A5KO	ACC	FEMALE	Alive	-14606	[Not Applicable]	1414	39	C74.0	YES	8370/3	NO	No	C74.0	Adrenal	YES	NO	WHITE	[Not Available]	No	[Not Available]	NOT HISPANIC OR LATINO	YES	WITH TUMOR	A5KO	2009	Adrenocortical carcinoma- Usual Type	OR	2013-11-05	T4	[Not Applicable]	M1	N0	[Not Applicable]	Stage IV	[Not Available]	[Not Applicable]	[Not Applicable]	[Not Applicable]	[Not Applicable]	YES	Progressive Disease	[Not Available]	[Unknown]		[Not Available]
TCGA-OR-A5KP-01	TCGA-OR-A5KP	no_alteration	653F1D34-73E9-4216-B40B-E25C1CFC7943	TCGA-OR-A5KP	ACC	FEMALE	Alive	-16702	[Not Applicable]	2777	45	C74.0	YES	8370/3	NO	No	C74.0	Adrenal	YES	NO	WHITE	[Not Available]	Yes	[Not Available]	NOT HISPANIC OR LATINO	YES	TUMOR FREE	A5KP	2006	Adrenocortical carcinoma- Usual Type	OR	2014-06-27	T2	[Not Applicable]	M0	N0	[Not Applicable]	Stage II	[Not Available]	[Not Applicable]	[Not Applicable]	[Not Applicable]	[Not Applicable]	YES	Complete Remission/Response	2	YES		0
TCGA-OR-A5KQ-01	TCGA-OR-A5KQ	no_alteration	A3383252-1161-4B65-8BAC-125A6EDA3D08	TCGA-OR-A5KQ	ACC	FEMALE	Alive	-7459	[Not Applicable]	2677	20	C74.0	YES	8370/3	NO	No	C74.0	Adrenal	NO	NO	WHITE	[Not Available]	No	[Not Available]	NOT HISPANIC OR LATINO	YES	TUMOR FREE	A5KQ	2006	Adrenocortical carcinoma- Usual Type	OR	2014-06-26	T2	[Not Applicable]	M0	N0	[Not Applicable]	Stage II	[Not Available]	[Not Applicable]	[Not Applicable]	[Not Applicable]	[Not Applicable]	NO	Complete Remission/Response	[Not Available]	[Unknown]		[Not Available]
TCGA-OR-A5KT-01	TCGA-OR-A5KT	no_alteration	DE7F06AA-9638-4389-AC8E-711ADFA0F2A5	TCGA-OR-A5KT	ACC	FEMALE	Alive	-16217	[Not Applicable]	2895	44	C74.0	YES	8370/3	NO	No	C74.0	Adrenal	YES	NO	WHITE	[Not Available]	No	[Not Available]	NOT HISPANIC OR LATINO	YES	TUMOR FREE	A5KT	2006	Adrenocortical carcinoma- Usual Type	OR	2014-04-02	T1	[Not Applicable]	M0	N0	[Not Applicable]	Stage I	[Not Available]	[Not Applicable]	[Not Applicable]	[Not Applicable]	[Not Applicable]	NO	Complete Remission/Response	[Not Available]	[Unknown]		[Not Available]
TCGA-OR-A5KU-01	TCGA-OR-A5KU	no_alteration	424A497A-48B9-4507-B234-C4FD08C8ACAD	TCGA-OR-A5KU	ACC	FEMALE	Alive	-13559	[Not Applicable]	4673	37	C74.0	YES	8370/1	NO	No	C74.0	Adrenal	NO	NO	WHITE	[Not Available]	No	[Not Available]	NOT HISPANIC OR LATINO	YES	TUMOR FREE	A5KU	2000	Adrenocortical carcinoma- Usual Type	OR	2013-11-05	T2	[Not Applicable]	M0	N0	[Not Applicable]	Stage II	[Not Available]	[Not Applicable]	[Not Applicable]	[Not Applicable]	[Not Applicable]	YES	Complete Remission/Response	1	YES		0
TCGA-OR-A5KV-01	TCGA-OR-A5KV	no_alteration	202F7A77-9E5A-4F12-8FFE-78AE5527A746	TCGA-OR-A5KV	ACC	FEMALE	Alive	-6250	[Not Applicable]	3878	17	C74.0	YES	8370/3	NO	No	C74.0	Adrenal	YES	YES	WHITE	[Not Available]	No	[Not Available]	NOT HISPANIC OR LATINO	YES	TUMOR FREE	A5KV	2003	Adrenocortical carcinoma- Usual Type	OR	2013-11-05	T2	[Not Applicable]	M0	N1	[Not Applicable]	Stage III	[Not Available]	[Not Applicable]	[Not Applicable]	[Not Applicable]	[Not Applicable]	NO	Complete Remission/Response	1	YES		1
TCGA-OR-A5KW-01	TCGA-OR-A5KW	no_alteration	69F4F19C-08C8-4001-92A8-FED155C3B4FE	TCGA-OR-A5KW	ACC	FEMALE	Alive	-20328	[Not Applicable]	2076	55	C74.0	YES	8370/3	NO	No	C74.0	Adrenal	NO	YES	WHITE	[Not Available]	No	[Not Available]	NOT HISPANIC OR LATINO	YES	TUMOR FREE	A5KW	2009	Adrenocortical carcinoma- Usual Type	OR	2013-11-07	T2	[Not Applicable]	M0	N1	[Not Applicable]	Stage III	[Not Available]	[Not Applicable]	[Not Applicable]	[Not Applicable]	[Not Applicable]	YES	Complete Remission/Response	9	YES		8
TCGA-OR-A5KX-01	TCGA-OR-A5KX	no_alteration	33C02ECE-911B-4F45-B410-9DF07E9B189E	TCGA-OR-A5KX	ACC	FEMALE	Alive	-9298	[Not Applicable]	1364	25	C74.0	YES	8370/3	NO	No	C74.0	Adrenal	YES	NO	WHITE	[Not Available]	No	[Not Available]	NOT HISPANIC OR LATINO	YES	WITH TUMOR	A5KX	2010	Adrenocortical carcinoma- Usual Type	OR	2013-11-06	T2	[Not Applicable]	M0	N1	[Not Applicable]	Stage III	[Not Available]	[Not Applicable]	[Not Applicable]	[Not Applicable]	[Not Applicable]	YES	Progressive Disease	[Not Available]	YES		[Not Available]
TCGA-OR-A5KY-01	TCGA-OR-A5KY	no_alteration	5F461197-15ED-43CF-9331-9E0EFC4622A4	TCGA-OR-A5KY	ACC	FEMALE	Dead	-8745	391	[Not Available]	23	C74.0	YES	8370/3	NO	No	C74.0	Adrenal	YES	NO	WHITE	[Not Available]	No	[Not Available]	NOT HISPANIC OR LATINO	YES	WITH TUMOR	A5KY	2010	Adrenocortical carcinoma- Usual Type	OR	2013-11-05	T4	[Not Applicable]	M1	N1	[Not Applicable]	Stage IV	[Not Available]	[Not Applicable]	[Not Applicable]	[Not Applicable]	[Not Applicable]	YES	Progressive Disease	52	YES		52
TCGA-OR-A5KZ-01	TCGA-OR-A5KZ	no_alteration	99F86B57-3894-45C5-BFBE-C757C69A3050	TCGA-OR-A5KZ	ACC	MALE	Dead	-15594	125	[Not Available]	42	C74.0	YES	8370/3	NO	No	C74.0	Adrenal	YES	NO	WHITE	[Not Available]	No	[Not Available]	NOT HISPANIC OR LATINO	YES	WITH TUMOR	A5KZ	2012	Adrenocortical carcinoma- Usual Type	OR	2013-11-07	T2	[Not Applicable]	M0	N0	[Not Applicable]	Stage II	[Not Available]	[Not Applicable]	[Not Applicable]	[Not Applicable]	[Not Applicable]	YES	Progressive Disease	[Not Available]	[Unknown]		[Not Available]
TCGA-OR-A5L1-01	TCGA-OR-A5L1	no_alteration	3ED33021-8EFD-420F-9A0B-E7420B586BCD	TCGA-OR-A5L1	ACC	FEMALE	Alive	-13840	[Not Applicable]	1781	37	C74.0	YES	8370/3	NO	No	C74.0	Adrenal	YES	NO	WHITE	[Not Available]	No	[Not Available]	NOT HISPANIC OR LATINO	YES	WITH TUMOR	A5L1	2000	Adrenocortical carcinoma- Usual Type	OR	2014-06-27	T2	[Not Applicable]	M0	N0	[Not Applicable]	Stage II	[Not Available]	[Not Applicable]	[Not Applicable]	[Not Applicable]	[Not Applicable]	YES	Complete Remission/Response	[Not Available]	NO		[Not Available]
TCGA-OR-A5L3-01	TCGA-OR-A5L3	no_alteration	A9A57127-94D3-425F-A4C5-5CBCF24A9A35	TCGA-OR-A5L3	ACC	FEMALE	Alive	-24763	[Not Applicable]	4628	67	C74.0	YES	8370/3	NO	No	C74.0	Adrenal	NO	NO	WHITE	[Not Available]	No	[Not Available]	NOT HISPANIC OR LATINO	YES	TUMOR FREE	A5L3	2000	Adrenocortical carcinoma- Usual Type	OR	2013-11-05	T1	[Not Applicable]	M0	N0	[Not Applicable]	Stage I	[Not Available]	[Not Applicable]	[Not Applicable]	[Not Applicable]	[Not Applicable]	NO	Complete Remission/Response	[Not Available]	[Unknown]		[Not Available]
TCGA-OR-A5L4-01	TCGA-OR-A5L4	no_alteration	905368C2-BA60-4DDA-B32D-A51A203B5E4D	TCGA-OR-A5L4	ACC	FEMALE	Alive	-17819	[Not Applicable]	967	48	C74.0	YES	8370/3	NO	No	C74.0	Adrenal	NO	NO	WHITE	[Not Available]	No	[Not Available]	NOT HISPANIC OR LATINO	YES	TUMOR FREE	A5L4	2011	Adrenocortical carcinoma- Usual Type	OR	2014-04-02	T4	[Not Applicable]	M0	N0	[Not Applicable]	Stage III	[Not Available]	[Not Applicable]	[Not Applicable]	[Not Applicable]	[Not Applicable]	YES	[Not Applicable]	[Not Available]	[Unknown]		[Not Available]
TCGA-OR-A5L5-01	TCGA-OR-A5L5	no_alteration	2F04E760-8A64-49F2-A1D6-3D390604745C	TCGA-OR-A5L5	ACC	FEMALE	Alive	-28270	[Not Applicable]	1317	77	C74.0	YES	8370/3	NO	No	C74.0	Adrenal	NO	NO	WHITE	[Not Available]	Yes	[Not Available]	NOT HISPANIC OR LATINO	YES	TUMOR FREE	A5L5	2010	Adrenocortical carcinoma- Usual Type	OR	2013-11-06	T1	[Not Applicable]	M0	N0	[Not Applicable]	Stage I	[Not Available]	[Not Applicable]	[Not Applicable]	[Not Applicable]	[Not Applicable]	YES	Complete Remission/Response	[Not Available]	NO		[Not Available]
TCGA-OR-A5L6-01	TCGA-OR-A5L6	no_alteration	F13A3D5E-7F8E-4ACB-AD46-F6380A9443E8	TCGA-OR-A5L6	ACC	MALE	Alive	-22057	[Not Applicable]	861	60	C74.0	YES	8370/3	NO	No	C74.0	Adrenal	NO	NO	WHITE	[Not Available]	No	[Not Available]	NOT HISPANIC OR LATINO	YES	TUMOR FREE	A5L6	2011	Adrenocortical carcinoma- Usual Type	OR	2013-11-05	T2	[Not Applicable]	M0	N0	[Not Applicable]	Stage II	[Not Available]	[Not Applicable]	[Not Applicable]	[Not Applicable]	[Not Applicable]	NO	Complete Remission/Response	[Not Available]	[Unknown]		[Not Available]
TCGA-OR-A5L8-01	TCGA-OR-A5L8	no_alteration	5E086192-AB74-4AA3-BF6B-B34AB19995DB	TCGA-OR-A5L8	ACC	FEMALE	Alive	-13472	[Not Applicable]	885	36	C74.0	YES	8370/3	NO	No	C74.0	Adrenal	NO	NO	WHITE	[Not Available]	No	[Not Available]	NOT HISPANIC OR LATINO	YES	TUMOR FREE	A5L8	2011	Adrenocortical carcinoma- Usual Type	OR	2013-11-04	T2	[Not Applicable]	M0	N0	[Not Applicable]	Stage II	[Not Available]	[Not Applicable]	[Not Applicable]	[Not Applicable]	[Not Applicable]	YES	[Not Applicable]	[Not Available]	NO		[Not Available]
TCGA-OR-A5L9-01	TCGA-OR-A5L9	no_alteration	C6312DE5-DD56-4025-80D1-DBDD8568D047	TCGA-OR-A5L9	ACC	FEMALE	Alive	-19526	[Not Applicable]	871	53	C74.0	YES	8370/1	NO	No	C74.0	Adrenal	NO	NO	WHITE	[Not Available]	No	[Not Available]	NOT HISPANIC OR LATINO	YES	TUMOR FREE	A5L9	2011	Adrenocortical carcinoma- Usual Type	OR	2013-11-04	T2	[Not Applicable]	M0	N0	[Not Applicable]	Stage II	[Not Available]	[Not Applicable]	[Not Applicable]	[Not Applicable]	[Not Applicable]	YES	[Not Applicable]	5	YES		0
TCGA-OR-A5LA-01	TCGA-OR-A5LA	no_alteration	E93CA89F-CA48-43CA-BF1C-ADC7491C0FE5	TCGA-OR-A5LA	ACC	FEMALE	Alive	-19242	[Not Applicable]	719	52	C74.0	YES	8370/3	NO	No	C74.0	Adrenal	NO	NO	WHITE	[Not Available]	No	[Not Available]	NOT HISPANIC OR LATINO	YES	TUMOR FREE	A5LA	2012	Adrenocortical carcinoma- Usual Type	OR	2013-11-06	T2	[Not Applicable]	M0	N0	[Not Applicable]	Stage II	[Not Available]	[Not Applicable]	[Not Applicable]	[Not Applicable]	[Not Applicable]	YES	Complete Remission/Response	[Not Available]	NO		[Not Available]
TCGA-OR-A5LB-01	TCGA-OR-A5LB	no_alteration	FB504E55-1859-48EE-AEC7-A3FCB082785E	TCGA-OR-A5LB	ACC	MALE	Dead	-21565	1204	[Not Available]	59	C74.0	YES	8370/3	NO	No	C74.0	Adrenal	YES	YES	WHITE	[Not Available]	Yes	[Not Available]	NOT HISPANIC OR LATINO	YES	WITH TUMOR	A5LB	2006	Adrenocortical carcinoma- Usual Type	OR	2013-11-04	T4	[Not Applicable]	M1	N0	[Not Applicable]	Stage IV	[Not Available]	[Not Applicable]	[Not Applicable]	[Not Applicable]	[Not Applicable]	YES	Progressive Disease	[Not Available]	NO		[Not Available]
TCGA-OR-A5LD-01	TCGA-OR-A5LD	no_alteration	D885B720-E813-4828-A731-B3CDCBD20687	TCGA-OR-A5LD	ACC	MALE	Dead	-19111	1197	[Not Available]	52	C74.0	YES	8370/3	NO	No	C74.0	Adrenal	YES	NO	WHITE	[Not Available]	No	[Not Available]	NOT HISPANIC OR LATINO	YES	WITH TUMOR	A5LD	1998	Adrenocortical carcinoma- Usual Type	OR	2013-11-07	T4	[Not Applicable]	M0	N0	[Not Applicable]	Stage III	[Not Available]	[Not Applicable]	[Not Applicable]	[Not Applicable]	[Not Applicable]	NO	[Unknown]	[Not Available]	NO		[Not Available]
TCGA-OR-A5LE-01	TCGA-OR-A5LE	no_alteration	C4DD9501-C193-45FB-8535-A9D901520BDD	TCGA-OR-A5LE	ACC	MALE	Dead	-5383	662	[Not Available]	14	C74.0	YES	8370/3	NO	No	C74.0	Adrenal	YES	NO	WHITE	[Not Available]	No	[Not Available]	NOT HISPANIC OR LATINO	YES	WITH TUMOR	A5LE	1997	Adrenocortical carcinoma- Usual Type	OR	2013-11-04	T2	[Not Applicable]	M0	N0	[Not Applicable]	Stage II	[Not Available]	[Not Applicable]	[Not Applicable]	[Not Applicable]	[Not Applicable]	NO	[Unknown]	[Not Available]	YES		[Not Available]
TCGA-OR-A5LF-01	TCGA-OR-A5LF	no_alteration	7E61E3B8-C617-4A5F-AFDF-689521C9A670	TCGA-OR-A5LF	ACC	FEMALE	Dead	-27179	445	[Not Available]	74	C74.0	YES	8370/3	NO	No	C74.0	Adrenal	NO	NO	WHITE	[Not Available]	No	[Not Available]	NOT HISPANIC OR LATINO	YES	TUMOR FREE	A5LF	2002	Adrenocortical carcinoma- Usual Type	OR	2014-06-27	T3	[Not Applicable]	M0	N0	[Not Applicable]	Stage III	[Not Available]	[Not Applicable]	[Not Applicable]	[Not Applicable]	[Not Applicable]	NO	Complete Remission/Response	[Not Available]	NO		[Not Available]
TCGA-OR-A5LH-01	TCGA-OR-A5LH	no_alteration	CF327482-199B-4604-AC19-C8B68D91C5D9	TCGA-OR-A5LH	ACC	FEMALE	Dead	-13182	2385	[Not Available]	36	C74.0	YES	8370/3	NO	No	C74.0	Adrenal	NO	NO	WHITE	[Not Available]	No	[Not Available]	NOT HISPANIC OR LATINO	YES	WITH TUMOR	A5LH	2005	Adrenocortical carcinoma- Usual Type	OR	2013-11-05	T2	[Not Applicable]	M0	N0	[Not Applicable]	Stage II	[Not Available]	[Not Applicable]	[Not Applicable]	[Not Applicable]	[Not Applicable]	YES	Progressive Disease	[Not Available]	NO		[Not Available]
TCGA-OR-A5LI-01	TCGA-OR-A5LI	no_alteration	EC9C3EFE-AF61-4DEB-B047-DCF7EE735FD2	TCGA-OR-A5LI	ACC	FEMALE	Dead	-15536	436	[Not Available]	42	C74.0	YES	8370/3	NO	No	C74.0	Adrenal	YES	NO	WHITE	[Not Available]	No	[Not Available]	NOT HISPANIC OR LATINO	YES	WITH TUMOR	A5LI	1998	Adrenocortical carcinoma- Usual Type	OR	2014-06-26	T4	[Not Applicable]	M1	N0	[Not Applicable]	Stage IV	[Not Available]	[Not Applicable]	[Not Applicable]	[Not Applicable]	[Not Applicable]	NO	Progressive Disease	[Not Available]	NO		[Not Available]
TCGA-OR-A5LJ-01	TCGA-OR-A5LJ	no_alteration	FC83AB27-929E-4AD4-BA18-ABB0694F1E43	TCGA-OR-A5LJ	ACC	FEMALE	Dead	-20069	1105	[Not Available]	54	C74.0	YES	8370/3	NO	No	C74.0	Adrenal	YES	NO	WHITE	[Not Available]	No	[Not Available]	NOT HISPANIC OR LATINO	YES	WITH TUMOR	A5LJ	2005	Adrenocortical carcinoma- Usual Type	OR	2013-11-07	T2	[Not Applicable]	M1	N1	[Not Applicable]	Stage IV	[Not Available]	[Not Applicable]	[Not Applicable]	[Not Applicable]	[Not Applicable]	YES	Progressive Disease	[Not Available]	YES		[Not Available]
TCGA-OR-A5LK-01	TCGA-OR-A5LK	no_alteration	9C87DCEE-D422-4DF1-82E1-3FA201473E31	TCGA-OR-A5LK	ACC	MALE	Alive	-22919	[Not Applicable]	2740	62	C74.0	YES	8370/3	NO	No	C74.0	Adrenal	NO	NO	[Not Evaluated]	[Not Available]	No	[Not Available]	[Not Evaluated]	YES	TUMOR FREE	A5LK	2007	Adrenocortical Carcinoma- Oncocytic Type	OR	2013-11-27	T2	[Not Applicable]	M0	N0	[Not Applicable]	Stage II	[Not Available]	[Not Applicable]	[Not Applicable]	[Not Applicable]	[Not Applicable]	YES	Complete Remission/Response	[Not Available]	NO		[Not Available]
TCGA-OR-A5LL-01	TCGA-OR-A5LL	no_alteration	0304B12D-7640-4150-A581-2EEA2B1F2AD5	TCGA-OR-A5LL	ACC	FEMALE	Dead	-27607	1613	[Not Available]	75	C74.0	YES	8370/3	NO	No	C74.0	Adrenal	YES	NO	[Not Evaluated]	[Not Available]	No	[Not Available]	[Not Evaluated]	YES	WITH TUMOR	A5LL	2007	Adrenocortical carcinoma- Usual Type	OR	2013-11-27	T2	[Not Applicable]	M0	N0	[Not Applicable]	Stage II	[Not Available]	[Not Applicable]	[Not Applicable]	[Not Applicable]	[Not Applicable]	YES	Complete Remission/Response	10	YES		0
TCGA-OR-A5LM-01	TCGA-OR-A5LM	no_alteration	E612EF6E-F3F2-44BE-AB15-8E4095687CD6	TCGA-OR-A5LM	ACC	MALE	Alive	-8735	[Not Applicable]	1858	23	C74.0	YES	8370/3	NO	No	C74.0	Adrenal	[Unknown]	NO	[Not Evaluated]	[Not Available]	No	[Not Available]	[Not Evaluated]	YES	TUMOR FREE	A5LM	2008	Adrenocortical carcinoma- Usual Type	OR	2013-11-27	T2	[Not Applicable]	M0	N0	[Not Applicable]	Stage II	[Not Available]	[Not Applicable]	[Not Applicable]	[Not Applicable]	[Not Applicable]	YES	Complete Remission/Response	32	YES		0
TCGA-OR-A5LN-01	TCGA-OR-A5LN	no_alteration	56CDBBA2-327E-4ACD-A1EB-0F313A77834F	TCGA-OR-A5LN	ACC	FEMALE	Alive	-11414	[Not Applicable]	2342	31	C74.0	YES	8370/3	NO	No	C74.0	Adrenal	[Unknown]	NO	[Not Evaluated]	[Not Available]	No	[Not Available]	[Not Evaluated]	YES	TUMOR FREE	A5LN	2008	Adrenocortical carcinoma- Usual Type	OR	2013-11-27	T2	[Not Applicable]	M0	N0	[Not Applicable]	Stage II	[Not Available]	[Not Applicable]	[Not Applicable]	[Not Applicable]	[Not Applicable]	NO	Complete Remission/Response	10	YES		0
TCGA-OR-A5LO-01	TCGA-OR-A5LO	no_alteration	1D5602A7-72E7-4DC6-B2DB-2F778FCBF475	TCGA-OR-A5LO	ACC	FEMALE	Dead	-22370	2405	2102	61	C74.0	YES	8370/3	NO	No	C74.0	Adrenal	YES	NO	[Not Evaluated]	[Not Available]	No	[Not Available]	[Not Evaluated]	YES	WITH TUMOR	A5LO	2008	Adrenocortical carcinoma- Usual Type	OR	2013-11-27	T2	[Not Applicable]	M0	N0	[Not Applicable]	Stage II	[Not Available]	[Not Applicable]	[Not Applicable]	[Not Applicable]	[Not Applicable]	YES	Complete Remission/Response	19	YES		0
TCGA-OR-A5LP-01	TCGA-OR-A5LP	no_alteration	DFEF51C8-6050-4EBB-B25C-E74919397244	TCGA-OR-A5LP	ACC	FEMALE	Alive	-13574	[Not Applicable]	1857	37	C74.0	YES	8370/3	NO	No	C74.0	Adrenal	[Unknown]	NO	[Not Evaluated]	[Not Available]	No	[Not Available]	[Not Evaluated]	YES	TUMOR FREE	A5LP	2009	Adrenocortical carcinoma- Usual Type	OR	2013-11-27	T2	[Not Applicable]	M0	N0	[Not Applicable]	Stage II	[Not Available]	[Not Applicable]	[Not Applicable]	[Not Applicable]	[Not Applicable]	NO	Complete Remission/Response	21	YES		0
TCGA-OR-A5LR-01	TCGA-OR-A5LR	no_alteration	723EB689-7B4F-4758-BCDF-426B12508935	TCGA-OR-A5LR	ACC	FEMALE	Alive	-11261	[Not Applicable]	853	30	C74.0	YES	8370/3	NO	No	C74.0	Adrenal	[Unknown]	NO	[Not Evaluated]	[Not Available]	No	[Not Available]	[Not Evaluated]	YES	TUMOR FREE	A5LR	2011	Adrenocortical carcinoma- Usual Type	OR	2013-11-26	T2	[Not Applicable]	M0	N0	[Not Applicable]	Stage II	[Not Available]	[Not Applicable]	[Not Applicable]	[Not Applicable]	[Not Applicable]	YES	Complete Remission/Response	[Not Available]	NO		[Not Available]
TCGA-OR-A5LS-01	TCGA-OR-A5LS	no_alteration	F63946EC-DDCB-469A-8F5E-74366B7F419B	TCGA-OR-A5LS	ACC	FEMALE	Alive	-12663	[Not Applicable]	1096	34	C74.0	YES	8370/3	NO	No	C74.0	Adrenal	[Unknown]	NO	[Not Evaluated]	[Not Available]	No	[Not Available]	[Not Evaluated]	YES	TUMOR FREE	A5LS	2011	Adrenocortical carcinoma- Usual Type	OR	2013-11-27	T2	[Not Applicable]	M0	N0	[Not Applicable]	Stage II	[Not Available]	[Not Applicable]	[Not Applicable]	[Not Applicable]	[Not Applicable]	YES	Complete Remission/Response	[Not Available]	NO		[Not Available]
TCGA-OR-A5LT-01	TCGA-OR-A5LT	no_alteration	15FB07AE-101C-4553-891D-539CEE89A5E9	TCGA-OR-A5LT	ACC	MALE	Alive	-21032	[Not Applicable]	549	57	C74.0	YES	8370/3	NO	No	C74.0	Adrenal	[Unknown]	NO	[Not Evaluated]	[Not Available]	No	[Not Available]	[Not Evaluated]	YES	TUMOR FREE	A5LT	2012	Adrenocortical carcinoma- Usual Type	OR	2013-11-27	T3	[Not Applicable]	M0	N0	[Not Applicable]	Stage III	[Not Available]	[Not Applicable]	[Not Applicable]	[Not Applicable]	[Not Applicable]	YES	Complete Remission/Response	18	YES		0
TCGA-OU-A5PI-01	TCGA-OU-A5PI	no_alteration	A5BE4E42-CB6C-4E67-8547-45DBD058BB95	TCGA-OU-A5PI	ACC	FEMALE	Alive	-19492	[Not Applicable]	1171	53	C74.0	YES	8370/3	NO	No	C74.0	Adrenal	YES	NO	WHITE	[Not Available]	No	[Not Available]	NOT HISPANIC OR LATINO	YES	WITH TUMOR	A5PI	2011	Adrenocortical carcinoma- Usual Type	OU	2013-07-16	T2	[Not Applicable]	M1	N1	[Not Applicable]	Stage IV	[Not Available]	[Not Applicable]	[Not Applicable]	[Not Applicable]	[Not Applicable]	YES	Stable Disease	3	YES		3
TCGA-P6-A5OH-01	TCGA-P6-A5OH	no_alteration	92B67CA9-6C82-463E-9CC5-685A1D02EA3E	TCGA-P6-A5OH	ACC	FEMALE	Dead	-21627	0	[Not Available]	59	C74.0	YES	8370/3	NO	No	C74.0	Adrenal	NO	NO	WHITE	[Not Available]	No	[Not Available]	NOT HISPANIC OR LATINO	YES	WITH TUMOR	A5OH	2010	Adrenocortical carcinoma- Usual Type	P6	2014-03-25	T4	[Not Applicable]	M1	N0	[Not Applicable]	Stage IV	[Not Available]	[Not Applicable]	[Not Applicable]	[Not Applicable]	[Not Applicable]	NO	[Not Available]	[Not Available]	[Not Available]		[Not Available]
TCGA-PA-A5YG-01	TCGA-PA-A5YG	no_alteration	8B3649E3-16E2-4044-8AB8-F4D28A87E513	TCGA-PA-A5YG	ACC	MALE	Alive	-18926	[Not Applicable]	756	51	C74.0	NO	8370/3	YES	No	C74.0	Adrenal	NO	NO	WHITE	[Not Available]	No	[Not Available]	NOT HISPANIC OR LATINO	YES	TUMOR FREE	A5YG	2012	Adrenocortical carcinoma- Usual Type	PA	2014-04-07	T2	[Not Applicable]	M0	N0	[Not Applicable]	Stage II	[Not Available]	[Not Applicable]	[Not Applicable]	[Not Applicable]	[Not Applicable]	NO	Complete Remission/Response	[Not Available]	NO		[Not Available]
TCGA-PK-A5H9-01	TCGA-PK-A5H9	no_alteration	83E7B9F8-04A4-440F-AAFC-7A8E9DDFF284	TCGA-PK-A5H9	ACC	FEMALE	Alive	-10173	[Not Applicable]	616	27	C74.0	YES	8370/3	NO	No	C74.0	Adrenal	NO	NO	ASIAN	[Not Available]	No	[Not Available]	NOT HISPANIC OR LATINO	YES	TUMOR FREE	A5H9	2012	Adrenocortical carcinoma- Usual Type	PK	2013-09-16	T2	[Not Applicable]	M0	N0	[Not Applicable]	Stage II	[Not Available]	[Not Applicable]	[Not Applicable]	[Not Applicable]	[Not Applicable]	NO	[Not Available]	[Not Available]	NO		[Not Available]
TCGA-PK-A5HA-01	TCGA-PK-A5HA	no_alteration	5EB5EE1F-ECFF-4427-B717-B91380C043AE	TCGA-PK-A5HA	ACC	MALE	Alive	-23345	[Not Applicable]	1201	63	C74.0	YES	8370/3	NO	No	C74.0	Adrenal	NO	NO	[Unknown]	[Not Available]	No	[Not Available]	[Unknown]	YES	TUMOR FREE	A5HA	2011	Adrenocortical carcinoma- Usual Type	PK	2013-09-16	T1	[Not Applicable]	M0	N0	[Not Applicable]	Stage I	[Not Available]	[Not Applicable]	[Not Applicable]	[Not Applicable]	[Not Applicable]	NO	[Not Available]	1	YES		0
TCGA-PK-A5HB-01	TCGA-PK-A5HB	no_alteration	9A8EA017-0152-48B2-ACCB-D040DEB1C6B6	TCGA-PK-A5HB	ACC	MALE	Alive	-23293	[Not Applicable]	1293	63	C74.0	YES	8370/3	NO	No	C74.0	Adrenal	YES	YES	[Unknown]	[Not Available]	Yes	[Not Available]	[Unknown]	YES	WITH TUMOR	A5HB	2003	Adrenocortical carcinoma- Usual Type	PK	2013-09-16	[Not Available]	[Not Applicable]	[Not Available]	[Not Available]	[Not Applicable]	[Not Available]	[Not Available]	[Not Applicable]	[Not Applicable]	[Not Applicable]	[Not Applicable]	YES	[Not Available]	2	YES		[Not Available]
TCGA-PK-A5HC-01	TCGA-PK-A5HC	no_alteration	891B7A67-0A01-45F0-8A32-4A1B3E888F6C	TCGA-PK-A5HC	ACC	FEMALE	Alive	-16182	[Not Applicable]	679	44	C74.0	YES	8370/3	NO	No	C74.0	Adrenal	YES	NO	ASIAN	[Not Available]	No	[Not Available]	NOT HISPANIC OR LATINO	YES	WITH TUMOR	A5HC	2011	Adrenocortical carcinoma- Usual Type	PK	2014-03-13	T4	[Not Applicable]	M0	N0	[Not Applicable]	Stage III	[Not Available]	[Not Applicable]	[Not Applicable]	[Not Applicable]	[Not Applicable]	NO	Complete Remission/Response	3	YES		0
TCGA-XF-AAN4-01	TCGA-XF-AAN4	AMP	B6C36037-56B1-4957-8DF8-FDA72B0D3C39	TCGA-XF-AAN4	BLCA	FEMALE	Dead	-28302	823	[Not Available]	77	C67.9	YES	8120/3	NO	No	C67.9	Bladder	NO	NO	WHITE	[Not Available]	No	[Not Available]	NOT HISPANIC OR LATINO	YES	TUMOR FREE	AAN4	2007	Muscle invasive urothelial carcinoma (pT2 or above)	XF	2014-07-20	T3b	MX	[Not Applicable]	N0	6th	Stage III	[Not Available]	[Not Applicable]	[Not Available]	[Not Applicable]	[Not Applicable]	NO	Complete Remission/Response	65	YES	Transurethral resection (TURBT)	0
TCGA-2F-A9KO-01	TCGA-2F-A9KO	HOMDEL	DD3A6357-9087-44B2-9956-F981E0DE6F1C	TCGA-2F-A9KO	BLCA	MALE	Dead	-23323	734	678	63	C67.4	YES	8120/3	NO	No	C67.4	Bladder	YES	NO	WHITE	[Not Available]	No	[Not Available]	NOT HISPANIC OR LATINO	YES	WITH TUMOR	A9KO	2008	Muscle invasive urothelial carcinoma (pT2 or above)	2F	2014-03-19	T3	M0	[Not Applicable]	N1	6th	Stage IV	[Not Available]	[Not Applicable]	[Not Available]	[Not Applicable]	[Not Applicable]	NO	Progressive Disease	18	YES	Transurethral resection (TURBT)	1
TCGA-2F-A9KQ-01	TCGA-2F-A9KQ	HOMDEL	25EAF3F9-C364-423C-AAAE-925E7B393AFC	TCGA-2F-A9KQ	BLCA	MALE	Alive	-25259	[Not Applicable]	2886	69	C67.9	YES	8120/3	NO	No	C67.9	Bladder	NO	NO	WHITE	[Not Available]	No	[Not Available]	NOT HISPANIC OR LATINO	YES	TUMOR FREE	A9KQ	2007	Muscle invasive urothelial carcinoma (pT2 or above)	2F	2014-03-19	T3a	M0	[Not Applicable]	N0	6th	Stage III	[Not Available]	[Not Applicable]	TX	[Not Applicable]	[Not Applicable]	NO	Complete Remission/Response	18	YES	Transurethral resection (TURBT)	0
TCGA-2F-A9KR-01	TCGA-2F-A9KR	HOMDEL	F6D916B0-8E4C-49CB-A0D4-883908F3284F	TCGA-2F-A9KR	BLCA	FEMALE	Dead	-21848	3183	3148	59	C67.9	YES	8130/3	NO	No	C67.9	Bladder	YES	NO	[Not Evaluated]	[Not Available]	No	[Not Available]	[Not Evaluated]	YES	WITH TUMOR	A9KR	2000	Muscle invasive urothelial carcinoma (pT2 or above)	2F	2014-03-19	T3a	M0	[Not Applicable]	N0	5th	Stage III	[Not Available]	[Not Applicable]	T2	[Not Applicable]	[Not Applicable]	NO	Complete Remission/Response	4	YES	Transurethral resection (TURBT)	0
TCGA-2F-A9KT-01	TCGA-2F-A9KT	HOMDEL	BC6C516B-591E-4950-B6B0-DECAFA666F4E	TCGA-2F-A9KT	BLCA	MALE	Alive	-30520	[Not Applicable]	3314	83	C67.4	YES	8120/3	NO	No	C67.4	Bladder	NO	NO	WHITE	[Not Available]	Yes	[Not Available]	NOT HISPANIC OR LATINO	YES	TUMOR FREE	A9KT	2006	Muscle invasive urothelial carcinoma (pT2 or above)	2F	2014-03-19	T2b	M0	[Not Applicable]	N0	6th	Stage II	[Not Available]	[Not Applicable]	T2	[Not Applicable]	[Not Applicable]	NO	Complete Remission/Response	20	YES	Transurethral resection (TURBT)	0
TCGA-4Z-AA7O-01	TCGA-4Z-AA7O	HOMDEL	835084D6-9F1E-408B-A58C-9D60493BBC6A	TCGA-4Z-AA7O	BLCA	MALE	Alive	-23645	[Not Applicable]	512	64	C67.2	YES	8130/3	NO	No	C67.2	Bladder	NO	NO	BLACK OR AFRICAN AMERICAN	[Not Available]	No	[Not Available]	[Not Evaluated]	YES	TUMOR FREE	AA7O	2013	Muscle invasive urothelial carcinoma (pT2 or above)	4Z	2014-09-21	T2a	M0	[Not Applicable]	N0	7th	Stage II	[Not Available]	[Not Applicable]	[Not Available]	[Not Applicable]	[Not Applicable]	NO	Complete Remission/Response	21	YES	Endoscopic Biopsy	0
TCGA-4Z-AA7W-01	TCGA-4Z-AA7W	HOMDEL	821B99BC-7E14-45B9-898D-6E8E149BC8A7	TCGA-4Z-AA7W	BLCA	MALE	Alive	-20424	[Not Applicable]	840	55	C67.2	YES	8120/3	NO	No	C67.2	Bladder	NO	NO	WHITE	[Not Available]	No	[Not Available]	[Not Evaluated]	YES	WITH TUMOR	AA7W	2012	Muscle invasive urothelial carcinoma (pT2 or above)	4Z	2014-10-01	T2a	M0	[Not Applicable]	N0	7th	Stage II	[Not Available]	[Not Applicable]	T2a	[Not Applicable]	[Not Applicable]	NO	Complete Remission/Response	16	YES	Transurethral resection (TURBT)	0
TCGA-4Z-AA7Y-01	TCGA-4Z-AA7Y	HOMDEL	49EA6676-AE27-4CA0-A7B3-48423D606D48	TCGA-4Z-AA7Y	BLCA	MALE	Alive	-22056	[Not Applicable]	1522	60	C67.2	YES	8130/3	NO	No	C67.2	Bladder	NO	NO	WHITE	[Not Available]	No	[Not Available]	[Not Evaluated]	YES	TUMOR FREE	AA7Y	2010	Muscle invasive urothelial carcinoma (pT2 or above)	4Z	2014-10-08	T2a	M0	[Not Applicable]	N0	7th	Stage II	[Not Available]	[Not Applicable]	T2a	[Not Applicable]	[Not Applicable]	NO	Complete Remission/Response	18	YES	Transurethral resection (TURBT)	0
TCGA-4Z-AA82-01	TCGA-4Z-AA82	HOMDEL	32E79B35-A33A-4CA0-BFB7-7EA7E4E26568	TCGA-4Z-AA82	BLCA	MALE	Dead	-21893	1556	1538	59	C67.4	YES	8120/3	NO	No	C67.4	Bladder	[Unknown]	NO	BLACK OR AFRICAN AMERICAN	[Not Available]	No	[Not Available]	[Not Evaluated]	YES	WITH TUMOR	AA82	2010	Muscle invasive urothelial carcinoma (pT2 or above)	4Z	2014-09-21	T2a	M0	[Not Applicable]	N1	7th	Stage IV	[Not Available]	[Not Applicable]	T2	[Not Applicable]	[Not Applicable]	NO	Complete Remission/Response	19	YES	Transurethral resection (TURBT)	1
TCGA-4Z-AA89-01	TCGA-4Z-AA89	HOMDEL	604C0D60-6BA9-4D2F-98DB-E310C58BC8CA	TCGA-4Z-AA89	BLCA	MALE	Alive	-22271	[Not Applicable]	902	60	C67.0	YES	8130/3	NO	No	C67.0	Bladder	YES	NO	WHITE	[Not Available]	Yes	[Not Available]	[Not Evaluated]	YES	WITH TUMOR	AA89	2011	Muscle invasive urothelial carcinoma (pT2 or above)	4Z	2014-10-01	T4b	M0	[Not Applicable]	N0	7th	Stage IV	[Not Available]	[Not Applicable]	TX	[Not Applicable]	[Not Applicable]	NO	Complete Remission/Response	10	YES	Transurethral resection (TURBT)	0
TCGA-5N-A9KM-01	TCGA-5N-A9KM	HOMDEL	9743E684-25DD-4DD9-9B84-6AE9518D1818	TCGA-5N-A9KM	BLCA	FEMALE	Dead	-26906	530	[Not Available]	73	C67.9	YES	8120/3	NO	No	C67.9	Bladder	YES	NO	WHITE	[Not Available]	No	[Not Available]	NOT HISPANIC OR LATINO	YES	WITH TUMOR	A9KM	2012	Muscle invasive urothelial carcinoma (pT2 or above)	5N	2014-12-16	T4a	MX	[Not Applicable]	N0	7th	Stage III	[Not Available]	[Not Applicable]	T4a	[Not Applicable]	[Not Applicable]	NO	Complete Remission/Response	16	YES	Transurethral resection (TURBT)	0
TCGA-BL-A13I-01	TCGA-BL-A13I	HOMDEL	ebc094a6-cdc9-4c02-b8ec-a181b25a364d	TCGA-BL-A13I	BLCA	FEMALE	Dead	-20885	223	[Not Available]	57	C67.9	NO	8120/3	YES	No	C67.9	Bladder	[Not Available]	NO	WHITE	TCGA	No	FPPP	NOT HISPANIC OR LATINO	YES	WITH TUMOR	A13I	2010	Muscle invasive urothelial carcinoma (pT2 or above)	BL	2011-02-28	T3	M0	[Not Applicable]	N0	7th	Stage III	[Not Available]	[Not Applicable]	[Not Available]	[Not Applicable]	[Not Applicable]	[Not Available]	[Not Available]	12	[Not Available]	Transurethral resection (TURBT)	0
TCGA-BL-A13J-01	TCGA-BL-A13J	HOMDEL	556fcbc8-172a-4af1-8822-ae036e8d68e8	TCGA-BL-A13J	BLCA	MALE	Dead	-23927	81	[Not Available]	65	C67.4	NO	8120/3	YES	No	C67.4	Bladder	[Not Available]	NO	WHITE	TCGA	No	FPPP	NOT HISPANIC OR LATINO	YES	WITH TUMOR	A13J	2010	Muscle invasive urothelial carcinoma (pT2 or above)	BL	2011-02-25	T4	M0	[Not Applicable]	N2	[Not Available]	Stage IV	[Not Available]	[Not Applicable]	[Not Available]	[Not Applicable]	[Not Applicable]	[Not Available]	[Not Available]	11	[Not Available]	Transurethral resection (TURBT)	2
TCGA-BL-A5ZZ-01	TCGA-BL-A5ZZ	HOMDEL	C1AFC5EB-8C1D-4B6C-8453-48728FC023BA	TCGA-BL-A5ZZ	BLCA	FEMALE	Alive	-29247	[Not Applicable]	377	80	C67.4	NO	8120/3	YES	No	C67.4	Bladder	YES	NO	WHITE	[Not Available]	Yes	[Not Available]	NOT HISPANIC OR LATINO	YES	TUMOR FREE	A5ZZ	2012	Muscle invasive urothelial carcinoma (pT2 or above)	BL	2013-06-07	T4a	MX	[Not Applicable]	N0	7th	Stage III	[Not Available]	[Not Applicable]	[Not Available]	[Not Applicable]	[Not Applicable]	NO	Complete Remission/Response	4	YES	Transurethral resection (TURBT)	[Not Available]
TCGA-BT-A0S7-01	TCGA-BT-A0S7	HOMDEL	68bc786e-07c7-4964-bc88-5e2a8633626a	TCGA-BT-A0S7	BLCA	MALE	Dead	-27533	200	[Not Available]	75	C67.9	YES	8120/3	NO	No	C67.9	Bladder	NO	NO	WHITE	[Not Available]	No	[Not Available]	NOT HISPANIC OR LATINO	YES	WITH TUMOR	A0S7	2007	Muscle invasive urothelial carcinoma (pT2 or above)	BT	2011-09-09	T4a	MX	[Not Applicable]	N0	6th	Stage III	[Not Available]	[Not Applicable]	[Not Available]	[Not Applicable]	[Not Applicable]	[Not Available]	[Not Available]	24	YES	Transurethral resection (TURBT)	0
TCGA-BT-A0YX-01	TCGA-BT-A0YX	HOMDEL	22473ad4-df39-4716-b558-3c1409d5fa0e	TCGA-BT-A0YX	BLCA	FEMALE	Dead	-25570	400	363	70	C67.9	YES	8120/3	NO	No	C67.9	Bladder	YES	NO	WHITE	[Not Available]	No	[Not Available]	NOT HISPANIC OR LATINO	YES	WITH TUMOR	A0YX	2009	Muscle invasive urothelial carcinoma (pT2 or above)	BT	2011-03-18	T3b	M0	[Not Applicable]	N0	6th	Stage III	[Not Available]	[Not Applicable]	T3b	[Not Applicable]	[Not Applicable]	[Not Available]	[Not Available]	14	[Not Available]	Transurethral resection (TURBT)	0
TCGA-BT-A20J-01	TCGA-BT-A20J	HOMDEL	74b1e72d-fdd0-4d84-8858-3bb32d58ff7e	TCGA-BT-A20J	BLCA	MALE	Dead	-27646	579	[Not Available]	75	C67.4	YES	8120/3	NO	No	C67.4	Bladder	YES	NO	WHITE	[Not Available]	No	[Not Available]	NOT HISPANIC OR LATINO	YES	WITH TUMOR	A20J	1999	Muscle invasive urothelial carcinoma (pT2 or above)	BT	2011-10-05	T2b	MX	[Not Applicable]	N0	5th	Stage II	[Not Available]	[Not Applicable]	T2b	[Not Applicable]	[Not Applicable]	[Not Available]	[Not Available]	17	YES	Transurethral resection (TURBT)	0
TCGA-BT-A20P-01	TCGA-BT-A20P	HOMDEL	f48937ed-e294-41f0-8872-7010391167a9	TCGA-BT-A20P	BLCA	FEMALE	Dead	-29634	544	[Not Available]	81	C67.0	YES	8120/3	NO	No	C67.0	Bladder	[Unknown]	NO	WHITE	[Not Available]	No	[Not Available]	NOT HISPANIC OR LATINO	YES	[Not Available]	A20P	2005	Muscle invasive urothelial carcinoma (pT2 or above)	BT	2011-10-05	T3a	M0	[Not Applicable]	N0	6th	Stage III	[Not Available]	[Not Applicable]	T3a	[Not Applicable]	[Not Applicable]	[Not Available]	[Not Available]	4	YES	Transurethral resection (TURBT)	0
TCGA-BT-A20Q-01	TCGA-BT-A20Q	HOMDEL	419deaac-ea45-4bdd-9fa0-b5cd8429b44f	TCGA-BT-A20Q	BLCA	MALE	Dead	-26778	593	[Not Available]	73	C67.0	YES	8120/3	NO	No	C67.0	Bladder	YES	NO	WHITE	[Not Available]	No	[Not Available]	NOT HISPANIC OR LATINO	YES	WITH TUMOR	A20Q	2006	Muscle invasive urothelial carcinoma (pT2 or above)	BT	2011-10-05	T3b	M0	[Not Applicable]	N2	6th	Stage IV	[Not Available]	[Not Applicable]	T3b	[Not Applicable]	[Not Applicable]	[Not Available]	[Not Available]	23	YES	Transurethral resection (TURBT)	4
TCGA-BT-A20T-01	TCGA-BT-A20T	HOMDEL	096b4f32-10c1-4737-a0dd-cae04c54ee33	TCGA-BT-A20T	BLCA	MALE	Dead	-23220	453	[Not Available]	63	C67.3	YES	8120/3	NO	No	C67.3	Bladder	YES	NO	WHITE	[Not Available]	No	[Not Available]	NOT HISPANIC OR LATINO	YES	WITH TUMOR	A20T	2007	Muscle invasive urothelial carcinoma (pT2 or above)	BT	2011-10-05	T3b	M0	[Not Applicable]	N1	6th	Stage IV	[Not Available]	[Not Applicable]	T3	[Not Applicable]	[Not Applicable]	[Not Available]	[Not Available]	6	YES	Transurethral resection (TURBT)	1
TCGA-BT-A20U-01	TCGA-BT-A20U	HOMDEL	83b41d35-69b1-4218-be1a-8821d8a6899c	TCGA-BT-A20U	BLCA	FEMALE	Dead	-25761	455	[Not Available]	70	C67.0	YES	8120/3	NO	No	C67.0	Bladder	NO	NO	WHITE	[Not Available]	No	[Not Available]	NOT HISPANIC OR LATINO	YES	TUMOR FREE	A20U	2008	Muscle invasive urothelial carcinoma (pT2 or above)	BT	2011-10-05	T3a	M0	[Not Applicable]	N0	6th	Stage III	[Not Available]	[Not Applicable]	T3a	[Not Applicable]	[Not Applicable]	[Not Available]	[Not Available]	8	YES	Other method, specify:	[Not Available]
TCGA-BT-A20X-01	TCGA-BT-A20X	HOMDEL	be8b3f36-aaa1-4302-b28e-de1996faceaf	TCGA-BT-A20X	BLCA	MALE	Dead	-20519	251	[Not Available]	56	C67.1	YES	8120/3	NO	No	C67.1	Bladder	[Unknown]	NO	WHITE	[Not Available]	No	[Not Available]	NOT HISPANIC OR LATINO	YES	WITH TUMOR	A20X	2009	Muscle invasive urothelial carcinoma (pT2 or above)	BT	2011-10-05	T4a	M0	[Not Applicable]	N2	6th	Stage IV	[Not Available]	[Not Applicable]	T4a	[Not Applicable]	[Not Applicable]	[Not Available]	[Not Available]	12	YES	Endoscopic Biopsy	3
TCGA-BT-A3PK-01	TCGA-BT-A3PK	HOMDEL	73041FCF-F3B6-4851-B34D-1D62A1FCF6FE	TCGA-BT-A3PK	BLCA	MALE	Dead	-29314	303	63	80	C67.4	NO	8120/3	YES	No	C67.4	Bladder	NO	NO	WHITE	[Not Available]	Yes	[Not Available]	NOT HISPANIC OR LATINO	YES	TUMOR FREE	A3PK	2011	Muscle invasive urothelial carcinoma (pT2 or above)	BT	2012-07-05	T2b	MX	[Not Applicable]	N0	7th	Stage II	[Not Available]	[Not Applicable]	T2b	[Not Applicable]	[Not Applicable]	NO	Stable Disease	3	YES	Transurethral resection (TURBT)	0
TCGA-BT-A42B-01	TCGA-BT-A42B	HOMDEL	DB84C62D-6904-4EA8-8E51-1262B8D6FF90	TCGA-BT-A42B	BLCA	MALE	Dead	-21788	534	469	59	C67.2	NO	8130/3	YES	No	C67.2	Bladder	NO	NO	WHITE	[Not Available]	No	[Not Available]	NOT HISPANIC OR LATINO	YES	[Not Available]	A42B	2011	Muscle invasive urothelial carcinoma (pT2 or above)	BT	2013-01-04	T3a	MX	[Not Applicable]	N1	7th	Stage IV	[Not Available]	[Not Applicable]	T3b	[Not Applicable]	[Not Applicable]	YES	Partial Remission/Response	14	YES	Transurethral resection (TURBT)	1
TCGA-BT-A42E-01	TCGA-BT-A42E	HOMDEL	8D434CFB-2414-4D93-BF79-7B957BF040DB	TCGA-BT-A42E	BLCA	MALE	Alive	-27045	[Not Applicable]	1108	74	C67.4	NO	8130/3	YES	No	C67.4	Bladder	NO	NO	WHITE	[Not Available]	No	[Not Available]	NOT HISPANIC OR LATINO	YES	TUMOR FREE	A42E	2012	Muscle invasive urothelial carcinoma (pT2 or above)	BT	2013-01-10	T3a	M0	[Not Applicable]	N0	7th	Stage III	[Not Available]	[Not Applicable]	T3a	[Not Applicable]	[Not Applicable]	YES	Complete Remission/Response	5	YES	[Not Available]	0
TCGA-C4-A0F6-01	TCGA-C4-A0F6	HOMDEL	4ff9b4f2-6d04-4fed-8796-155902a8bf28	TCGA-C4-A0F6	BLCA	FEMALE	Alive	-29951	[Not Applicable]	700	82	C67.9	YES	8120/3	NO	No	C67.9	Bladder	NO	[Unknown]	[Not Available]	[Not Available]	No	[Not Available]	[Not Available]	YES	TUMOR FREE	A0F6	2008	Muscle invasive urothelial carcinoma (pT2 or above)	C4	2010-08-19	T3b	M0	[Not Applicable]	N0	6th	Stage III	[Not Available]	[Not Applicable]	[Not Available]	[Not Applicable]	[Not Applicable]	[Not Available]	[Not Available]	[Not Available]	[Not Available]	Other method, specify:	[Not Available]
TCGA-CF-A1HR-01	TCGA-CF-A1HR	HOMDEL	39ea19e1-4959-4f1b-9934-54bdaf766842	TCGA-CF-A1HR	BLCA	MALE	Alive	-22777	[Not Applicable]	389	62	C67.9	NO	8120/3	YES	No	C67.9	Bladder	YES	NO	ASIAN	[Not Available]	No	[Not Available]	NOT HISPANIC OR LATINO	YES	TUMOR FREE	A1HR	2010	Muscle invasive urothelial carcinoma (pT2 or above)	CF	2011-06-17	T3	M0	[Not Applicable]	N0	6th	Stage III	[Not Available]	[Not Applicable]	[Not Available]	[Not Applicable]	[Not Applicable]	[Not Available]	[Not Available]	[Not Available]	NO	Transurethral resection (TURBT)	[Not Available]
TCGA-CF-A27C-01	TCGA-CF-A27C	HOMDEL	7fee9d6f-c0ea-43c2-89c2-66d965a077a8	TCGA-CF-A27C	BLCA	MALE	Alive	-19270	[Not Applicable]	425	52	C67.9	NO	8130/3	YES	No	C67.9	Bladder	NO	YES	ASIAN	[Not Available]	No	[Not Available]	NOT HISPANIC OR LATINO	YES	TUMOR FREE	A27C	2011	Muscle invasive urothelial carcinoma (pT2 or above)	CF	2011-07-21	T3	M0	[Not Applicable]	N0	6th	Stage III	[Not Available]	[Not Applicable]	[Not Available]	[Not Applicable]	[Not Applicable]	[Not Available]	[Not Available]	[Not Available]	NO	Other method, specify:	[Not Available]
TCGA-CF-A3MG-01	TCGA-CF-A3MG	HOMDEL	39EFA06A-FFE5-40B3-8F8A-A2D7071BC9E3	TCGA-CF-A3MG	BLCA	MALE	Alive	-17600	[Not Applicable]	369	48	C67.9	NO	8130/3	YES	No	C67.9	Bladder	NO	NO	ASIAN	[Not Available]	No	[Not Available]	NOT HISPANIC OR LATINO	YES	TUMOR FREE	A3MG	2011	Muscle invasive urothelial carcinoma (pT2 or above)	CF	2012-03-06	T2	M0	[Not Applicable]	N0	7th	Stage II	[Not Available]	[Not Applicable]	[Not Available]	[Not Applicable]	[Not Applicable]	[Not Available]	[Not Available]	[Not Available]	NO	Other method, specify:	[Not Available]
TCGA-CF-A3MH-01	TCGA-CF-A3MH	HOMDEL	B8A8D2FC-421B-4393-8D5A-946CF72CB496	TCGA-CF-A3MH	BLCA	MALE	Alive	-27458	[Not Applicable]	398	75	C67.9	NO	8130/3	YES	No	C67.9	Bladder	NO	YES	ASIAN	[Not Available]	No	[Not Available]	NOT HISPANIC OR LATINO	YES	[Not Available]	A3MH	2011	Muscle invasive urothelial carcinoma (pT2 or above)	CF	2012-03-06	T2	M0	[Not Applicable]	N0	7th	Stage II	[Not Available]	[Not Applicable]	[Not Available]	[Not Applicable]	[Not Applicable]	[Not Available]	[Not Available]	[Not Available]	NO	Other method, specify:	[Not Available]
TCGA-CF-A47T-01	TCGA-CF-A47T	HOMDEL	0DB0F02F-94F5-492F-8840-5254792F6879	TCGA-CF-A47T	BLCA	FEMALE	Dead	-21347	385	205	58	C67.9	NO	8130/3	YES	No	C67.9	Bladder	YES	YES	ASIAN	[Not Available]	No	[Not Available]	NOT HISPANIC OR LATINO	YES	TUMOR FREE	A47T	2011	Muscle invasive urothelial carcinoma (pT2 or above)	CF	2013-03-11	T2	M0	[Not Applicable]	N0	7th	Stage II	[Not Available]	[Not Applicable]	T2	[Not Applicable]	[Not Applicable]	NO	Complete Remission/Response	[Not Available]	NO	Other method, specify:	[Not Available]
TCGA-CF-A5UA-01	TCGA-CF-A5UA	HOMDEL	B52C870C-BFB8-4E68-86C0-64D57E5C9AE3	TCGA-CF-A5UA	BLCA	MALE	Alive	-24625	[Not Applicable]	365	67	C67.9	NO	8120/3	YES	No	C67.9	Bladder	NO	NO	ASIAN	[Not Available]	No	[Not Available]	NOT HISPANIC OR LATINO	YES	TUMOR FREE	A5UA	2012	Muscle invasive urothelial carcinoma (pT2 or above)	CF	2014-01-03	T2	M0	[Not Applicable]	N0	6th	Stage II	[Not Available]	[Not Applicable]	[Not Available]	[Not Applicable]	[Not Applicable]	NO	Complete Remission/Response	[Not Available]	NO	Other method, specify:	[Not Available]
TCGA-CF-A8HX-01	TCGA-CF-A8HX	HOMDEL	43F9B602-683A-4FA1-B044-8FC5794B1453	TCGA-CF-A8HX	BLCA	FEMALE	Alive	-20259	[Not Applicable]	345	55	C67.9	NO	8120/3	YES	No	C67.9	Bladder	NO	NO	ASIAN	[Not Available]	No	[Not Available]	NOT HISPANIC OR LATINO	YES	TUMOR FREE	A8HX	2013	Muscle invasive urothelial carcinoma (pT2 or above)	CF	2014-12-30	T2	M0	[Not Applicable]	N0	6th	Stage II	[Not Available]	[Not Applicable]	[Not Available]	[Not Applicable]	[Not Applicable]	NO	Complete Remission/Response	[Not Available]	NO	Other method, specify:	[Not Available]
TCGA-CF-A8HY-01	TCGA-CF-A8HY	HOMDEL	6A3E87D7-E360-44C5-9764-4B630DF383E6	TCGA-CF-A8HY	BLCA	MALE	Alive	-21636	[Not Applicable]	345	59	C67.9	NO	8120/3	YES	No	C67.9	Bladder	NO	NO	ASIAN	[Not Available]	No	[Not Available]	NOT HISPANIC OR LATINO	YES	TUMOR FREE	A8HY	2013	Muscle invasive urothelial carcinoma (pT2 or above)	CF	2014-12-30	T2	M0	[Not Applicable]	N0	6th	Stage II	[Not Available]	[Not Applicable]	[Not Available]	[Not Applicable]	[Not Applicable]	NO	Complete Remission/Response	[Not Available]	NO	Other method, specify:	[Not Available]
TCGA-CF-A9FH-01	TCGA-CF-A9FH	HOMDEL	83A369AE-003B-432B-A7B2-C630805B43C1	TCGA-CF-A9FH	BLCA	MALE	Alive	-31236	[Not Applicable]	-64	85	C67.9	NO	8130/3	YES	No	C67.9	Bladder	NO	NO	ASIAN	[Not Available]	No	[Not Available]	NOT HISPANIC OR LATINO	YES	TUMOR FREE	A9FH	2013	Muscle invasive urothelial carcinoma (pT2 or above)	CF	2014-12-30	T2	M0	[Not Applicable]	N0	6th	Stage II	[Not Available]	[Not Applicable]	[Not Available]	[Not Applicable]	[Not Applicable]	NO	Complete Remission/Response	[Not Available]	NO	Other method, specify:	[Not Available]
TCGA-CF-A9FL-01	TCGA-CF-A9FL	HOMDEL	96292F0E-5D09-4C44-8DFC-73EBDE6BF137	TCGA-CF-A9FL	BLCA	MALE	Dead	-31099	565	84	85	C67.9	NO	8130/3	YES	No	C67.9	Bladder	YES	NO	ASIAN	[Not Available]	Yes	[Not Available]	NOT HISPANIC OR LATINO	YES	TUMOR FREE	A9FL	2013	Muscle invasive urothelial carcinoma (pT2 or above)	CF	2014-12-30	T3b	M0	[Not Applicable]	N0	6th	Stage III	[Not Available]	[Not Applicable]	[Not Available]	[Not Applicable]	[Not Applicable]	NO	Complete Remission/Response	[Not Available]	NO	Endoscopic Biopsy	[Not Available]
TCGA-CU-A3KJ-01	TCGA-CU-A3KJ	HOMDEL	A75584BC-BEF7-48F6-B4B3-C1472A3AF768	TCGA-CU-A3KJ	BLCA	MALE	Alive	-27692	[Not Applicable]	562	75	C67.9	NO	8120/3	YES	No	C67.9	Bladder	YES	NO	WHITE	[Not Available]	Yes	[Not Available]	NOT HISPANIC OR LATINO	YES	WITH TUMOR	A3KJ	2011	Muscle invasive urothelial carcinoma (pT2 or above)	CU	2012-04-19	T3b	M0	[Not Applicable]	N0	7th	Stage III	[Not Available]	[Not Applicable]	[Not Available]	[Not Applicable]	[Not Applicable]	[Not Available]	[Not Available]	8	YES	Transurethral resection (TURBT)	0
TCGA-CU-A3YL-01	TCGA-CU-A3YL	HOMDEL	087A7F70-2FA8-4A16-B130-4DF10A70C662	TCGA-CU-A3YL	BLCA	MALE	Alive	-24524	[Not Applicable]	906	67	C67.9	NO	8130/3	YES	No	C67.9	Bladder	YES	NO	WHITE	[Not Available]	No	[Not Available]	NOT HISPANIC OR LATINO	YES	TUMOR FREE	A3YL	2011	Muscle invasive urothelial carcinoma (pT2 or above)	CU	2012-09-24	T4a	M0	[Not Applicable]	N0	7th	Stage III	[Not Available]	[Not Applicable]	[Not Available]	[Not Applicable]	[Not Applicable]	YES	Complete Remission/Response	7	YES	Transurethral resection (TURBT)	0
TCGA-CU-A5W6-01	TCGA-CU-A5W6	HOMDEL	7A7FCDD3-CCE9-47CF-A26F-CC6FF34ECD9A	TCGA-CU-A5W6	BLCA	MALE	Dead	-25706	56	[Not Available]	70	C67.9	NO	8120/3	YES	No	C67.9	Bladder	NO	NO	WHITE	[Not Available]	No	[Not Available]	NOT HISPANIC OR LATINO	YES	TUMOR FREE	A5W6	2012	Muscle invasive urothelial carcinoma (pT2 or above)	CU	2013-05-20	T4a	M0	[Not Applicable]	N0	7th	Stage III	[Not Available]	[Not Applicable]	[Not Available]	[Not Applicable]	[Not Applicable]	NO	Complete Remission/Response	8	YES	Other method, specify:	0
TCGA-CU-A72E-01	TCGA-CU-A72E	HOMDEL	AE080E88-82DA-480C-BD13-AE214DA0463C	TCGA-CU-A72E	BLCA	MALE	Dead	-27963	413	284	76	C67.9	NO	8120/3	YES	Yes	C67.9	Bladder	YES	NO	WHITE	[Not Available]	Yes	[Not Available]	NOT HISPANIC OR LATINO	YES	[Unknown]	A72E	2013	Muscle invasive urothelial carcinoma (pT2 or above)	CU	2013-12-09	T3b	M0	[Not Applicable]	N2	7th	Stage IV	[Not Available]	[Not Applicable]	[Not Available]	[Not Applicable]	[Not Applicable]	NO	Partial Remission/Response	41	YES	Transurethral resection (TURBT)	6
TCGA-DK-A1A5-01	TCGA-DK-A1A5	HOMDEL	904a8757-e0c5-41ef-b583-c8f170caaac1	TCGA-DK-A1A5	BLCA	MALE	Dead	-29111	65	[Not Available]	79	C67.9	NO	8120/3	YES	No	C67.9	Bladder	NO	NO	WHITE	[Not Available]	Yes	[Not Available]	NOT HISPANIC OR LATINO	YES	TUMOR FREE	A1A5	2010	Muscle invasive urothelial carcinoma (pT2 or above)	DK	2011-04-11	T2b	M0	[Not Applicable]	N0	6th	Stage II	[Not Available]	[Not Applicable]	[Not Available]	[Not Applicable]	[Not Applicable]	[Not Available]	[Not Available]	27	YES	Transurethral resection (TURBT)	0
TCGA-DK-A1AA-01	TCGA-DK-A1AA	HOMDEL	56d8a1b8-1268-4362-a7f1-77b76fbf1b59	TCGA-DK-A1AA	BLCA	MALE	Alive	-21093	[Not Applicable]	578	57	C67.9	NO	8120/3	YES	No	C67.9	Bladder	NO	NO	WHITE	[Not Available]	Yes	[Not Available]	NOT HISPANIC OR LATINO	YES	TUMOR FREE	A1AA	2010	Muscle invasive urothelial carcinoma (pT2 or above)	DK	2011-04-12	T3	M0	[Not Applicable]	N0	6th	Stage III	[Not Available]	[Not Applicable]	[Not Available]	[Not Applicable]	[Not Applicable]	[Not Available]	[Not Available]	13	YES	Transurethral resection (TURBT)	0
TCGA-DK-A1AE-01	TCGA-DK-A1AE	HOMDEL	493a4ff2-37a5-4b79-928d-83dbfe534556	TCGA-DK-A1AE	BLCA	MALE	Alive	-30707	[Not Applicable]	491	84	C67.9	NO	8120/3	YES	No	C67.9	Bladder	YES	NO	WHITE	[Not Available]	No	[Not Available]	NOT HISPANIC OR LATINO	YES	WITH TUMOR	A1AE	2010	Muscle invasive urothelial carcinoma (pT2 or above)	DK	2011-04-13	T3	M0	[Not Applicable]	N0	6th	Stage III	[Not Available]	[Not Applicable]	[Not Available]	[Not Applicable]	[Not Applicable]	[Not Available]	[Not Available]	11	YES	Endoscopic Biopsy	0
TCGA-DK-A1AG-01	TCGA-DK-A1AG	HOMDEL	f8c0a69c-df53-4a0a-a30e-4424c0ce3dd5	TCGA-DK-A1AG	BLCA	MALE	Alive	-24095	[Not Applicable]	475	65	C67.9	NO	8120/3	YES	No	C67.9	Bladder	NO	NO	WHITE	[Not Available]	No	[Not Available]	NOT HISPANIC OR LATINO	YES	TUMOR FREE	A1AG	2010	Muscle invasive urothelial carcinoma (pT2 or above)	DK	2011-04-13	T3	M0	[Not Applicable]	N0	6th	Stage III	[Not Available]	[Not Applicable]	[Not Available]	[Not Applicable]	[Not Applicable]	[Not Available]	[Not Available]	46	YES	Transurethral resection (TURBT)	0
TCGA-DK-A2I1-01	TCGA-DK-A2I1	HOMDEL	036B9681-AB58-4734-A8FD-E0D5D078BF5A	TCGA-DK-A2I1	BLCA	FEMALE	Alive	-26726	[Not Applicable]	546	73	C67.9	NO	8130/3	YES	No	C67.9	Bladder	NO	NO	WHITE	[Not Available]	No	[Not Available]	NOT HISPANIC OR LATINO	YES	TUMOR FREE	A2I1	2010	Muscle invasive urothelial carcinoma (pT2 or above)	DK	2011-11-22	T2b	M0	[Not Applicable]	N0	6th	Stage II	[Not Available]	[Not Applicable]	[Not Available]	[Not Applicable]	[Not Applicable]	[Not Available]	[Not Available]	30	YES	Transurethral resection (TURBT)	0
TCGA-DK-A3IQ-01	TCGA-DK-A3IQ	HOMDEL	E44F60EC-66C4-45A2-A003-0A1FAF1D6E03	TCGA-DK-A3IQ	BLCA	MALE	Dead	-27194	539	319	74	C67.4	NO	8120/3	YES	No	C67.4	Bladder	YES	NO	WHITE	[Not Available]	Yes	[Not Available]	NOT HISPANIC OR LATINO	YES	WITH TUMOR	A3IQ	2011	Muscle invasive urothelial carcinoma (pT2 or above)	DK	2012-03-12	T3	M0	[Not Applicable]	N0	6th	Stage III	[Not Available]	[Not Applicable]	[Not Available]	[Not Applicable]	[Not Applicable]	[Not Available]	[Not Available]	14	YES	Transurethral resection (TURBT)	0
TCGA-DK-A3WW-01	TCGA-DK-A3WW	HOMDEL	2AB0FB7B-AD2A-403D-9411-712974CCD878	TCGA-DK-A3WW	BLCA	MALE	Alive	-20909	[Not Applicable]	633	57	C67.4	NO	8120/3	YES	No	C67.4	Bladder	NO	NO	WHITE	[Not Available]	No	[Not Available]	NOT HISPANIC OR LATINO	YES	TUMOR FREE	A3WW	2011	Muscle invasive urothelial carcinoma (pT2 or above)	DK	2012-08-31	T3	M0	[Not Applicable]	N0	7th	Stage III	[Not Available]	[Not Applicable]	[Not Available]	[Not Applicable]	[Not Applicable]	YES	Complete Remission/Response	47	YES	Transurethral resection (TURBT)	0
TCGA-DK-A3WX-01	TCGA-DK-A3WX	HOMDEL	D63C186D-ADD6-492E-8250-E83F46D39D00	TCGA-DK-A3WX	BLCA	FEMALE	Dead	-24553	321	[Not Available]	67	C67.2	NO	8120/3	YES	No	C67.2	Bladder	YES	NO	WHITE	[Not Available]	No	[Not Available]	NOT HISPANIC OR LATINO	YES	WITH TUMOR	A3WX	2011	Muscle invasive urothelial carcinoma (pT2 or above)	DK	2012-08-31	T3	M0	[Not Applicable]	N0	6th	Stage III	[Not Available]	[Not Applicable]	T2	[Not Applicable]	[Not Applicable]	YES	Progressive Disease	2	YES	Transurethral resection (TURBT)	0
TCGA-DK-A6B5-01	TCGA-DK-A6B5	HOMDEL	D5E8D936-40AE-4FD3-B40E-CAC54763D71F	TCGA-DK-A6B5	BLCA	MALE	Alive	-16453	[Not Applicable]	1542	45	C67.3	NO	8120/3	YES	No	C67.3	Bladder	NO	NO	WHITE	[Not Available]	Yes	[Not Available]	NOT HISPANIC OR LATINO	YES	TUMOR FREE	A6B5	2010	Muscle invasive urothelial carcinoma (pT2 or above)	DK	2013-09-06	T4a	M0	[Not Applicable]	N2	6th	Stage IV	[Not Available]	[Not Applicable]	[Not Available]	[Not Applicable]	[Not Applicable]	YES	Complete Remission/Response	41	YES	Transurethral resection (TURBT)	2
TCGA-DK-AA6S-01	TCGA-DK-AA6S	HOMDEL	45EEA556-E97B-4912-8AA9-7E5C709EB52B	TCGA-DK-AA6S	BLCA	MALE	Alive	-22027	[Not Applicable]	5050	60	C67.2	YES	8120/3	NO	No	C67.2	Bladder	YES	YES	WHITE	[Not Available]	Yes	[Not Available]	NOT HISPANIC OR LATINO	YES	WITH TUMOR	AA6S	2000	Muscle invasive urothelial carcinoma (pT2 or above)	DK	2014-07-07	T3b	M0	[Not Applicable]	N0	5th	Stage III	[Not Available]	[Not Applicable]	[Not Available]	[Not Applicable]	[Not Applicable]	YES	Complete Remission/Response	19	[Not Available]	Other method, specify:	0
TCGA-DK-AA6W-01	TCGA-DK-AA6W	HOMDEL	63FA8434-4A6F-4C32-9C5D-89DCC913900B	TCGA-DK-AA6W	BLCA	MALE	Dead	-28853	415	263	78	C67.2	NO	8120/3	YES	No	C67.2	Bladder	YES	YES	WHITE	[Not Available]	Yes	[Not Available]	NOT HISPANIC OR LATINO	YES	WITH TUMOR	AA6W	2013	Muscle invasive urothelial carcinoma (pT2 or above)	DK	2014-07-07	T2	M0	[Not Applicable]	N0	7th	Stage II	[Not Available]	[Not Applicable]	T2	[Not Applicable]	[Not Applicable]	YES	Stable Disease	[Not Available]	NO	Endoscopic Biopsy	[Not Available]
TCGA-DK-AA6X-01	TCGA-DK-AA6X	HOMDEL	071B350D-8745-4795-8194-A8C6491F0931	TCGA-DK-AA6X	BLCA	MALE	Alive	-23208	[Not Applicable]	467	63	C67.2	NO	8120/3	YES	No	C67.2	Bladder	NO	NO	WHITE	[Not Available]	No	[Not Available]	NOT HISPANIC OR LATINO	YES	TUMOR FREE	AA6X	2013	Muscle invasive urothelial carcinoma (pT2 or above)	DK	2014-07-07	[Not Available]	M0	[Not Applicable]	N0	7th	Stage II	[Not Available]	[Not Applicable]	T2	[Not Applicable]	[Not Applicable]	NO	Progressive Disease	[Not Available]	NO	Endoscopic Biopsy	[Not Available]
TCGA-DK-AA76-01	TCGA-DK-AA76	HOMDEL	D37B0460-EFA4-4CF5-8082-F27FF2CF2F28	TCGA-DK-AA76	BLCA	FEMALE	Alive	-23542	[Not Applicable]	366	64	C67.3	NO	8120/3	YES	No	C67.3	Bladder	NO	NO	WHITE	[Not Available]	No	[Not Available]	NOT HISPANIC OR LATINO	YES	WITH TUMOR	AA76	2013	Muscle invasive urothelial carcinoma (pT2 or above)	DK	2014-07-08	[Not Available]	M0	[Not Applicable]	N0	7th	Stage II	[Not Available]	[Not Applicable]	T2	[Not Applicable]	[Not Applicable]	YES	Complete Remission/Response	[Not Available]	NO	Transurethral resection (TURBT)	[Not Available]
TCGA-DK-AA77-01	TCGA-DK-AA77	HOMDEL	EB4F8C76-08D9-4BA4-846E-969FDED63A87	TCGA-DK-AA77	BLCA	MALE	Alive	-22365	[Not Applicable]	618	61	C67.4	NO	8120/3	YES	No	C67.4	Bladder	YES	NO	WHITE	[Not Available]	No	[Not Available]	NOT HISPANIC OR LATINO	YES	TUMOR FREE	AA77	2013	Muscle invasive urothelial carcinoma (pT2 or above)	DK	2014-07-08	T2a	M0	[Not Applicable]	N0	7th	Stage II	[Not Available]	[Not Applicable]	[Not Available]	[Not Applicable]	[Not Applicable]	NO	Stable Disease	41	YES	[Not Available]	0
TCGA-E5-A2PC-01	TCGA-E5-A2PC	HOMDEL	4107AE6F-502C-4BDC-BF14-E4B3711CBA38	TCGA-E5-A2PC	BLCA	FEMALE	Alive	-22308	[Not Applicable]	1326	61	C67.2	YES	8120/3	NO	No	C67.2	Bladder	NO	NO	WHITE	[Not Available]	No	[Not Available]	NOT HISPANIC OR LATINO	YES	TUMOR FREE	A2PC	2008	Muscle invasive urothelial carcinoma (pT2 or above)	E5	2011-12-21	T2b	MX	[Not Applicable]	N1	6th	Stage IV	[Not Available]	[Not Applicable]	[Not Available]	[Not Applicable]	[Not Applicable]	[Not Available]	[Not Available]	28	YES	Transurethral resection (TURBT)	1
TCGA-E7-A3X6-01	TCGA-E7-A3X6	HOMDEL	C871EA6B-FBD2-4E6F-AB29-F43F6E3DDCBB	TCGA-E7-A3X6	BLCA	MALE	Dead	-25584	904	750	70	C67.2	NO	8120/3	YES	No	C67.2	Bladder	NO	NO	WHITE	[Not Available]	No	[Not Available]	NOT HISPANIC OR LATINO	YES	TUMOR FREE	A3X6	2011	Muscle invasive urothelial carcinoma (pT2 or above)	E7	2012-08-14	T2	M0	[Not Applicable]	NX	7th	Stage II	[Not Available]	[Not Applicable]	[Not Available]	[Not Applicable]	[Not Applicable]	[Unknown]	[Unknown]	[Not Available]	NO	Other method, specify:	[Not Available]
TCGA-E7-A7DU-01	TCGA-E7-A7DU	HOMDEL	6F30B069-C8F5-424C-9FB5-F7DBA508CB8B	TCGA-E7-A7DU	BLCA	MALE	Alive	-27000	[Not Applicable]	28	73	C67.0	NO	8120/3	YES	No	C67.0	Bladder	NO	NO	WHITE	[Not Available]	Yes	[Not Available]	NOT HISPANIC OR LATINO	YES	TUMOR FREE	A7DU	2013	Muscle invasive urothelial carcinoma (pT2 or above)	E7	2013-12-16	T3	M0	[Not Applicable]	N0	7th	Stage III	[Not Available]	[Not Applicable]	[Not Available]	[Not Applicable]	[Not Applicable]	[Unknown]	Complete Remission/Response	14	YES	Transurethral resection (TURBT)	0
TCGA-E7-A8O7-01	TCGA-E7-A8O7	HOMDEL	1E15CB17-CF22-4F06-A3D9-E528E77D1876	TCGA-E7-A8O7	BLCA	MALE	Alive	-19063	[Not Applicable]	466	52	C67.9	NO	8120/3	YES	No	C67.9	Bladder	NO	NO	ASIAN	[Not Available]	No	[Not Available]	NOT HISPANIC OR LATINO	YES	TUMOR FREE	A8O7	2013	Muscle invasive urothelial carcinoma (pT2 or above)	E7	2014-03-03	T2	M0	[Not Applicable]	N0	7th	Stage II	[Not Available]	[Not Applicable]	T3	[Not Applicable]	[Not Applicable]	[Unknown]	Complete Remission/Response	[Not Available]	NO	Endoscopic Biopsy	[Not Available]
TCGA-E7-A97P-01	TCGA-E7-A97P	HOMDEL	18E6BDB0-B62D-4367-86E9-BEFBBF5E458C	TCGA-E7-A97P	BLCA	MALE	Dead	-26956	437	13	73	C67.9	NO	8120/3	YES	No	C67.9	Bladder	[Unknown]	NO	ASIAN	[Not Available]	No	[Not Available]	NOT HISPANIC OR LATINO	YES	TUMOR FREE	A97P	2013	Muscle invasive urothelial carcinoma (pT2 or above)	E7	2014-04-18	T2	M0	[Not Applicable]	NX	7th	Stage II	[Not Available]	[Not Applicable]	T3	[Not Applicable]	[Not Applicable]	[Unknown]	Complete Remission/Response	[Not Available]	NO	Endoscopic Biopsy	[Not Available]
TCGA-FD-A3B5-01	TCGA-FD-A3B5	HOMDEL	462D5A6B-9F39-4AAE-A35B-D06A7811D053	TCGA-FD-A3B5	BLCA	MALE	Dead	-31442	272	[Not Available]	86	C67.4	NO	8120/3	YES	No	C67.4	Bladder	[Unknown]	NO	BLACK OR AFRICAN AMERICAN	[Not Available]	No	[Not Available]	NOT HISPANIC OR LATINO	YES	WITH TUMOR	A3B5	2011	Muscle invasive urothelial carcinoma (pT2 or above)	FD	2012-01-12	T2b	MX	[Not Applicable]	N1	7th	Stage IV	[Not Available]	[Not Applicable]	T2	[Not Applicable]	[Not Applicable]	[Not Available]	[Not Available]	11	YES	Transurethral resection (TURBT)	1
TCGA-FD-A3N6-01	TCGA-FD-A3N6	HOMDEL	8C1DD7F7-B74A-4FA2-B6A7-86F0348D2567	TCGA-FD-A3N6	BLCA	FEMALE	Alive	-15758	[Not Applicable]	851	43	C67.3	NO	8120/3	YES	No	C67.3	Bladder	NO	NO	BLACK OR AFRICAN AMERICAN	[Not Available]	No	[Not Available]	NOT HISPANIC OR LATINO	YES	TUMOR FREE	A3N6	2011	Muscle invasive urothelial carcinoma (pT2 or above)	FD	2012-03-21	T2b	MX	[Not Applicable]	N0	7th	Stage II	[Not Available]	[Not Applicable]	[Not Available]	[Not Applicable]	[Not Applicable]	[Not Available]	[Not Available]	58	YES	Transurethral resection (TURBT)	0
TCGA-FD-A3NA-01	TCGA-FD-A3NA	HOMDEL	14917461-DAE4-44CB-909D-42AC45AEF450	TCGA-FD-A3NA	BLCA	MALE	Alive	-21936	[Not Applicable]	1845	60	C67.4	YES	8120/3	NO	No	C67.4	Bladder	NO	NO	WHITE	[Not Available]	Yes	[Not Available]	NOT HISPANIC OR LATINO	YES	TUMOR FREE	A3NA	2009	Muscle invasive urothelial carcinoma (pT2 or above)	FD	2012-03-21	T2b	MX	[Not Applicable]	N0	6th	Stage II	[Not Available]	[Not Applicable]	[Not Available]	[Not Applicable]	[Not Applicable]	[Not Available]	[Not Available]	85	YES	Other method, specify:	0
TCGA-FD-A3SM-01	TCGA-FD-A3SM	HOMDEL	474582F2-8DEC-4FBC-803F-4FD9BA2E0957	TCGA-FD-A3SM	BLCA	MALE	Dead	-25852	547	186	70	C67.2	NO	8120/3	YES	No	C67.2	Bladder	YES	NO	WHITE	[Not Available]	Yes	[Not Available]	NOT HISPANIC OR LATINO	YES	WITH TUMOR	A3SM	2011	Muscle invasive urothelial carcinoma (pT2 or above)	FD	2012-07-16	T3a	M1	[Not Applicable]	N2	7th	Stage IV	[Not Available]	[Not Applicable]	[Not Available]	[Not Applicable]	[Not Applicable]	NO	[Unknown]	25	YES	Transurethral resection (TURBT)	4
TCGA-FD-A3SP-01	TCGA-FD-A3SP	HOMDEL	5F99DCFF-D809-4C87-8024-C9B30BD565E9	TCGA-FD-A3SP	BLCA	MALE	Alive	-22005	[Not Applicable]	783	60	C67.4	NO	8120/3	YES	No	C67.4	Bladder	NO	NO	WHITE	[Not Available]	No	[Not Available]	NOT HISPANIC OR LATINO	YES	TUMOR FREE	A3SP	2012	Muscle invasive urothelial carcinoma (pT2 or above)	FD	2012-07-16	T3b	MX	[Not Applicable]	N0	7th	Stage III	[Not Available]	[Not Applicable]	[Not Available]	[Not Applicable]	[Not Applicable]	YES	Complete Remission/Response	48	YES	Transurethral resection (TURBT)	0
TCGA-FD-A3SQ-01	TCGA-FD-A3SQ	HOMDEL	3071CB51-DCF5-41F7-B047-AFC2DCBF0AAF	TCGA-FD-A3SQ	BLCA	MALE	Dead	-22687	1423	[Not Available]	62	C67.2	YES	8120/3	NO	No	C67.2	Bladder	YES	NO	WHITE	[Not Available]	Yes	[Not Available]	NOT HISPANIC OR LATINO	YES	WITH TUMOR	A3SQ	2008	Muscle invasive urothelial carcinoma (pT2 or above)	FD	2012-07-16	T3a	MX	[Not Applicable]	N2	6th	Stage IV	[Not Available]	[Not Applicable]	[Not Available]	[Not Applicable]	[Not Applicable]	YES	Stable Disease	29	YES	Transurethral resection (TURBT)	5
TCGA-FD-A43U-01	TCGA-FD-A43U	HOMDEL	140B83DB-BADD-4B8D-B0F5-0F8C8060A228	TCGA-FD-A43U	BLCA	MALE	Alive	-25841	[Not Applicable]	636	70	C67.2	NO	8120/3	YES	No	C67.2	Bladder	YES	NO	WHITE	[Not Available]	No	[Not Available]	NOT HISPANIC OR LATINO	YES	TUMOR FREE	A43U	2012	Muscle invasive urothelial carcinoma (pT2 or above)	FD	2012-11-29	T4a	MX	[Not Applicable]	N2	7th	Stage IV	[Not Available]	[Not Applicable]	T4	[Not Applicable]	[Not Applicable]	YES	Complete Remission/Response	34	YES	Transurethral resection (TURBT)	7
TCGA-FD-A43X-01	TCGA-FD-A43X	HOMDEL	4FF4D9FE-EAB8-4AB3-9AE4-9F15B2581A8F	TCGA-FD-A43X	BLCA	MALE	Alive	-30764	[Not Applicable]	110	84	C67.4	NO	8130/3	YES	No	C67.4	Bladder	NO	NO	WHITE	[Not Available]	Yes	[Not Available]	NOT HISPANIC OR LATINO	YES	TUMOR FREE	A43X	2012	Muscle invasive urothelial carcinoma (pT2 or above)	FD	2012-11-28	T2a	MX	[Not Applicable]	N0	7th	Stage II	[Not Available]	[Not Applicable]	T1	[Not Applicable]	[Not Applicable]	NO	[Not Applicable]	28	YES	Transurethral resection (TURBT)	0
TCGA-FD-A43Y-01	TCGA-FD-A43Y	HOMDEL	D349FAE0-DD40-4292-908C-AC86A9938240	TCGA-FD-A43Y	BLCA	MALE	Dead	-23889	474	369	65	C67.3	NO	8120/3	YES	No	C67.3	Bladder	[Unknown]	NO	WHITE	[Not Available]	No	[Not Available]	NOT HISPANIC OR LATINO	YES	TUMOR FREE	A43Y	2012	Muscle invasive urothelial carcinoma (pT2 or above)	FD	2012-11-28	T4	MX	[Not Applicable]	N0	7th	Stage III	[Not Available]	[Not Applicable]	T2	[Not Applicable]	[Not Applicable]	NO	Complete Remission/Response	36	YES	Transurethral resection (TURBT)	0
TCGA-FD-A5BR-01	TCGA-FD-A5BR	HOMDEL	DFDAEBD6-E0AB-49D1-9AE9-3A57B3C318B5	TCGA-FD-A5BR	BLCA	MALE	Alive	-20964	[Not Applicable]	813	57	C67.2	NO	8120/3	YES	No	C67.2	Bladder	NO	NO	WHITE	[Not Available]	No	[Not Available]	NOT HISPANIC OR LATINO	YES	TUMOR FREE	A5BR	2012	Muscle invasive urothelial carcinoma (pT2 or above)	FD	2013-05-01	T2b	MX	[Not Applicable]	N0	7th	Stage II	[Not Available]	[Not Applicable]	[Not Available]	[Not Applicable]	[Not Applicable]	NO	Complete Remission/Response	34	YES	Transurethral resection (TURBT)	0
TCGA-FD-A5BU-01	TCGA-FD-A5BU	HOMDEL	980C7214-F708-4499-818D-F3DE87DC6DE7	TCGA-FD-A5BU	BLCA	FEMALE	Alive	-27882	[Not Applicable]	588	76	C67.2	NO	8120/3	YES	No	C67.2	Bladder	NO	NO	BLACK OR AFRICAN AMERICAN	[Not Available]	No	[Not Available]	NOT HISPANIC OR LATINO	YES	TUMOR FREE	A5BU	2012	Muscle invasive urothelial carcinoma (pT2 or above)	FD	2013-05-01	T2b	MX	[Not Applicable]	N0	7th	Stage II	[Not Available]	[Not Applicable]	[Not Available]	[Not Applicable]	[Not Applicable]	NO	Complete Remission/Response	47	YES	Transurethral resection (TURBT)	0
TCGA-FD-A5BX-01	TCGA-FD-A5BX	HOMDEL	6BD85AE2-9D27-4285-A280-4469DD2A8B0A	TCGA-FD-A5BX	BLCA	MALE	Dead	-30276	173	[Not Available]	82	C67.4	NO	8120/3	YES	No	C67.4	Bladder	YES	NO	WHITE	[Not Available]	Yes	[Not Available]	NOT HISPANIC OR LATINO	YES	WITH TUMOR	A5BX	2012	Muscle invasive urothelial carcinoma (pT2 or above)	FD	2013-05-02	T3b	MX	[Not Applicable]	N1	7th	Stage IV	[Not Available]	[Not Applicable]	[Not Available]	[Not Applicable]	[Not Applicable]	NO	Progressive Disease	8	YES	Transurethral resection (TURBT)	1
TCGA-FD-A5BZ-01	TCGA-FD-A5BZ	HOMDEL	AC187CD1-A5EF-47DA-88B2-1D4DF27E0E76	TCGA-FD-A5BZ	BLCA	FEMALE	Dead	-28451	835	[Not Available]	77	C67.3	YES	8120/3	NO	No	C67.3	Bladder	YES	NO	WHITE	[Not Available]	No	[Not Available]	NOT HISPANIC OR LATINO	YES	WITH TUMOR	A5BZ	2009	Muscle invasive urothelial carcinoma (pT2 or above)	FD	2013-05-02	T3a	MX	[Not Applicable]	N1	6th	Stage IV	[Not Available]	[Not Applicable]	[Not Available]	[Not Applicable]	[Not Applicable]	NO	[Not Applicable]	30	YES	Transurethral resection (TURBT)	1
TCGA-FD-A62S-01	TCGA-FD-A62S	HOMDEL	05A1402E-5A79-4D54-9430-065844ED1505	TCGA-FD-A62S	BLCA	FEMALE	Dead	-22000	406	368	60	C67.4	NO	8120/3	YES	No	C67.4	Bladder	[Unknown]	NO	BLACK OR AFRICAN AMERICAN	[Not Available]	No	[Not Available]	NOT HISPANIC OR LATINO	YES	TUMOR FREE	A62S	2013	Muscle invasive urothelial carcinoma (pT2 or above)	FD	2013-08-23	T3b	MX	[Not Applicable]	N0	7th	Stage III	[Not Available]	[Not Applicable]	[Not Available]	[Not Applicable]	[Not Applicable]	NO	Progressive Disease	24	YES	Transurethral resection (TURBT)	0
TCGA-FD-A6TA-01	TCGA-FD-A6TA	HOMDEL	FCDA9873-3A93-40B2-913D-4DF1E6A27EFB	TCGA-FD-A6TA	BLCA	MALE	Alive	-21196	[Not Applicable]	1912	58	C67.2	YES	8130/3	NO	No	C67.2	Bladder	NO	NO	WHITE	[Not Available]	No	[Not Available]	NOT HISPANIC OR LATINO	YES	TUMOR FREE	A6TA	2009	Muscle invasive urothelial carcinoma (pT2 or above)	FD	2013-12-05	T3b	MX	[Not Applicable]	N2	7th	Stage IV	[Not Available]	[Not Applicable]	[Not Available]	[Not Applicable]	[Not Applicable]	YES	Complete Remission/Response	27	YES	Other method, specify:	6
TCGA-FD-A6TK-01	TCGA-FD-A6TK	HOMDEL	65295450-36CD-45A7-A4A6-2D52EE11378F	TCGA-FD-A6TK	BLCA	MALE	Alive	-21942	[Not Applicable]	330	60	C67.3	YES	8120/3	NO	No	C67.3	Bladder	NO	NO	WHITE	[Not Available]	No	[Not Available]	NOT HISPANIC OR LATINO	YES	TUMOR FREE	A6TK	2013	Muscle invasive urothelial carcinoma (pT2 or above)	FD	2013-12-05	T3a	MX	[Not Applicable]	N0	7th	Stage III	[Not Available]	[Not Applicable]	T2	[Not Applicable]	[Not Applicable]	NO	Complete Remission/Response	25	YES	Transurethral resection (TURBT)	0
TCGA-FJ-A3ZE-01	TCGA-FJ-A3ZE	HOMDEL	917961E2-78AD-4182-9CDB-5EFB09808111	TCGA-FJ-A3ZE	BLCA	MALE	Dead	-23866	324	106	65	C67.9	NO	8120/3	YES	No	C67.9	Bladder	YES	YES	WHITE	[Not Available]	No	[Not Available]	NOT HISPANIC OR LATINO	YES	WITH TUMOR	A3ZE	2012	Muscle invasive urothelial carcinoma (pT2 or above)	FJ	2012-09-27	[Not Available]	M1	[Not Applicable]	N3	7th	Stage IV	[Not Available]	[Not Applicable]	T2	[Not Applicable]	[Not Applicable]	NO	Progressive Disease	[Not Available]	[Not Available]	Transurethral resection (TURBT)	[Not Available]
TCGA-FJ-A871-01	TCGA-FJ-A871	HOMDEL	BB38805E-2CCC-4169-BA01-34B98ADF5BD0	TCGA-FJ-A871	BLCA	MALE	Dead	-18051	272	[Not Available]	49	C67.2	NO	8120/3	YES	No	C67.2	Bladder	NO	NO	WHITE	[Not Available]	No	[Not Available]	NOT HISPANIC OR LATINO	YES	WITH TUMOR	A871	2013	Muscle invasive urothelial carcinoma (pT2 or above)	FJ	2014-01-06	T3b	MX	[Not Applicable]	NX	7th	Stage III	[Not Available]	[Not Applicable]	T2	[Not Applicable]	[Not Applicable]	YES	Progressive Disease	[Not Available]	NO	Transurethral resection (TURBT)	[Not Available]
TCGA-G2-AA3C-01	TCGA-G2-AA3C	HOMDEL	C04CC413-95B0-4B56-AF55-9596A5EAD4A6	TCGA-G2-AA3C	BLCA	MALE	Dead	-24267	211	[Not Available]	66	C67.9	YES	8120/3	NO	No	C67.9	Bladder	NO	NO	WHITE	[Not Available]	No	[Not Available]	NOT HISPANIC OR LATINO	YES	WITH TUMOR	AA3C	2009	Muscle invasive urothelial carcinoma (pT2 or above)	G2	2014-07-11	T3b	M0	[Not Applicable]	N1	6th	Stage IV	[Not Available]	[Not Applicable]	T3	[Not Applicable]	[Not Applicable]	YES	[Unknown]	45	YES	Transurethral resection (TURBT)	1
TCGA-G2-AA3D-01	TCGA-G2-AA3D	HOMDEL	E1540865-69C2-4B60-A78E-97D0CE2957DC	TCGA-G2-AA3D	BLCA	MALE	Alive	-22205	[Not Applicable]	2139	60	C67.9	YES	8120/3	NO	No	C67.9	Bladder	NO	NO	WHITE	[Not Available]	No	[Not Available]	NOT HISPANIC OR LATINO	YES	TUMOR FREE	AA3D	2009	Muscle invasive urothelial carcinoma (pT2 or above)	G2	2014-07-11	T3	M0	[Not Applicable]	N2	6th	Stage IV	[Not Available]	[Not Applicable]	T2	[Not Applicable]	[Not Applicable]	YES	Complete Remission/Response	27	YES	Transurethral resection (TURBT)	2
TCGA-GC-A6I3-01	TCGA-GC-A6I3	HOMDEL	ACF6BDF3-6349-49DC-B99A-4EDA648EEAC5	TCGA-GC-A6I3	BLCA	FEMALE	Alive	-32873	[Not Applicable]	423	90	C67.9	NO	8120/3	YES	No	C67.9	Bladder	NO	NO	BLACK OR AFRICAN AMERICAN	[Not Available]	No	[Not Available]	NOT HISPANIC OR LATINO	YES	TUMOR FREE	A6I3	2013	Muscle invasive urothelial carcinoma (pT2 or above)	GC	2013-10-15	T3a	MX	[Not Applicable]	N1	7th	Stage IV	[Not Available]	[Not Applicable]	T3a	[Not Applicable]	[Not Applicable]	[Unknown]	Complete Remission/Response	17	YES	Transurethral resection (TURBT)	1
TCGA-GD-A3OQ-01	TCGA-GD-A3OQ	HOMDEL	2E85C30C-C4C4-4096-9EEF-4EB2C7D991A3	TCGA-GD-A3OQ	BLCA	MALE	Alive	-17682	[Not Applicable]	95	48	C67.9	NO	8120/3	YES	No	C67.9	Bladder	[Unknown]	[Unknown]	WHITE	[Not Available]	No	[Not Available]	NOT HISPANIC OR LATINO	YES	[Unknown]	A3OQ	2011	Muscle invasive urothelial carcinoma (pT2 or above)	GD	2012-07-03	T4a	MX	[Not Applicable]	N1	7th	Stage IV	[Not Available]	[Not Applicable]	T2	[Not Applicable]	[Not Applicable]	[Unknown]	[Unknown]	15	YES	Transurethral resection (TURBT)	1
TCGA-GD-A6C6-01	TCGA-GD-A6C6	HOMDEL	AADCF26B-C398-489F-A86A-E8DB1B5DB456	TCGA-GD-A6C6	BLCA	MALE	Alive	-23631	[Not Applicable]	67	64	C67.9	NO	8120/3	YES	No	C67.9	Bladder	[Unknown]	[Unknown]	WHITE	[Not Available]	No	[Not Available]	NOT HISPANIC OR LATINO	YES	TUMOR FREE	A6C6	2012	Muscle invasive urothelial carcinoma (pT2 or above)	GD	2013-11-27	T3a	MX	[Not Applicable]	N0	7th	Stage III	[Not Available]	[Not Applicable]	T2	[Not Applicable]	[Not Applicable]	NO	Complete Remission/Response	28	YES	Transurethral resection (TURBT)	0
TCGA-GD-A76B-01	TCGA-GD-A76B	HOMDEL	6C1FFAF7-FDAE-4AB0-8DD1-6738937357BA	TCGA-GD-A76B	BLCA	FEMALE	Dead	-31571	[Not Applicable]	224	86	C67.9	NO	8120/3	YES	No	C67.9	Bladder	[Unknown]	[Unknown]	WHITE	[Not Available]	No	[Not Available]	NOT HISPANIC OR LATINO	YES	TUMOR FREE	A76B	2013	Muscle invasive urothelial carcinoma (pT2 or above)	GD	2014-01-23	T2b	MX	[Not Applicable]	N0	7th	Stage II	[Not Available]	[Not Applicable]	T2a	[Not Applicable]	[Not Applicable]	NO	Complete Remission/Response	22	YES	Transurethral resection (TURBT)	0
TCGA-GU-A42R-01	TCGA-GU-A42R	HOMDEL	0691B8C5-6244-407C-8601-FA1BDA01FF2A	TCGA-GU-A42R	BLCA	MALE	Dead	-25134	577	344	68	C67.9	NO	8120/3	YES	No	C67.9	Bladder	NO	NO	WHITE	[Not Available]	No	[Not Available]	NOT HISPANIC OR LATINO	YES	WITH TUMOR	A42R	2012	Muscle invasive urothelial carcinoma (pT2 or above)	GU	2012-10-30	T4a	MX	[Not Applicable]	N2	7th	Stage IV	[Not Available]	[Not Applicable]	T2b	[Not Applicable]	[Not Applicable]	YES	Progressive Disease	10	YES	Transurethral resection (TURBT)	2
TCGA-GU-A763-01	TCGA-GU-A763	HOMDEL	F632BC31-3AA0-4783-B10B-818ECB26D40B	TCGA-GU-A763	BLCA	MALE	Alive	-26527	[Not Applicable]	997	72	C67.2	NO	8120/3	YES	No	C67.2	Bladder	NO	NO	WHITE	[Not Available]	Yes	[Not Available]	NOT HISPANIC OR LATINO	YES	WITH TUMOR	A763	2012	Muscle invasive urothelial carcinoma (pT2 or above)	GU	2014-02-19	T4	M0	[Not Applicable]	N0	7th	Stage III	[Not Available]	[Not Applicable]	[Not Available]	[Not Applicable]	[Not Applicable]	YES	Stable Disease	27	YES	Transurethral resection (TURBT)	0
TCGA-GU-AATQ-01	TCGA-GU-AATQ	HOMDEL	AFF1533B-486E-40B5-A35A-CFAAC5823706	TCGA-GU-AATQ	BLCA	MALE	Dead	-25185	213	[Not Available]	68	C67.9	NO	8120/3	YES	No	C67.9	Bladder	NO	NO	WHITE	[Not Available]	No	[Not Available]	NOT HISPANIC OR LATINO	YES	WITH TUMOR	AATQ	2013	Muscle invasive urothelial carcinoma (pT2 or above)	GU	2014-08-25	T3b	MX	[Not Applicable]	N0	7th	Stage III	[Not Available]	[Not Applicable]	T2	[Not Applicable]	[Not Applicable]	NO	Stable Disease	21	YES	Transurethral resection (TURBT)	0
TCGA-GV-A3JW-01	TCGA-GV-A3JW	HOMDEL	3D644EAF-82FC-4BC7-93B7-3E600E8C6511	TCGA-GV-A3JW	BLCA	MALE	Alive	-27091	[Not Applicable]	649	74	C67.9	NO	8120/3	YES	No	C67.9	Bladder	YES	YES	WHITE	[Not Available]	No	[Not Available]	NOT HISPANIC OR LATINO	YES	TUMOR FREE	A3JW	2011	Muscle invasive urothelial carcinoma (pT2 or above)	GV	2012-01-30	T2	MX	[Not Applicable]	NX	7th	Stage II	[Not Available]	[Not Applicable]	T2	[Not Applicable]	[Not Applicable]	[Not Available]	[Not Available]	[Not Available]	NO	Transurethral resection (TURBT)	[Not Available]
TCGA-GV-A3QF-01	TCGA-GV-A3QF	HOMDEL	47990D5E-A0E1-4752-86F5-4F5B84E219DF	TCGA-GV-A3QF	BLCA	MALE	Dead	-28890	617	232	79	C67.3	NO	8120/3	YES	No	C67.3	Bladder	NO	NO	WHITE	[Not Available]	No	[Not Available]	NOT HISPANIC OR LATINO	YES	TUMOR FREE	A3QF	2011	Muscle invasive urothelial carcinoma (pT2 or above)	GV	2012-06-18	T3b	MX	[Not Applicable]	N2	7th	Stage IV	[Not Available]	[Not Applicable]	[Not Available]	[Not Applicable]	[Not Applicable]	YES	Stable Disease	37	YES	Transurethral resection (TURBT)	12
TCGA-GV-A3QH-01	TCGA-GV-A3QH	HOMDEL	33BC6A7C-9844-41E3-96B3-1E34BB3FEDD5	TCGA-GV-A3QH	BLCA	MALE	Dead	-24681	258	237	67	C67.0	NO	8120/3	YES	No	C67.0	Bladder	NO	NO	WHITE	[Not Available]	No	[Not Available]	NOT HISPANIC OR LATINO	YES	TUMOR FREE	A3QH	2011	Muscle invasive urothelial carcinoma (pT2 or above)	GV	2012-06-18	[Not Available]	MX	[Not Applicable]	NX	7th	Stage II	[Not Available]	[Not Applicable]	T2	[Not Applicable]	[Not Applicable]	YES	[Unknown]	[Not Available]	NO	Transurethral resection (TURBT)	[Not Available]
TCGA-GV-A3QK-01	TCGA-GV-A3QK	HOMDEL	9EE8E704-C61D-413D-B69D-257EF829FDAE	TCGA-GV-A3QK	BLCA	FEMALE	Alive	-20802	[Not Applicable]	832	56	C67.9	NO	8120/3	YES	No	C67.9	Bladder	NO	YES	WHITE	[Not Available]	Yes	[Not Available]	NOT HISPANIC OR LATINO	YES	TUMOR FREE	A3QK	2012	Muscle invasive urothelial carcinoma (pT2 or above)	GV	2012-08-27	T4a	M0	[Not Applicable]	N2	7th	Stage IV	[Not Available]	[Not Applicable]	[Not Available]	[Not Applicable]	[Not Applicable]	YES	Stable Disease	37	YES	Transurethral resection (TURBT)	5
TCGA-GV-A6ZA-01	TCGA-GV-A6ZA	HOMDEL	F5C187EF-DC08-4466-932A-43AA33285673	TCGA-GV-A6ZA	BLCA	MALE	Alive	-19871	[Not Applicable]	691	54	C67.9	NO	8130/3	YES	No	C67.9	Bladder	NO	NO	WHITE	[Not Available]	No	[Not Available]	NOT HISPANIC OR LATINO	YES	TUMOR FREE	A6ZA	2012	Muscle invasive urothelial carcinoma (pT2 or above)	GV	2014-01-07	T2b	MX	[Not Applicable]	N0	7th	Stage II	[Not Available]	[Not Applicable]	[Not Available]	[Not Applicable]	[Not Applicable]	[Unknown]	[Not Applicable]	12	YES	Transurethral resection (TURBT)	[Not Available]
TCGA-H4-A2HQ-01	TCGA-H4-A2HQ	HOMDEL	CEDE5274-279D-4021-8ACA-5ECC4BF94D66	TCGA-H4-A2HQ	BLCA	FEMALE	Alive	-23538	[Not Applicable]	590	64	C67.9	YES	8120/3	NO	No	C67.9	Bladder	YES	NO	BLACK OR AFRICAN AMERICAN	[Not Available]	No	[Not Available]	NOT HISPANIC OR LATINO	YES	WITH TUMOR	A2HQ	2010	Muscle invasive urothelial carcinoma (pT2 or above)	H4	2011-06-28	[Not Available]	M1	[Not Applicable]	NX	7th	Stage IV	[Not Available]	[Not Applicable]	T2b	[Not Applicable]	[Not Applicable]	[Not Available]	[Not Available]	[Not Available]	NO	Transurethral resection (TURBT)	[Not Available]
TCGA-HQ-A5ND-01	TCGA-HQ-A5ND	HOMDEL	001944E5-AF34-4061-9C09-BB9EA346F6FD	TCGA-HQ-A5ND	BLCA	MALE	Dead	-28555	274	[Not Available]	78	C67.9	YES	8120/3	NO	No	C67.9	Bladder	YES	NO	[Not Evaluated]	[Not Available]	No	[Not Available]	[Not Evaluated]	YES	WITH TUMOR	A5ND	[Not Available]	Muscle invasive urothelial carcinoma (pT2 or above)	HQ	2014-05-30	T3b	M0	[Not Applicable]	N1	6th	Stage IV	[Not Available]	[Not Applicable]	[Not Available]	[Not Applicable]	[Not Applicable]	NO	Progressive Disease	9	YES	Transurethral resection (TURBT)	1
TCGA-K4-A3WS-01	TCGA-K4-A3WS	HOMDEL	68ADACD1-A16E-4489-9E68-792A6BD8811C	TCGA-K4-A3WS	BLCA	MALE	Alive	-24124	[Not Applicable]	761	66	C67.9	NO	8120/3	YES	No	C67.9	Bladder	NO	NO	WHITE	[Not Available]	Yes	[Not Available]	NOT HISPANIC OR LATINO	YES	TUMOR FREE	A3WS	2011	Muscle invasive urothelial carcinoma (pT2 or above)	K4	2012-08-06	T3a	MX	[Not Applicable]	N0	7th	Stage III	[Not Available]	[Not Applicable]	[Not Available]	[Not Applicable]	[Not Applicable]	NO	[Not Applicable]	6	YES	Transurethral resection (TURBT)	0
TCGA-K4-A3WV-01	TCGA-K4-A3WV	HOMDEL	D53EADE8-A845-4252-AECE-92F3573486A7	TCGA-K4-A3WV	BLCA	FEMALE	Alive	-28444	[Not Applicable]	646	77	C67.9	NO	8120/3	YES	No	C67.9	Bladder	NO	NO	WHITE	[Not Available]	No	[Not Available]	HISPANIC OR LATINO	YES	TUMOR FREE	A3WV	2011	Muscle invasive urothelial carcinoma (pT2 or above)	K4	2012-08-06	T2b	MX	[Not Applicable]	N0	7th	Stage II	[Not Available]	[Not Applicable]	[Not Available]	[Not Applicable]	[Not Applicable]	NO	[Not Applicable]	7	YES	Other method, specify:	0
TCGA-K4-A4AB-01	TCGA-K4-A4AB	HOMDEL	8B7556ED-2DAB-4180-AF5B-0E113E26B36E	TCGA-K4-A4AB	BLCA	MALE	Alive	-27922	[Not Applicable]	84	76	C67.4	NO	8120/3	YES	No	C67.4	Bladder	[Unknown]	NO	WHITE	[Not Available]	No	[Not Available]	NOT HISPANIC OR LATINO	YES	[Unknown]	A4AB	2012	Muscle invasive urothelial carcinoma (pT2 or above)	K4	2012-12-28	T4a	MX	[Not Applicable]	N0	7th	Stage III	[Not Available]	[Not Applicable]	[Not Available]	[Not Applicable]	[Not Applicable]	NO	[Unknown]	2	YES	Transurethral resection (TURBT)	0
TCGA-K4-A4AC-01	TCGA-K4-A4AC	HOMDEL	2088AC24-A8B4-49AF-A954-2B78B88A6F66	TCGA-K4-A4AC	BLCA	MALE	Dead	-30655	278	197	83	C67.9	NO	8120/3	YES	No	C67.9	Bladder	YES	YES	WHITE	[Not Available]	No	[Not Available]	NOT HISPANIC OR LATINO	YES	WITH TUMOR	A4AC	2012	Muscle invasive urothelial carcinoma (pT2 or above)	K4	2012-12-28	T2b	MX	[Not Applicable]	N0	7th	Stage II	[Not Available]	[Not Applicable]	[Not Available]	[Not Applicable]	[Not Applicable]	NO	Partial Remission/Response	5	[Not Available]	Transurethral resection (TURBT)	0
TCGA-K4-A5RI-01	TCGA-K4-A5RI	HOMDEL	32EFE5E2-E037-4547-8EAD-619F61647639	TCGA-K4-A5RI	BLCA	FEMALE	Dead	-24614	356	239	67	C67.4	NO	8120/3	YES	No	C67.4	Bladder	YES	NO	WHITE	[Not Available]	No	[Not Available]	NOT HISPANIC OR LATINO	YES	WITH TUMOR	A5RI	2012	Muscle invasive urothelial carcinoma (pT2 or above)	K4	2013-06-20	T3a	MX	[Not Applicable]	N0	7th	Stage III	[Not Available]	[Not Applicable]	TX	[Not Applicable]	[Not Applicable]	NO	Progressive Disease	5	YES	Transurethral resection (TURBT)	0
TCGA-KQ-A41O-01	TCGA-KQ-A41O	HOMDEL	9DD41965-7A62-464D-8A23-5C3F9565DD91	TCGA-KQ-A41O	BLCA	MALE	Alive	-30774	[Not Applicable]	1538	84	C67.9	YES	8120/3	NO	No	C67.9	Bladder	NO	NO	[Unknown]	[Not Available]	Yes	[Not Available]	[Unknown]	YES	TUMOR FREE	A41O	2011	Muscle invasive urothelial carcinoma (pT2 or above)	KQ	2015-07-13	T3	M0	[Not Applicable]	N1	7th	Stage IV	[Not Available]	[Not Applicable]	TX	[Not Applicable]	[Not Applicable]	NO	Complete Remission/Response	12	YES	[Discrepancy]	2
TCGA-R3-A69X-01	TCGA-R3-A69X	HOMDEL	692A6CED-0246-4E5E-AD2F-20450073F335	TCGA-R3-A69X	BLCA	MALE	Alive	-25576	[Not Applicable]	433	70	C67.2	NO	8120/3	YES	No	C67.2	Bladder	NO	NO	WHITE	[Not Available]	No	[Not Available]	NOT HISPANIC OR LATINO	YES	TUMOR FREE	A69X	2012	Muscle invasive urothelial carcinoma (pT2 or above)	R3	2013-07-17	T3a	M0	[Not Applicable]	N0	7th	Stage III	[Not Available]	[Not Applicable]	T3a	[Not Applicable]	[Not Applicable]	NO	Complete Remission/Response	7	YES	Transurethral resection (TURBT)	0
TCGA-S5-A6DX-01	TCGA-S5-A6DX	HOMDEL	76400A3D-45C4-47F8-BD81-0A345A949A1F	TCGA-S5-A6DX	BLCA	MALE	Dead	-30594	56	[Not Available]	83	C67.9	NO	8120/3	YES	No	C67.9	Bladder	NO	NO	WHITE	[Not Available]	No	[Not Available]	NOT HISPANIC OR LATINO	YES	WITH TUMOR	A6DX	2013	Muscle invasive urothelial carcinoma (pT2 or above)	S5	2013-08-20	T4a	MX	[Not Applicable]	N2	7th	Stage IV	[Not Available]	[Not Applicable]	T4a	[Not Applicable]	[Not Applicable]	NO	[Unknown]	2	YES	Transurethral resection (TURBT)	2
TCGA-S5-AA26-01	TCGA-S5-AA26	HOMDEL	A540FCEC-58A1-4E58-8E0A-8BF73B78E30D	TCGA-S5-AA26	BLCA	MALE	Alive	-16972	[Not Applicable]	503	46	C67.9	NO	8130/3	YES	No	C67.9	Bladder	NO	NO	BLACK OR AFRICAN AMERICAN	[Not Available]	No	[Not Available]	NOT HISPANIC OR LATINO	YES	TUMOR FREE	AA26	2013	Muscle invasive urothelial carcinoma (pT2 or above)	S5	2014-03-17	T3a	MX	[Not Applicable]	N0	7th	Stage III	[Not Available]	[Not Applicable]	[Not Available]	[Not Applicable]	[Not Applicable]	NO	Complete Remission/Response	21	YES	Other method, specify:	0
TCGA-SY-A9G5-01	TCGA-SY-A9G5	HOMDEL	7D198EE2-D80A-4759-804F-A7EF85971843	TCGA-SY-A9G5	BLCA	MALE	Alive	-24260	[Not Applicable]	1186	66	C67.9	YES	8120/3	NO	No	C67.9	Bladder	NO	NO	WHITE	[Not Available]	No	[Not Available]	NOT HISPANIC OR LATINO	YES	TUMOR FREE	A9G5	2011	Muscle invasive urothelial carcinoma (pT2 or above)	SY	2014-03-07	T4a	M0	[Not Applicable]	N0	7th	Stage III	[Not Available]	[Not Applicable]	T4a	[Not Applicable]	[Not Applicable]	NO	Complete Remission/Response	14	YES	Transurethral resection (TURBT)	0
TCGA-UY-A78P-01	TCGA-UY-A78P	HOMDEL	B8F3D552-2D4B-4DD8-B0E8-6A38E1BAA2F3	TCGA-UY-A78P	BLCA	FEMALE	Alive	-28719	[Not Applicable]	2380	78	C67.9	YES	8120/3	NO	No	C67.9	Bladder	NO	NO	WHITE	[Not Available]	No	[Not Available]	NOT HISPANIC OR LATINO	YES	[Unknown]	A78P	[Not Available]	Muscle invasive urothelial carcinoma (pT2 or above)	UY	2014-07-15	T2	MX	[Not Applicable]	N0	6th	Stage II	[Not Available]	[Not Applicable]	[Not Available]	[Not Applicable]	[Not Applicable]	[Unknown]	[Unknown]	[Not Available]	YES	Transurethral resection (TURBT)	[Not Available]
TCGA-UY-A8OC-01	TCGA-UY-A8OC	HOMDEL	5A0E4DC3-4EC6-4D27-BB7E-1D2221D06D33	TCGA-UY-A8OC	BLCA	MALE	Dead	-32918	92	[Not Available]	90	C67.9	YES	8120/3	NO	No	C67.9	Bladder	YES	NO	WHITE	[Not Available]	No	[Not Available]	NOT HISPANIC OR LATINO	YES	[Unknown]	A8OC	[Not Available]	Muscle invasive urothelial carcinoma (pT2 or above)	UY	2014-07-15	T4	MX	[Not Applicable]	N1	6th	Stage IV	[Not Available]	[Not Applicable]	[Not Available]	[Not Applicable]	[Not Applicable]	[Unknown]	[Unknown]	[Not Available]	YES	Transurethral resection (TURBT)	[Not Available]
TCGA-UY-A9PH-01	TCGA-UY-A9PH	HOMDEL	CD10DC46-356A-420B-B3F5-9E4ED4E7ECAB	TCGA-UY-A9PH	BLCA	MALE	Alive	-26654	[Not Applicable]	1561	73	C67.9	YES	8120/3	NO	Yes	C67.9	Bladder	NO	NO	WHITE	[Not Available]	Yes	[Not Available]	NOT HISPANIC OR LATINO	YES	TUMOR FREE	A9PH	[Not Available]	Muscle invasive urothelial carcinoma (pT2 or above)	UY	2014-07-01	T2b	MX	[Not Applicable]	N0	7th	Stage II	[Not Available]	[Not Applicable]	[Not Available]	[Not Applicable]	[Not Applicable]	[Unknown]	[Unknown]	[Not Available]	[Not Available]	Transurethral resection (TURBT)	[Not Available]
TCGA-XF-A8HE-01	TCGA-XF-A8HE	HOMDEL	841B4582-A268-4A55-A9A2-47C7E5C3B69F	TCGA-XF-A8HE	BLCA	MALE	Alive	-17212	[Not Applicable]	3817	47	C67.9	YES	8120/3	NO	No	C67.9	Bladder	NO	NO	WHITE	[Not Available]	No	[Not Available]	NOT HISPANIC OR LATINO	YES	TUMOR FREE	A8HE	2004	Muscle invasive urothelial carcinoma (pT2 or above)	XF	2014-03-03	T3b	MX	[Not Applicable]	N0	6th	Stage III	[Not Available]	[Not Applicable]	[Not Available]	[Not Applicable]	[Not Applicable]	NO	Complete Remission/Response	77	YES	Transurethral resection (TURBT)	0
TCGA-XF-A8HF-01	TCGA-XF-A8HF	HOMDEL	8573E114-AC20-4113-A942-01F2D1562A7B	TCGA-XF-A8HF	BLCA	MALE	Dead	-29288	2954	1709	80	C67.9	YES	8120/3	NO	No	C67.9	Bladder	NO	NO	WHITE	[Not Available]	No	[Not Available]	NOT HISPANIC OR LATINO	YES	TUMOR FREE	A8HF	2004	Muscle invasive urothelial carcinoma (pT2 or above)	XF	2014-03-13	T3a	M0	[Not Applicable]	N0	6th	Stage III	[Not Available]	[Not Applicable]	[Not Available]	[Not Applicable]	[Not Applicable]	NO	Complete Remission/Response	20	YES	Transurethral resection (TURBT)	0
TCGA-XF-A8HI-01	TCGA-XF-A8HI	HOMDEL	EED3908F-F1BD-4254-BCA8-BC1A7427E95C	TCGA-XF-A8HI	BLCA	FEMALE	Dead	-21059	544	[Not Available]	57	C67.9	YES	8130/3	NO	No	C67.9	Bladder	YES	NO	WHITE	[Not Available]	No	[Not Available]	NOT HISPANIC OR LATINO	YES	WITH TUMOR	A8HI	2005	Muscle invasive urothelial carcinoma (pT2 or above)	XF	2014-03-13	T2b	MX	[Not Applicable]	N2	6th	Stage IV	[Not Available]	[Not Applicable]	[Not Available]	[Not Applicable]	[Not Applicable]	YES	Progressive Disease	61	YES	Transurethral resection (TURBT)	32
TCGA-XF-A9SK-01	TCGA-XF-A9SK	HOMDEL	03F588D6-832E-47D8-A9C4-AF6640A1A635	TCGA-XF-A9SK	BLCA	MALE	Dead	-24019	486	[Not Available]	65	C67.9	YES	8120/3	NO	No	C67.9	Bladder	YES	NO	WHITE	[Not Available]	Yes	[Not Available]	NOT HISPANIC OR LATINO	YES	WITH TUMOR	A9SK	2004	Muscle invasive urothelial carcinoma (pT2 or above)	XF	2014-08-25	T3b	MX	[Not Applicable]	N1	6th	Stage IV	[Not Available]	[Not Applicable]	[Not Available]	[Not Applicable]	[Not Applicable]	YES	Stable Disease	108	YES	Transurethral resection (TURBT)	3
TCGA-XF-A9SU-01	TCGA-XF-A9SU	HOMDEL	42BCF1A7-2F3A-4ED8-A41D-CDD67E65B928	TCGA-XF-A9SU	BLCA	FEMALE	Dead	-27068	182	[Not Available]	74	C67.9	YES	8130/3	NO	No	C67.9	Bladder	YES	NO	WHITE	[Not Available]	No	[Not Available]	NOT HISPANIC OR LATINO	YES	WITH TUMOR	A9SU	2006	Muscle invasive urothelial carcinoma (pT2 or above)	XF	2014-08-28	T3b	MX	[Not Applicable]	N1	6th	Stage IV	[Not Available]	[Not Applicable]	[Not Available]	[Not Applicable]	[Not Applicable]	NO	Progressive Disease	87	YES	Transurethral resection (TURBT)	2
TCGA-XF-A9SV-01	TCGA-XF-A9SV	HOMDEL	CDFD86DB-15E2-4D38-A717-2207E8DE2D8F	TCGA-XF-A9SV	BLCA	MALE	Dead	-30265	388	[Not Available]	82	C67.9	YES	8130/3	NO	No	C67.9	Bladder	YES	NO	WHITE	[Not Available]	Yes	[Not Available]	NOT HISPANIC OR LATINO	YES	WITH TUMOR	A9SV	2006	Muscle invasive urothelial carcinoma (pT2 or above)	XF	2014-07-04	T4a	M1	[Not Applicable]	N2	6th	Stage IV	[Not Available]	[Not Applicable]	[Not Available]	[Not Applicable]	[Not Applicable]	YES	Progressive Disease	93	YES	Transurethral resection (TURBT)	5
TCGA-XF-A9T4-01	TCGA-XF-A9T4	HOMDEL	F9A03EAA-A228-429C-99C5-8E877379DB0F	TCGA-XF-A9T4	BLCA	MALE	Dead	-17728	495	[Not Available]	48	C67.9	YES	8120/3	NO	No	C67.9	Bladder	YES	NO	WHITE	[Not Available]	No	[Not Available]	NOT HISPANIC OR LATINO	YES	WITH TUMOR	A9T4	2008	Muscle invasive urothelial carcinoma (pT2 or above)	XF	2014-07-01	T2b	MX	[Not Applicable]	N1	6th	Stage IV	[Not Available]	[Not Applicable]	[Not Available]	[Not Applicable]	[Not Applicable]	YES	Partial Remission/Response	61	YES	Transurethral resection (TURBT)	1
TCGA-XF-A9T5-01	TCGA-XF-A9T5	HOMDEL	F9A7AB94-70DF-4194-8102-66021D01DADD	TCGA-XF-A9T5	BLCA	FEMALE	Alive	-28578	[Not Applicable]	2027	78	C67.9	YES	8120/3	NO	No	C67.9	Bladder	YES	NO	WHITE	[Not Available]	Yes	[Not Available]	NOT HISPANIC OR LATINO	YES	TUMOR FREE	A9T5	2008	Muscle invasive urothelial carcinoma (pT2 or above)	XF	2014-07-05	T3a	MX	[Not Applicable]	N1	6th	Stage IV	[Not Available]	[Not Applicable]	[Not Available]	[Not Applicable]	[Not Applicable]	NO	Complete Remission/Response	112	YES	Transurethral resection (TURBT)	1
TCGA-XF-A9T8-01	TCGA-XF-A9T8	HOMDEL	317E1DB6-DF93-4793-A4DF-2FA234D8A81A	TCGA-XF-A9T8	BLCA	MALE	Dead	-23403	418	[Not Available]	64	C67.9	YES	8120/3	NO	No	C67.9	Bladder	[Unknown]	[Unknown]	WHITE	[Not Available]	Yes	[Not Available]	NOT HISPANIC OR LATINO	YES	[Unknown]	A9T8	2008	Muscle invasive urothelial carcinoma (pT2 or above)	XF	2014-07-05	T3b	MX	[Not Applicable]	N0	4th	Stage III	[Not Available]	[Not Applicable]	[Not Available]	[Not Applicable]	[Not Applicable]	[Unknown]	[Unknown]	17	YES	Transurethral resection (TURBT)	0
TCGA-XF-AAMQ-01	TCGA-XF-AAMQ	HOMDEL	82F4C181-E022-4799-9F7F-01ABCDC3803E	TCGA-XF-AAMQ	BLCA	FEMALE	Alive	-21660	[Not Applicable]	2177	59	C67.2	YES	8130/3	NO	No	C67.2	Bladder	NO	NO	WHITE	[Not Available]	No	[Not Available]	NOT HISPANIC OR LATINO	YES	TUMOR FREE	AAMQ	2006	Muscle invasive urothelial carcinoma (pT2 or above)	XF	2014-07-13	T2a	MX	[Not Applicable]	N0	6th	Stage II	[Not Available]	[Not Applicable]	[Not Available]	[Not Applicable]	[Not Applicable]	NO	Complete Remission/Response	67	YES	Transurethral resection (TURBT)	0
TCGA-XF-AAMR-01	TCGA-XF-AAMR	HOMDEL	818F5A45-4DEB-49E4-9A73-55EF4269DE4C	TCGA-XF-AAMR	BLCA	MALE	Alive	-17670	[Not Applicable]	2790	48	C67.9	YES	8120/3	NO	No	C67.9	Bladder	NO	NO	WHITE	[Not Available]	No	[Not Available]	NOT HISPANIC OR LATINO	YES	TUMOR FREE	AAMR	2006	Muscle invasive urothelial carcinoma (pT2 or above)	XF	2014-07-13	T3b	MX	[Not Applicable]	N0	6th	Stage III	[Not Available]	[Not Applicable]	[Not Available]	[Not Applicable]	[Not Applicable]	YES	Complete Remission/Response	77	YES	Transurethral resection (TURBT)	0
TCGA-XF-AAN1-01	TCGA-XF-AAN1	HOMDEL	5378F375-AA04-4ECA-BC35-190B3EFB52BC	TCGA-XF-AAN1	BLCA	FEMALE	Dead	-27687	941	[Not Available]	75	C67.9	YES	8130/3	NO	No	C67.9	Bladder	YES	NO	[Unknown]	[Not Available]	Yes	[Not Available]	NOT HISPANIC OR LATINO	YES	WITH TUMOR	AAN1	2006	Muscle invasive urothelial carcinoma (pT2 or above)	XF	2014-07-16	T4a	M0	[Not Applicable]	N0	6th	Stage III	[Not Available]	[Not Applicable]	[Not Available]	[Not Applicable]	[Not Applicable]	NO	Partial Remission/Response	53	YES	Transurethral resection (TURBT)	0
TCGA-XF-AAN3-01	TCGA-XF-AAN3	HOMDEL	24AD2168-B25A-4DE8-A021-DFE1C74FCC6E	TCGA-XF-AAN3	BLCA	MALE	Alive	-27909	[Not Applicable]	2625	76	C67.9	YES	8120/3	NO	No	C67.9	Bladder	NO	NO	WHITE	[Not Available]	No	[Not Available]	NOT HISPANIC OR LATINO	YES	TUMOR FREE	AAN3	2007	Muscle invasive urothelial carcinoma (pT2 or above)	XF	2014-07-20	T3b	MX	[Not Applicable]	N2	6th	Stage IV	[Not Available]	[Not Applicable]	[Not Available]	[Not Applicable]	[Not Applicable]	YES	Complete Remission/Response	36	YES	Transurethral resection (TURBT)	2
TCGA-XF-AAN5-01	TCGA-XF-AAN5	HOMDEL	C1591625-E794-4155-8AE4-B74D6264659F	TCGA-XF-AAN5	BLCA	FEMALE	Alive	-22411	[Not Applicable]	2293	61	C67.9	YES	8120/3	NO	No	C67.9	Bladder	NO	NO	WHITE	[Not Available]	No	[Not Available]	NOT HISPANIC OR LATINO	YES	TUMOR FREE	AAN5	2008	Muscle invasive urothelial carcinoma (pT2 or above)	XF	2014-07-20	T3b	MX	[Not Applicable]	N0	6th	Stage III	[Not Available]	[Not Applicable]	[Not Available]	[Not Applicable]	[Not Applicable]	YES	Complete Remission/Response	66	YES	Transurethral resection (TURBT)	0
TCGA-YC-A9TC-01	TCGA-YC-A9TC	HOMDEL	6EE03F14-14AC-4CB9-BD23-B69704176301	TCGA-YC-A9TC	BLCA	MALE	Dead	-26283	20	[Not Available]	71	C67.9	NO	8120/3	YES	No	C67.9	Bladder	NO	YES	WHITE	[Not Available]	No	[Not Available]	NOT HISPANIC OR LATINO	YES	WITH TUMOR	A9TC	2013	Muscle invasive urothelial carcinoma (pT2 or above)	YC	2014-07-01	[Not Available]	M1	[Not Applicable]	[Not Available]	7th	Stage IV	[Not Available]	[Not Applicable]	T2	[Not Applicable]	[Not Applicable]	NO	Progressive Disease	[Not Available]	NO	Transurethral resection (TURBT)	[Not Available]
TCGA-ZF-A9R0-01	TCGA-ZF-A9R0	HOMDEL	5B39A0DC-8AB2-46C6-95C7-65DF919EBC76	TCGA-ZF-A9R0	BLCA	MALE	Dead	-30222	680	567	82	C67.4	YES	8120/3	NO	No	C67.4	Bladder	YES	NO	WHITE	[Not Available]	No	[Not Available]	NOT HISPANIC OR LATINO	YES	WITH TUMOR	A9R0	2013	Muscle invasive urothelial carcinoma (pT2 or above)	ZF	2014-11-13	T3b	M0	[Not Applicable]	NX	7th	Stage III	[Not Available]	[Not Applicable]	T2	[Not Applicable]	[Not Applicable]	NO	Progressive Disease	[Not Available]	[Not Available]	Transurethral resection (TURBT)	[Not Available]
TCGA-ZF-A9R1-01	TCGA-ZF-A9R1	HOMDEL	F1BD8305-5C3F-4C82-9E68-BA9CF4ECDF7B	TCGA-ZF-A9R1	BLCA	MALE	Alive	-29610	[Not Applicable]	773	81	C67.9	YES	8120/3	NO	No	C67.9	Bladder	YES	NO	WHITE	[Not Available]	No	[Not Available]	NOT HISPANIC OR LATINO	YES	WITH TUMOR	A9R1	2013	Muscle invasive urothelial carcinoma (pT2 or above)	ZF	2014-11-15	T3b	M0	[Not Applicable]	N1	7th	Stage IV	[Not Available]	[Not Applicable]	T1	[Not Applicable]	[Not Applicable]	YES	[Unknown]	13	YES	Transurethral resection (TURBT)	2
TCGA-ZF-A9R2-01	TCGA-ZF-A9R2	HOMDEL	AEB08986-A802-43DD-A5B4-17F4EC018790	TCGA-ZF-A9R2	BLCA	MALE	Alive	-27537	[Not Applicable]	642	75	C67.9	YES	8130/3	NO	No	C67.9	Bladder	NO	NO	WHITE	[Not Available]	Yes	[Not Available]	NOT HISPANIC OR LATINO	YES	TUMOR FREE	A9R2	2013	Muscle invasive urothelial carcinoma (pT2 or above)	ZF	2014-11-15	T2b	M0	[Not Applicable]	N0	7th	Stage II	[Not Available]	[Not Applicable]	T1	[Not Applicable]	[Not Applicable]	NO	Complete Remission/Response	8	YES	Transurethral resection (TURBT)	0
TCGA-ZF-A9R3-01	TCGA-ZF-A9R3	HOMDEL	AB77B411-4DF2-4E3A-BFAD-946E8BB1FA70	TCGA-ZF-A9R3	BLCA	FEMALE	Dead	-19384	949	734	53	C67.9	YES	8120/3	NO	No	C67.9	Bladder	YES	NO	WHITE	[Not Available]	No	[Not Available]	NOT HISPANIC OR LATINO	YES	TUMOR FREE	A9R3	2012	Muscle invasive urothelial carcinoma (pT2 or above)	ZF	2014-11-15	T2	M0	[Not Applicable]	NX	7th	Stage II	[Not Available]	[Not Applicable]	T2	[Not Applicable]	[Not Applicable]	NO	Complete Remission/Response	[Not Available]	[Not Available]	Transurethral resection (TURBT)	[Not Available]
TCGA-ZF-A9R7-01	TCGA-ZF-A9R7	HOMDEL	CE4E4549-BEFC-447F-9B79-ED46E302E6D7	TCGA-ZF-A9R7	BLCA	FEMALE	Alive	-28063	[Not Applicable]	665	76	C67.9	YES	8120/3	NO	No	C67.9	Bladder	NO	NO	WHITE	[Not Available]	No	[Not Available]	NOT HISPANIC OR LATINO	YES	TUMOR FREE	A9R7	2011	Muscle invasive urothelial carcinoma (pT2 or above)	ZF	2014-11-15	[Not Available]	M0	[Not Applicable]	NX	7th	Stage II	[Not Available]	[Not Applicable]	T2	[Not Applicable]	[Not Applicable]	NO	Complete Remission/Response	[Not Available]	[Not Available]	Transurethral resection (TURBT)	[Not Available]
TCGA-ZF-A9RL-01	TCGA-ZF-A9RL	HOMDEL	386F51E4-D03A-4606-BF2E-6168F2122C5F	TCGA-ZF-A9RL	BLCA	MALE	Alive	-22480	[Not Applicable]	2703	61	C67.9	YES	8120/3	NO	No	C67.9	Bladder	YES	NO	WHITE	[Not Available]	Yes	[Not Available]	NOT HISPANIC OR LATINO	YES	WITH TUMOR	A9RL	2007	Muscle invasive urothelial carcinoma (pT2 or above)	ZF	2014-11-15	[Not Available]	MX	[Not Applicable]	[Not Available]	6th	Stage II	[Not Available]	[Not Applicable]	T2	[Not Applicable]	[Not Applicable]	NO	Complete Remission/Response	[Not Available]	[Not Available]	Transurethral resection (TURBT)	[Not Available]
TCGA-ZF-A9RN-01	TCGA-ZF-A9RN	HOMDEL	73DB40CE-2BA7-4A56-AEF2-B78D2C744BE1	TCGA-ZF-A9RN	BLCA	FEMALE	Dead	-24795	615	[Not Available]	67	C67.4	YES	8120/3	NO	No	C67.4	Bladder	YES	NO	WHITE	[Not Available]	No	[Not Available]	NOT HISPANIC OR LATINO	YES	WITH TUMOR	A9RN	2010	Muscle invasive urothelial carcinoma (pT2 or above)	ZF	2014-11-15	T3b	M0	[Not Applicable]	NX	7th	Stage III	[Not Available]	[Not Applicable]	T3b	[Not Applicable]	[Not Applicable]	YES	Partial Remission/Response	[Not Available]	NO	Transurethral resection (TURBT)	[Not Available]
TCGA-ZF-AA53-01	TCGA-ZF-AA53	HOMDEL	92C6856A-B26F-4512-BBB1-8A8AFF4636AB	TCGA-ZF-AA53	BLCA	MALE	Alive	-22035	[Not Applicable]	1761	60	C67.9	YES	8120/3	NO	No	C67.9	Bladder	NO	NO	WHITE	[Not Available]	Yes	[Not Available]	NOT HISPANIC OR LATINO	YES	TUMOR FREE	AA53	2010	Muscle invasive urothelial carcinoma (pT2 or above)	ZF	2014-11-14	T2	M0	[Not Applicable]	NX	7th	Stage II	[Not Available]	[Not Applicable]	T2a	[Not Applicable]	[Not Applicable]	YES	Complete Remission/Response	[Not Available]	NO	Transurethral resection (TURBT)	[Not Available]
TCGA-ZF-AA54-01	TCGA-ZF-AA54	HOMDEL	BCA645AE-A0C9-4005-B672-85D8920B6AFB	TCGA-ZF-AA54	BLCA	MALE	Dead	-26128	590	[Not Available]	71	C67.2	YES	8120/3	NO	No	C67.2	Bladder	[Unknown]	[Unknown]	WHITE	[Not Available]	No	[Not Available]	NOT HISPANIC OR LATINO	YES	[Unknown]	AA54	2009	Muscle invasive urothelial carcinoma (pT2 or above)	ZF	2014-11-15	T3	MX	[Not Applicable]	NX	6th	Stage III	[Not Available]	[Not Applicable]	T2	[Not Applicable]	[Not Applicable]	[Unknown]	[Unknown]	[Not Available]	NO	Transurethral resection (TURBT)	[Not Available]
TCGA-ZF-AA56-01	TCGA-ZF-AA56	HOMDEL	EB30AE33-2076-475D-AAC9-804A8F1119A0	TCGA-ZF-AA56	BLCA	FEMALE	Dead	-28937	259	[Not Available]	79	C67.4	YES	8120/3	NO	No	C67.4	Bladder	YES	NO	WHITE	[Not Available]	No	[Not Available]	NOT HISPANIC OR LATINO	YES	WITH TUMOR	AA56	2010	Muscle invasive urothelial carcinoma (pT2 or above)	ZF	2014-11-15	T4a	MX	[Not Applicable]	N0	7th	Stage III	[Not Available]	[Not Applicable]	T2a	[Not Applicable]	[Not Applicable]	NO	Progressive Disease	2	YES	Transurethral resection (TURBT)	0
TCGA-2F-A9KP-01	TCGA-2F-A9KP	no_alteration	65D1EAEC-28DB-4A41-A4DB-1A710FCB24AD	TCGA-2F-A9KP	BLCA	MALE	Dead	-24428	364	[Not Available]	66	C67.2	YES	8120/3	NO	No	C67.2	Bladder	YES	NO	WHITE	[Not Available]	No	[Not Available]	NOT HISPANIC OR LATINO	YES	WITH TUMOR	A9KP	2011	Muscle invasive urothelial carcinoma (pT2 or above)	2F	2014-03-19	T3a	MX	[Not Applicable]	N2	7th	Stage IV	[Not Available]	[Not Applicable]	T2	[Not Applicable]	[Not Applicable]	NO	Progressive Disease	21	YES	Transurethral resection (TURBT)	2
TCGA-2F-A9KW-01	TCGA-2F-A9KW	no_alteration	3B464065-B2E9-4FB2-A7DA-09E963FD43B3	TCGA-2F-A9KW	BLCA	FEMALE	Dead	-24703	254	147	67	C67.9	NO	8120/3	YES	No	C67.9	Bladder	YES	NO	WHITE	[Not Available]	No	[Not Available]	NOT HISPANIC OR LATINO	YES	WITH TUMOR	A9KW	2013	Muscle invasive urothelial carcinoma (pT2 or above)	2F	2014-03-19	T3b	MX	[Not Applicable]	N0	7th	Stage III	[Not Available]	[Not Applicable]	T2	[Not Applicable]	[Not Applicable]	NO	Stable Disease	16	YES	Transurethral resection (TURBT)	0
TCGA-4Z-AA7M-01	TCGA-4Z-AA7M	no_alteration	1ECFDF16-F5E9-4A08-8834-37F4B474179D	TCGA-4Z-AA7M	BLCA	MALE	Alive	-23817	[Not Applicable]	495	65	C67.2	YES	8120/3	NO	No	C67.2	Bladder	NO	NO	WHITE	[Not Available]	No	[Not Available]	[Not Evaluated]	YES	TUMOR FREE	AA7M	2013	Muscle invasive urothelial carcinoma (pT2 or above)	4Z	2014-09-21	T3a	M0	[Not Applicable]	N0	7th	Stage III	[Not Available]	[Not Applicable]	T2	[Not Applicable]	[Not Applicable]	NO	Complete Remission/Response	28	YES	Transurethral resection (TURBT)	[Not Available]
TCGA-4Z-AA7N-01	TCGA-4Z-AA7N	no_alteration	7934BD8C-0822-44A3-88A4-A3135A448F2B	TCGA-4Z-AA7N	BLCA	MALE	Dead	-24090	1367	655	65	C67.2	YES	8120/3	NO	No	C67.2	Bladder	[Unknown]	YES	WHITE	[Not Available]	No	[Not Available]	[Not Evaluated]	YES	TUMOR FREE	AA7N	2010	Muscle invasive urothelial carcinoma (pT2 or above)	4Z	2014-09-21	T3a	M0	[Not Applicable]	N0	7th	Stage III	[Not Available]	[Not Applicable]	T2	[Not Applicable]	[Not Applicable]	NO	Complete Remission/Response	23	YES	Transurethral resection (TURBT)	0
TCGA-4Z-AA7Q-01	TCGA-4Z-AA7Q	no_alteration	FFAFCBFD-0EB3-4E14-ACD0-4407B641A4A5	TCGA-4Z-AA7Q	BLCA	MALE	Dead	-28981	510	[Not Available]	79	C67.9	YES	8120/3	NO	No	C67.9	Bladder	NO	NO	WHITE	[Not Available]	No	[Not Available]	[Not Evaluated]	YES	TUMOR FREE	AA7Q	2012	Muscle invasive urothelial carcinoma (pT2 or above)	4Z	2014-09-05	T3a	M0	[Not Applicable]	NX	7th	Stage III	[Not Available]	[Not Applicable]	T3a	[Not Applicable]	[Not Applicable]	NO	[Not Applicable]	[Not Available]	NO	Other method, specify:	[Not Available]
TCGA-4Z-AA7R-01	TCGA-4Z-AA7R	no_alteration	72FE54B5-C1C8-468A-954A-09992429512A	TCGA-4Z-AA7R	BLCA	MALE	Dead	-26781	522	493	73	C67.0	YES	8130/3	NO	No	C67.0	Bladder	NO	NO	BLACK OR AFRICAN AMERICAN	[Not Available]	No	[Not Available]	[Not Evaluated]	YES	WITH TUMOR	AA7R	2010	Muscle invasive urothelial carcinoma (pT2 or above)	4Z	2014-10-01	T4b	M0	[Not Applicable]	N0	7th	Stage IV	[Not Available]	[Not Applicable]	T2a	[Not Applicable]	[Not Applicable]	NO	Partial Remission/Response	14	YES	Transurethral resection (TURBT)	0
TCGA-4Z-AA7S-01	TCGA-4Z-AA7S	no_alteration	F001CC02-8119-4726-B41C-14AC1E6A4216	TCGA-4Z-AA7S	BLCA	MALE	Dead	-24111	1064	[Not Available]	66	C67.9	YES	8130/3	NO	No	C67.9	Bladder	NO	NO	BLACK OR AFRICAN AMERICAN	[Not Available]	No	[Not Available]	[Not Evaluated]	YES	TUMOR FREE	AA7S	2010	Muscle invasive urothelial carcinoma (pT2 or above)	4Z	2014-09-05	T4a	M0	[Not Applicable]	N0	7th	Stage III	[Not Available]	[Not Applicable]	T2a	[Not Applicable]	[Not Applicable]	NO	[Not Applicable]	22	YES	Transurethral resection (TURBT)	0
TCGA-4Z-AA80-01	TCGA-4Z-AA80	no_alteration	5DF620FA-44D9-4361-91D0-F242E3E5E595	TCGA-4Z-AA80	BLCA	MALE	Dead	-26873	19	[Not Available]	73	C67.9	YES	8130/3	NO	No	C67.9	Bladder	NO	NO	WHITE	[Not Available]	No	[Not Available]	[Not Evaluated]	YES	TUMOR FREE	AA80	2012	Muscle invasive urothelial carcinoma (pT2 or above)	4Z	2014-09-05	T2a	M0	[Not Applicable]	N0	7th	Stage II	[Not Available]	[Not Applicable]	T1	[Not Applicable]	[Not Applicable]	NO	[Not Applicable]	12	YES	Transurethral resection (TURBT)	0
TCGA-4Z-AA81-01	TCGA-4Z-AA81	no_alteration	35C7BB8A-7B5C-488D-9D3A-725B24D14478	TCGA-4Z-AA81	BLCA	MALE	Dead	-29457	1270	710	80	C67.4	YES	8130/3	NO	No	C67.4	Bladder	NO	NO	WHITE	[Not Available]	No	[Not Available]	[Not Evaluated]	YES	TUMOR FREE	AA81	2010	Muscle invasive urothelial carcinoma (pT2 or above)	4Z	2014-09-21	T2b	M0	[Not Applicable]	N0	7th	Stage II	[Not Available]	[Not Applicable]	T2	[Not Applicable]	[Not Applicable]	NO	Complete Remission/Response	6	YES	Transurethral resection (TURBT)	0
TCGA-4Z-AA83-01	TCGA-4Z-AA83	no_alteration	7976DBB0-57B0-463E-A766-126E23825743	TCGA-4Z-AA83	BLCA	MALE	Alive	-19280	[Not Applicable]	2024	52	C67.9	YES	8130/3	NO	No	C67.9	Bladder	NO	NO	WHITE	[Not Available]	No	[Not Available]	[Not Evaluated]	YES	TUMOR FREE	AA83	2009	Muscle invasive urothelial carcinoma (pT2 or above)	4Z	2014-09-21	T2a	M0	[Not Applicable]	N0	7th	Stage II	[Not Available]	[Not Applicable]	T2	[Not Applicable]	[Not Applicable]	NO	Complete Remission/Response	31	YES	Transurethral resection (TURBT)	[Not Available]
TCGA-4Z-AA84-01	TCGA-4Z-AA84	no_alteration	8B091AC3-D03A-4DD2-BDDE-F7F5C6987155	TCGA-4Z-AA84	BLCA	MALE	Alive	-22397	[Not Applicable]	460	61	C67.9	YES	8120/3	NO	No	C67.9	Bladder	[Unknown]	NO	WHITE	[Not Available]	Yes	[Not Available]	[Not Evaluated]	YES	WITH TUMOR	AA84	2008	Muscle invasive urothelial carcinoma (pT2 or above)	4Z	2014-09-21	T3a	M1	[Not Applicable]	N2	7th	Stage IV	[Not Available]	[Not Applicable]	T1	[Not Applicable]	[Not Applicable]	NO	Progressive Disease	2	YES	Transurethral resection (TURBT)	2
TCGA-4Z-AA86-01	TCGA-4Z-AA86	no_alteration	939B73D8-39FD-410E-AEAE-53080EA99618	TCGA-4Z-AA86	BLCA	MALE	Dead	-24465	311	270	66	C67.1	YES	8120/3	NO	No	C67.1	Bladder	NO	NO	BLACK OR AFRICAN AMERICAN	[Not Available]	No	[Not Available]	[Not Evaluated]	YES	WITH TUMOR	AA86	2009	Muscle invasive urothelial carcinoma (pT2 or above)	4Z	2014-09-21	T3a	M0	[Not Applicable]	N1	7th	Stage IV	[Not Available]	[Not Applicable]	T2	[Not Applicable]	[Not Applicable]	NO	Complete Remission/Response	15	YES	Transurethral resection (TURBT)	1
TCGA-4Z-AA87-01	TCGA-4Z-AA87	no_alteration	45B4B153-E4AA-4080-B0DC-EE81A966978A	TCGA-4Z-AA87	BLCA	MALE	Alive	-26430	[Not Applicable]	1454	72	C67.9	YES	8120/3	NO	No	C67.9	Bladder	YES	NO	BLACK OR AFRICAN AMERICAN	[Not Available]	No	[Not Available]	[Not Evaluated]	YES	TUMOR FREE	AA87	2010	Muscle invasive urothelial carcinoma (pT2 or above)	4Z	2014-09-05	T4a	M0	[Not Applicable]	N0	7th	Stage III	[Not Available]	[Not Applicable]	T4a	[Not Applicable]	[Not Applicable]	YES	[Unknown]	5	YES	Transurethral resection (TURBT)	0
TCGA-5N-A9KI-01	TCGA-5N-A9KI	no_alteration	4FECE3D0-649C-4771-B9C4-A3397CEA0FEB	TCGA-5N-A9KI	BLCA	FEMALE	Dead	-27777	76	[Not Available]	76	C67.9	YES	8120/3	NO	No	C67.9	Bladder	NO	NO	WHITE	[Not Available]	No	[Not Available]	NOT HISPANIC OR LATINO	YES	TUMOR FREE	A9KI	2011	Muscle invasive urothelial carcinoma (pT2 or above)	5N	2014-12-16	T4	MX	[Not Applicable]	NX	7th	Stage III	[Not Available]	[Not Applicable]	T4a	[Not Applicable]	[Not Applicable]	NO	Complete Remission/Response	[Not Available]	[Unknown]	Endoscopic Biopsy	[Not Available]
TCGA-BL-A0C8-01	TCGA-BL-A0C8	no_alteration	a6003b1c-56a9-430a-a5e2-b70af3f81bdb	TCGA-BL-A0C8	BLCA	MALE	Alive	-26819	[Not Applicable]	1219	73	C67.1	NO	8120/3	YES	No	C67.1	Bladder	NO	NO	WHITE	TCGA	No	FPPP	NOT HISPANIC OR LATINO	YES	[Not Available]	A0C8	2009	[Not Available]	BL	2010-11-09	T1	M0	[Not Applicable]	NX	[Not Available]	Stage I	[Not Available]	[Not Applicable]	[Not Available]	[Not Applicable]	[Not Applicable]	[Not Available]	[Not Available]	0	[Not Available]	Transurethral resection (TURBT)	0
TCGA-BL-A3JM-01	TCGA-BL-A3JM	no_alteration	0F4FB205-B13C-4A85-97B3-779429E6CCDD	TCGA-BL-A3JM	BLCA	MALE	Dead	-23000	205	[Not Available]	62	C67.9	NO	8120/3	YES	No	C67.9	Bladder	YES	NO	WHITE	[Not Available]	No	[Not Available]	NOT HISPANIC OR LATINO	YES	WITH TUMOR	A3JM	2010	Muscle invasive urothelial carcinoma (pT2 or above)	BL	2012-03-26	T3	M0	[Not Applicable]	N0	7th	Stage III	[Not Available]	[Not Applicable]	[Not Available]	[Not Applicable]	[Not Applicable]	[Not Available]	[Not Available]	8	YES	Transurethral resection (TURBT)	0
TCGA-BT-A20N-01	TCGA-BT-A20N	no_alteration	ebedab7c-dd7c-448e-8324-78c86f13be8b	TCGA-BT-A20N	BLCA	MALE	Dead	-26456	795	[Not Available]	72	C67.0	YES	8120/3	NO	No	C67.0	Bladder	NO	NO	[Not Available]	[Not Available]	Yes	[Not Available]	[Not Available]	YES	WITH TUMOR	A20N	2003	Muscle invasive urothelial carcinoma (pT2 or above)	BT	2011-10-05	T3a	MX	[Not Applicable]	N0	6th	Stage III	[Not Available]	[Not Applicable]	T3a	[Not Applicable]	[Not Applicable]	[Not Available]	[Not Available]	11	YES	Transurethral resection (TURBT)	0
TCGA-BT-A20O-01	TCGA-BT-A20O	no_alteration	c0e7fbe7-b9cb-4e65-941b-cd7d581c54ec	TCGA-BT-A20O	BLCA	MALE	Dead	-27534	370	[Not Available]	75	C67.2	YES	8120/3	NO	No	C67.2	Bladder	YES	NO	WHITE	[Not Available]	No	[Not Available]	NOT HISPANIC OR LATINO	YES	WITH TUMOR	A20O	2003	Muscle invasive urothelial carcinoma (pT2 or above)	BT	2011-10-05	T3a	MX	[Not Applicable]	N0	6th	Stage III	[Not Available]	[Not Applicable]	T3a	[Not Applicable]	[Not Applicable]	[Not Available]	[Not Available]	13	YES	Transurethral resection (TURBT)	0
TCGA-BT-A20R-01	TCGA-BT-A20R	no_alteration	f8780a4b-7f55-41d1-bf92-8513955d150e	TCGA-BT-A20R	BLCA	FEMALE	Dead	-28987	154	[Not Available]	79	C67.0	YES	8120/3	NO	No	C67.0	Bladder	[Unknown]	NO	WHITE	[Not Available]	No	[Not Available]	NOT HISPANIC OR LATINO	YES	[Not Available]	A20R	2006	Muscle invasive urothelial carcinoma (pT2 or above)	BT	2011-10-05	T3b	M0	[Not Applicable]	N1	6th	Stage IV	[Not Available]	[Not Applicable]	T3b	[Not Applicable]	[Not Applicable]	[Not Available]	[Not Available]	9	YES	Other method, specify:	[Not Available]
TCGA-BT-A20V-01	TCGA-BT-A20V	no_alteration	24f21425-b001-4986-aedf-5b4dd851c6ad	TCGA-BT-A20V	BLCA	FEMALE	Dead	-21551	154	[Not Available]	59	C67.2	YES	8120/3	NO	No	C67.2	Bladder	[Unknown]	NO	BLACK OR AFRICAN AMERICAN	[Not Available]	No	[Not Available]	NOT HISPANIC OR LATINO	YES	[Not Available]	A20V	2008	Muscle invasive urothelial carcinoma (pT2 or above)	BT	2011-10-05	T4a	M0	[Not Applicable]	N2	6th	Stage IV	[Not Available]	[Not Applicable]	T4a	[Not Applicable]	[Not Applicable]	[Not Available]	[Not Available]	3	YES	Other method, specify:	2
TCGA-BT-A20W-01	TCGA-BT-A20W	no_alteration	4dc5cffe-ed8c-47ab-b5fc-f9615b5414f7	TCGA-BT-A20W	BLCA	MALE	Dead	-26078	254	[Not Available]	71	C67.2	YES	8120/3	NO	No	C67.2	Bladder	NO	NO	WHITE	[Not Available]	No	[Not Available]	NOT HISPANIC OR LATINO	YES	TUMOR FREE	A20W	2009	Muscle invasive urothelial carcinoma (pT2 or above)	BT	2011-10-05	T2b	M0	[Not Applicable]	N0	6th	Stage II	[Not Available]	[Not Applicable]	T2b	[Not Applicable]	[Not Applicable]	[Not Available]	[Not Available]	7	YES	Other method, specify:	0
TCGA-BT-A2LA-01	TCGA-BT-A2LA	no_alteration	797A71EE-372D-41E5-AEEE-5AB3C4661110	TCGA-BT-A2LA	BLCA	MALE	Alive	-20032	[Not Applicable]	522	54	C67.1	NO	8120/3	YES	No	C67.1	Bladder	NO	NO	WHITE	[Not Available]	No	[Not Available]	NOT HISPANIC OR LATINO	YES	TUMOR FREE	A2LA	2010	Muscle invasive urothelial carcinoma (pT2 or above)	BT	2012-03-22	T3a	M0	[Not Applicable]	N0	7th	Stage III	[Not Available]	[Not Applicable]	T3a	[Not Applicable]	[Not Applicable]	[Not Available]	[Not Available]	12	YES	Other method, specify:	0
TCGA-BT-A2LB-01	TCGA-BT-A2LB	no_alteration	D17A5AB1-3789-4652-AFF5-D8F4F2291F9C	TCGA-BT-A2LB	BLCA	FEMALE	Dead	-26846	492	170	73	C67.1	NO	8120/3	YES	No	C67.1	Bladder	NO	NO	WHITE	[Not Available]	No	[Not Available]	NOT HISPANIC OR LATINO	YES	TUMOR FREE	A2LB	2010	Muscle invasive urothelial carcinoma (pT2 or above)	BT	2012-03-26	T3a	M0	[Not Applicable]	N0	7th	Stage III	[Not Available]	[Not Applicable]	T3a	[Not Applicable]	[Not Applicable]	[Not Available]	[Not Available]	7	YES	Transurethral resection (TURBT)	0
TCGA-BT-A2LD-01	TCGA-BT-A2LD	no_alteration	9DD97821-7AFD-4982-8B1D-F14F845B79F7	TCGA-BT-A2LD	BLCA	FEMALE	Dead	-28673	623	111	78	C67.0	NO	8120/3	YES	No	C67.0	Bladder	YES	NO	WHITE	[Not Available]	Yes	[Not Available]	NOT HISPANIC OR LATINO	YES	TUMOR FREE	A2LD	2011	Muscle invasive urothelial carcinoma (pT2 or above)	BT	2012-03-27	T3a	M0	[Not Applicable]	N1	7th	Stage IV	[Not Available]	[Not Applicable]	T3a	[Not Applicable]	[Not Applicable]	[Not Available]	[Not Available]	16	YES	Other method, specify:	1
TCGA-BT-A3PH-01	TCGA-BT-A3PH	no_alteration	932BCDD4-5145-49E8-9A95-8A546396F572	TCGA-BT-A3PH	BLCA	MALE	Dead	-28030	142	[Not Available]	76	C67.9	NO	8120/3	YES	No	C67.9	Bladder	NO	NO	WHITE	[Not Available]	No	[Not Available]	NOT HISPANIC OR LATINO	YES	WITH TUMOR	A3PH	2010	Muscle invasive urothelial carcinoma (pT2 or above)	BT	2012-07-05	T3b	MX	[Not Applicable]	N2	7th	Stage IV	[Not Available]	[Not Applicable]	T3b	[Not Applicable]	[Not Applicable]	NO	Progressive Disease	17	YES	Endoscopic Biopsy	8
TCGA-BT-A3PJ-01	TCGA-BT-A3PJ	no_alteration	CB664EEF-BE6F-44EF-AA90-6F6DA0E6440A	TCGA-BT-A3PJ	BLCA	MALE	Alive	-27821	[Not Applicable]	789	76	C67.2	NO	8120/3	YES	No	C67.2	Bladder	NO	NO	WHITE	[Not Available]	No	[Not Available]	NOT HISPANIC OR LATINO	YES	TUMOR FREE	A3PJ	2011	Muscle invasive urothelial carcinoma (pT2 or above)	BT	2012-07-05	T3b	M0	[Not Applicable]	N0	7th	Stage III	[Not Available]	[Not Applicable]	[Not Available]	[Not Applicable]	[Not Applicable]	YES	Complete Remission/Response	28	YES	Transurethral resection (TURBT)	0
TCGA-BT-A42C-01	TCGA-BT-A42C	no_alteration	B9808EF9-E917-45F9-9E0F-B86F7834B5FF	TCGA-BT-A42C	BLCA	MALE	Alive	-23584	[Not Applicable]	873	64	C67.2	NO	8130/3	YES	No	C67.2	Bladder	NO	NO	WHITE	[Not Available]	Yes	[Not Available]	NOT HISPANIC OR LATINO	YES	TUMOR FREE	A42C	2011	Muscle invasive urothelial carcinoma (pT2 or above)	BT	2013-01-10	[Not Available]	M0	[Not Applicable]	N0	7th	Stage II	[Not Available]	[Not Applicable]	T2a	[Not Applicable]	[Not Applicable]	NO	Complete Remission/Response	23	YES	[Not Available]	0
TCGA-BT-A42F-01	TCGA-BT-A42F	no_alteration	DA98BE9D-7ACF-43CE-AA24-38D1D2604506	TCGA-BT-A42F	BLCA	MALE	Alive	-23713	[Not Applicable]	864	64	C67.4	NO	8120/3	YES	No	C67.4	Bladder	NO	NO	WHITE	[Not Available]	No	[Not Available]	NOT HISPANIC OR LATINO	YES	TUMOR FREE	A42F	2011	Muscle invasive urothelial carcinoma (pT2 or above)	BT	2013-01-10	T4a	MX	[Not Applicable]	N1	7th	Stage IV	[Not Available]	[Not Applicable]	T4a	[Not Applicable]	[Not Applicable]	NO	Complete Remission/Response	10	YES	Transurethral resection (TURBT)	1
TCGA-C4-A0EZ-01	TCGA-C4-A0EZ	no_alteration	05935f1d-77c2-46ca-b87a-7a84bce38afd	TCGA-C4-A0EZ	BLCA	FEMALE	Dead	-25202	273	[Not Available]	69	C67.9	YES	8120/3	NO	No	C67.9	Bladder	NO	NO	[Not Available]	[Not Available]	Yes	[Not Available]	[Not Available]	YES	WITH TUMOR	A0EZ	2006	Muscle invasive urothelial carcinoma (pT2 or above)	C4	2010-08-19	T3a	M1	[Not Applicable]	N1	5th	Stage IV	[Not Available]	[Not Applicable]	[Not Available]	[Not Applicable]	[Not Applicable]	[Not Available]	[Not Available]	[Not Available]	[Not Available]	Other method, specify:	[Not Available]
TCGA-C4-A0F0-01	TCGA-C4-A0F0	no_alteration	40398c03-a9cc-476b-9ee9-aecf161be43f	TCGA-C4-A0F0	BLCA	MALE	Alive	-22068	[Not Applicable]	59	60	C67.9	YES	8120/3	NO	No	C67.9	Bladder	[Unknown]	[Not Available]	[Not Available]	[Not Available]	No	[Not Available]	[Not Available]	YES	TUMOR FREE	A0F0	2007	Muscle invasive urothelial carcinoma (pT2 or above)	C4	2010-08-19	T2b	M0	[Not Applicable]	N0	5th	Stage II	[Not Available]	[Not Applicable]	[Not Available]	[Not Applicable]	[Not Applicable]	[Not Available]	[Not Available]	[Not Available]	[Not Available]	Other method, specify:	[Not Available]
TCGA-CF-A1HS-01	TCGA-CF-A1HS	no_alteration	a73c0842-39c5-4c2c-aa6a-f31341a4f36e	TCGA-CF-A1HS	BLCA	FEMALE	Alive	-27565	[Not Applicable]	382	75	C67.9	NO	8070/3	YES	No	C67.9	Bladder	YES	NO	ASIAN	[Not Available]	No	[Not Available]	NOT HISPANIC OR LATINO	YES	TUMOR FREE	A1HS	2010	Muscle invasive urothelial carcinoma (pT2 or above)	CF	2011-06-17	T3	M0	[Not Applicable]	N0	6th	Stage III	[Not Available]	[Not Applicable]	[Not Available]	[Not Applicable]	[Not Applicable]	[Not Available]	[Not Available]	[Not Available]	NO	Transurethral resection (TURBT)	[Not Available]
TCGA-CF-A3MF-01	TCGA-CF-A3MF	no_alteration	1E308B12-0590-4DAE-94D0-A539FCF25DF7	TCGA-CF-A3MF	BLCA	MALE	Alive	-12557	[Not Applicable]	383	34	C67.9	NO	8130/3	YES	No	C67.9	Bladder	NO	YES	ASIAN	[Not Available]	No	[Not Available]	NOT HISPANIC OR LATINO	YES	TUMOR FREE	A3MF	2011	Muscle invasive urothelial carcinoma (pT2 or above)	CF	2012-03-06	T3	M0	[Not Applicable]	N0	7th	Stage III	[Not Available]	[Not Applicable]	[Not Available]	[Not Applicable]	[Not Applicable]	[Not Available]	[Not Available]	[Not Available]	NO	Other method, specify:	[Not Available]
TCGA-CF-A3MI-01	TCGA-CF-A3MI	no_alteration	F1EBF96B-8DF9-4E59-ACEF-7AD433E40214	TCGA-CF-A3MI	BLCA	MALE	Alive	-22716	[Not Applicable]	370	62	C67.9	NO	8130/3	YES	No	C67.9	Bladder	NO	NO	ASIAN	[Not Available]	No	[Not Available]	NOT HISPANIC OR LATINO	YES	[Not Available]	A3MI	2011	Muscle invasive urothelial carcinoma (pT2 or above)	CF	2012-03-06	T2	M0	[Not Applicable]	N0	7th	Stage II	[Not Available]	[Not Applicable]	[Not Available]	[Not Applicable]	[Not Applicable]	[Not Available]	[Not Available]	[Not Available]	NO	Other method, specify:	[Not Available]
TCGA-CF-A47S-01	TCGA-CF-A47S	no_alteration	D2DF20D4-6704-41E6-B33D-616225BD737C	TCGA-CF-A47S	BLCA	MALE	Alive	-15225	[Not Applicable]	333	41	C67.9	NO	8130/3	YES	No	C67.9	Bladder	NO	YES	ASIAN	[Not Available]	No	[Not Available]	NOT HISPANIC OR LATINO	YES	TUMOR FREE	A47S	2011	Muscle invasive urothelial carcinoma (pT2 or above)	CF	2013-03-11	T2	M0	[Not Applicable]	N0	7th	Stage II	[Not Available]	[Not Applicable]	T2	[Not Applicable]	[Not Applicable]	NO	Complete Remission/Response	[Not Available]	NO	Other method, specify:	[Not Available]
TCGA-CF-A47V-01	TCGA-CF-A47V	no_alteration	E5086EAB-C920-4E3E-A965-90F3F495363A	TCGA-CF-A47V	BLCA	MALE	Alive	-19265	[Not Applicable]	379	52	C67.9	NO	8130/3	YES	No	C67.9	Bladder	NO	YES	ASIAN	[Not Available]	No	[Not Available]	NOT HISPANIC OR LATINO	YES	TUMOR FREE	A47V	2012	Muscle invasive urothelial carcinoma (pT2 or above)	CF	2013-03-11	T2	M0	[Not Applicable]	N0	7th	Stage II	[Not Available]	[Not Applicable]	T2	[Not Applicable]	[Not Applicable]	NO	Complete Remission/Response	[Not Available]	NO	Other method, specify:	[Not Available]
TCGA-CF-A47W-01	TCGA-CF-A47W	no_alteration	122FC134-8915-47DB-96C9-AB1853C3CD18	TCGA-CF-A47W	BLCA	MALE	Alive	-15497	[Not Applicable]	368	42	C67.9	NO	8130/3	YES	No	C67.9	Bladder	NO	NO	ASIAN	[Not Available]	No	[Not Available]	NOT HISPANIC OR LATINO	YES	TUMOR FREE	A47W	2012	Muscle invasive urothelial carcinoma (pT2 or above)	CF	2013-03-11	T2	M0	[Not Applicable]	N0	7th	Stage II	[Not Available]	[Not Applicable]	T2	[Not Applicable]	[Not Applicable]	NO	Complete Remission/Response	[Not Available]	NO	Other method, specify:	[Not Available]
TCGA-CF-A47X-01	TCGA-CF-A47X	no_alteration	82D5F37F-5A1B-49D8-B990-AC222B4E1C1D	TCGA-CF-A47X	BLCA	MALE	Alive	-22200	[Not Applicable]	384	60	C67.9	NO	8130/3	YES	No	C67.9	Bladder	NO	YES	ASIAN	[Not Available]	No	[Not Available]	NOT HISPANIC OR LATINO	YES	TUMOR FREE	A47X	2012	Muscle invasive urothelial carcinoma (pT2 or above)	CF	2013-03-11	T2	M0	[Not Applicable]	N0	7th	Stage II	[Not Available]	[Not Applicable]	T2	[Not Applicable]	[Not Applicable]	NO	Complete Remission/Response	[Not Available]	NO	Other method, specify:	[Not Available]
TCGA-CF-A47Y-01	TCGA-CF-A47Y	no_alteration	9BCFF619-F75A-4AA4-9E09-2E9AA7B59225	TCGA-CF-A47Y	BLCA	MALE	Alive	-20432	[Not Applicable]	373	55	C67.9	NO	8130/3	YES	No	C67.9	Bladder	NO	NO	ASIAN	[Not Available]	No	[Not Available]	NOT HISPANIC OR LATINO	YES	TUMOR FREE	A47Y	2012	Muscle invasive urothelial carcinoma (pT2 or above)	CF	2013-03-11	T2	M0	[Not Applicable]	N0	7th	Stage II	[Not Available]	[Not Applicable]	T2	[Not Applicable]	[Not Applicable]	NO	Complete Remission/Response	[Not Available]	NO	Other method, specify:	[Not Available]
TCGA-CF-A5U8-01	TCGA-CF-A5U8	no_alteration	4CC25ADB-6DB4-46AA-9FC9-C2C6339FB6D3	TCGA-CF-A5U8	BLCA	MALE	Alive	-21734	[Not Applicable]	399	59	C67.9	NO	8120/3	YES	No	C67.9	Bladder	NO	NO	ASIAN	[Not Available]	No	[Not Available]	NOT HISPANIC OR LATINO	YES	TUMOR FREE	A5U8	2012	Muscle invasive urothelial carcinoma (pT2 or above)	CF	2014-01-03	T2	M0	[Not Applicable]	N0	6th	Stage II	[Not Available]	[Not Applicable]	[Not Available]	[Not Applicable]	[Not Applicable]	NO	Complete Remission/Response	[Not Available]	NO	Other method, specify:	[Not Available]
TCGA-CF-A7I0-01	TCGA-CF-A7I0	no_alteration	25AC9ACD-328B-4FAE-A448-4F3957B1B212	TCGA-CF-A7I0	BLCA	MALE	Alive	-20059	[Not Applicable]	368	54	C67.2	NO	8130/3	YES	No	C67.2	Bladder	NO	NO	ASIAN	[Not Available]	No	[Not Available]	NOT HISPANIC OR LATINO	YES	TUMOR FREE	A7I0	2013	Muscle invasive urothelial carcinoma (pT2 or above)	CF	2014-01-03	T2	M0	[Not Applicable]	N0	6th	Stage II	[Not Available]	[Not Applicable]	[Not Available]	[Not Applicable]	[Not Applicable]	NO	Complete Remission/Response	[Not Available]	NO	Other method, specify:	[Not Available]
TCGA-CF-A9FF-01	TCGA-CF-A9FF	no_alteration	736E8CDF-E2D7-4141-86A9-45C34178A1C8	TCGA-CF-A9FF	BLCA	MALE	Alive	-19195	[Not Applicable]	361	52	C67.2	NO	8130/3	YES	No	C67.2	Bladder	NO	NO	ASIAN	[Not Available]	No	[Not Available]	NOT HISPANIC OR LATINO	YES	TUMOR FREE	A9FF	2013	Muscle invasive urothelial carcinoma (pT2 or above)	CF	2014-12-30	T2	M0	[Not Applicable]	N0	6th	Stage II	[Not Available]	[Not Applicable]	[Not Available]	[Not Applicable]	[Not Applicable]	NO	Complete Remission/Response	[Not Available]	NO	Other method, specify:	[Not Available]
TCGA-CF-A9FM-01	TCGA-CF-A9FM	no_alteration	AAD167AB-4772-4616-AFB3-265E00D4A3F0	TCGA-CF-A9FM	BLCA	MALE	Alive	-18445	[Not Applicable]	398	50	C67.9	NO	8130/3	YES	No	C67.9	Bladder	NO	NO	ASIAN	[Not Available]	No	[Not Available]	NOT HISPANIC OR LATINO	YES	TUMOR FREE	A9FM	2013	[Not Available]	CF	2014-12-30	T1	M0	[Not Applicable]	N0	6th	Stage I	[Not Available]	[Not Applicable]	[Not Available]	[Not Applicable]	[Not Applicable]	NO	Complete Remission/Response	[Not Available]	NO	Endoscopic Biopsy	[Not Available]
TCGA-CU-A0YN-01	TCGA-CU-A0YN	no_alteration	679a6869-2ce9-4472-8db1-8869e2c1a440	TCGA-CU-A0YN	BLCA	MALE	Dead	-21927	393	[Not Available]	60	C67.9	YES	8130/3	NO	No	C67.9	Bladder	NO	NO	WHITE	[Not Available]	No	[Not Available]	NOT HISPANIC OR LATINO	YES	[Not Available]	A0YN	2005	Muscle invasive urothelial carcinoma (pT2 or above)	CU	2011-01-05	T3a	M0	[Not Applicable]	N0	6th	Stage III	[Not Available]	[Not Applicable]	[Not Available]	[Not Applicable]	[Not Applicable]	[Not Available]	[Not Available]	11	[Not Available]	Transurethral resection (TURBT)	0
TCGA-CU-A0YO-01	TCGA-CU-A0YO	no_alteration	4a9ef220-922c-49cf-bbed-d173b214ed31	TCGA-CU-A0YO	BLCA	MALE	Dead	-30817	149	[Not Available]	84	C67.9	YES	8130/3	NO	No	C67.9	Bladder	[Not Available]	NO	WHITE	[Not Available]	Yes	[Not Available]	NOT HISPANIC OR LATINO	YES	WITH TUMOR	A0YO	2009	Muscle invasive urothelial carcinoma (pT2 or above)	CU	2011-04-07	T3a	MX	[Not Applicable]	N2	6th	Stage IV	[Not Available]	[Not Applicable]	[Not Available]	[Not Applicable]	[Not Applicable]	[Not Available]	[Not Available]	13	YES	Other method, specify:	8
TCGA-CU-A0YR-01	TCGA-CU-A0YR	no_alteration	811b3950-36e7-485f-bc48-aca1eee2ddef	TCGA-CU-A0YR	BLCA	MALE	Dead	-30674	460	219	83	C67.9	YES	8120/3	NO	No	C67.9	Bladder	YES	NO	WHITE	[Not Available]	No	[Not Available]	NOT HISPANIC OR LATINO	YES	WITH TUMOR	A0YR	2010	Muscle invasive urothelial carcinoma (pT2 or above)	CU	2011-01-05	T2	M0	[Not Applicable]	N2	[Not Available]	Stage IV	[Not Available]	[Not Applicable]	[Not Available]	[Not Applicable]	[Not Applicable]	[Not Available]	[Not Available]	11	[Not Available]	Transurethral resection (TURBT)	4
TCGA-CU-A3QU-01	TCGA-CU-A3QU	no_alteration	AE6D853B-A7F0-4465-B7BF-5A45006AB3B3	TCGA-CU-A3QU	BLCA	MALE	Alive	-21233	[Not Applicable]	158	58	C67.9	NO	8120/3	YES	No	C67.9	Bladder	[Unknown]	NO	WHITE	[Not Available]	No	[Not Available]	NOT HISPANIC OR LATINO	YES	TUMOR FREE	A3QU	2011	Muscle invasive urothelial carcinoma (pT2 or above)	CU	2012-09-24	T2b	M0	[Not Applicable]	N1	7th	Stage IV	[Not Available]	[Not Applicable]	[Not Available]	[Not Applicable]	[Not Applicable]	NO	Complete Remission/Response	54	YES	Transurethral resection (TURBT)	1
TCGA-DK-A1A3-01	TCGA-DK-A1A3	no_alteration	c5b20ccc-523d-491c-8536-008e05c57212	TCGA-DK-A1A3	BLCA	MALE	Dead	-22235	665	77	60	C67.9	NO	8120/3	YES	No	C67.9	Bladder	[Unknown]	[Not Available]	WHITE	[Not Available]	No	[Not Available]	NOT HISPANIC OR LATINO	YES	WITH TUMOR	A1A3	2010	Muscle invasive urothelial carcinoma (pT2 or above)	DK	2011-04-06	T3	M0	[Not Applicable]	N2	6th	Stage IV	[Not Available]	[Not Applicable]	[Not Available]	[Not Applicable]	[Not Applicable]	[Not Available]	[Not Available]	18	YES	Transurethral resection (TURBT)	12
TCGA-DK-A1A6-01	TCGA-DK-A1A6	no_alteration	9c274536-3ca1-4f0e-93a8-1688074d862f	TCGA-DK-A1A6	BLCA	MALE	Alive	-19554	[Not Applicable]	2020	53	C67.9	YES	8120/3	NO	No	C67.9	Bladder	NO	NO	WHITE	[Not Available]	No	[Not Available]	[Not Available]	YES	TUMOR FREE	A1A6	2008	Muscle invasive urothelial carcinoma (pT2 or above)	DK	2011-04-11	T2a	M0	[Not Applicable]	N1	6th	Stage IV	[Not Available]	[Not Applicable]	[Not Available]	[Not Applicable]	[Not Applicable]	[Not Available]	[Not Available]	40	YES	Transurethral resection (TURBT)	1
TCGA-DK-A1A7-01	TCGA-DK-A1A7	no_alteration	3ed614e7-f356-4d87-985b-d3bbbae3bb40	TCGA-DK-A1A7	BLCA	FEMALE	Alive	-24499	[Not Applicable]	560	67	C67.9	NO	8120/3	YES	No	C67.9	Bladder	YES	NO	WHITE	[Not Available]	No	[Not Available]	NOT HISPANIC OR LATINO	YES	WITH TUMOR	A1A7	2010	Muscle invasive urothelial carcinoma (pT2 or above)	DK	2011-04-12	T3	M0	[Not Applicable]	N2	6th	Stage IV	[Not Available]	[Not Applicable]	[Not Available]	[Not Applicable]	[Not Applicable]	[Not Available]	[Not Available]	24	YES	Transurethral resection (TURBT)	2
TCGA-DK-A1AB-01	TCGA-DK-A1AB	no_alteration	f027d254-ec01-4882-a8a7-964ae90b7d49	TCGA-DK-A1AB	BLCA	FEMALE	Dead	-27126	508	271	74	C67.9	NO	8120/3	YES	No	C67.9	Bladder	YES	NO	WHITE	[Not Available]	No	[Not Available]	NOT HISPANIC OR LATINO	YES	[Not Available]	A1AB	2010	Muscle invasive urothelial carcinoma (pT2 or above)	DK	2011-04-12	T4a	M0	[Not Applicable]	N2	6th	Stage IV	[Not Available]	[Not Applicable]	[Not Available]	[Not Applicable]	[Not Applicable]	[Not Available]	[Not Available]	14	YES	Endoscopic Biopsy	2
TCGA-DK-A1AC-01	TCGA-DK-A1AC	no_alteration	36c14e9d-1863-4c55-bbbb-f8c9dd418932	TCGA-DK-A1AC	BLCA	MALE	Alive	-26307	[Not Applicable]	3981	72	C67.9	YES	8120/3	NO	No	C67.9	Bladder	NO	NO	WHITE	[Not Available]	Yes	[Not Available]	[Not Available]	YES	TUMOR FREE	A1AC	2000	Muscle invasive urothelial carcinoma (pT2 or above)	DK	2011-04-13	T3b	M0	[Not Applicable]	N0	6th	Stage III	[Not Available]	[Not Applicable]	[Not Available]	[Not Applicable]	[Not Applicable]	[Not Available]	[Not Available]	22	YES	Endoscopic Biopsy	0
TCGA-DK-A1AD-01	TCGA-DK-A1AD	no_alteration	88a521ce-a5e9-4c6f-83d4-ec36a62fedb6	TCGA-DK-A1AD	BLCA	MALE	Alive	-25317	[Not Applicable]	3420	69	C67.9	YES	8120/3	NO	No	C67.9	Bladder	NO	NO	WHITE	[Not Available]	No	[Not Available]	[Not Available]	YES	TUMOR FREE	A1AD	2002	Muscle invasive urothelial carcinoma (pT2 or above)	DK	2011-04-13	T3b	M0	[Not Applicable]	N2	5th	Stage IV	[Not Available]	[Not Applicable]	[Not Available]	[Not Applicable]	[Not Applicable]	[Not Available]	[Not Available]	14	YES	Transurethral resection (TURBT)	2
TCGA-DK-A1AF-01	TCGA-DK-A1AF	no_alteration	f3104468-bf17-434b-8a7e-bc3b253121ea	TCGA-DK-A1AF	BLCA	FEMALE	Alive	-30914	[Not Applicable]	536	84	C67.9	NO	8120/3	YES	No	C67.9	Bladder	YES	NO	WHITE	[Not Available]	No	[Not Available]	NOT HISPANIC OR LATINO	YES	TUMOR FREE	A1AF	2010	Muscle invasive urothelial carcinoma (pT2 or above)	DK	2011-04-13	T3	M0	[Not Applicable]	N2	6th	Stage IV	[Not Available]	[Not Applicable]	[Not Available]	[Not Applicable]	[Not Applicable]	[Not Available]	[Not Available]	14	YES	Transurethral resection (TURBT)	4
TCGA-DK-A2HX-01	TCGA-DK-A2HX	no_alteration	C728FAC9-5452-4759-A4ED-A366E0F757CB	TCGA-DK-A2HX	BLCA	FEMALE	Dead	-29332	1420	55	80	C67.9	NO	8120/3	YES	No	C67.9	Bladder	[Unknown]	[Not Available]	WHITE	[Not Available]	Yes	[Not Available]	NOT HISPANIC OR LATINO	YES	TUMOR FREE	A2HX	2010	Muscle invasive urothelial carcinoma (pT2 or above)	DK	2011-11-22	T3	M0	[Not Applicable]	N2	6th	Stage IV	[Not Available]	[Not Applicable]	[Not Available]	[Not Applicable]	[Not Applicable]	[Not Available]	[Not Available]	35	YES	Transurethral resection (TURBT)	4
TCGA-DK-A2I2-01	TCGA-DK-A2I2	no_alteration	234086DD-5A74-4FF1-94AB-BAD43EE69D5C	TCGA-DK-A2I2	BLCA	FEMALE	Dead	-23116	237	[Not Available]	63	C67.9	NO	8120/3	YES	No	C67.9	Bladder	YES	NO	WHITE	[Not Available]	No	[Not Available]	NOT HISPANIC OR LATINO	YES	WITH TUMOR	A2I2	2010	Muscle invasive urothelial carcinoma (pT2 or above)	DK	2011-11-22	T3	M0	[Not Applicable]	N3	6th	Stage IV	[Not Available]	[Not Applicable]	[Not Available]	[Not Applicable]	[Not Applicable]	[Not Available]	[Not Available]	40	YES	Endoscopic Biopsy	12
TCGA-DK-A2I4-01	TCGA-DK-A2I4	no_alteration	5C4AEBEB-FB6F-4D66-B24A-89EF20DE971E	TCGA-DK-A2I4	BLCA	MALE	Alive	-29037	[Not Applicable]	4343	79	C67.3	YES	8130/3	NO	No	C67.3	Bladder	NO	NO	WHITE	[Not Available]	No	[Not Available]	NOT HISPANIC OR LATINO	YES	TUMOR FREE	A2I4	2001	Muscle invasive urothelial carcinoma (pT2 or above)	DK	2012-03-10	T3b	M0	[Not Applicable]	N0	6th	Stage III	[Not Available]	[Not Applicable]	[Not Available]	[Not Applicable]	[Not Applicable]	[Not Available]	[Not Available]	14	YES	Transurethral resection (TURBT)	0
TCGA-DK-A2I6-01	TCGA-DK-A2I6	no_alteration	DE810AF0-4C18-4E8F-9836-F8ABC425E3EB	TCGA-DK-A2I6	BLCA	MALE	Alive	-29789	[Not Applicable]	2656	81	C67.0	YES	8120/3	NO	No	C67.0	Bladder	NO	NO	WHITE	[Not Available]	Yes	[Not Available]	NOT HISPANIC OR LATINO	YES	TUMOR FREE	A2I6	2005	Muscle invasive urothelial carcinoma (pT2 or above)	DK	2011-11-22	T2b	M0	[Not Applicable]	N1	6th	Stage IV	[Not Available]	[Not Applicable]	[Not Available]	[Not Applicable]	[Not Applicable]	[Not Available]	[Not Available]	30	YES	Transurethral resection (TURBT)	1
TCGA-DK-A3IK-01	TCGA-DK-A3IK	no_alteration	3F0A0748-9ACC-4D0B-BA18-7C08BD183F86	TCGA-DK-A3IK	BLCA	MALE	Dead	-32076	146	67	87	C67.2	NO	8120/3	YES	No	C67.2	Bladder	[Unknown]	[Unknown]	WHITE	[Not Available]	No	[Not Available]	NOT HISPANIC OR LATINO	YES	TUMOR FREE	A3IK	2011	Muscle invasive urothelial carcinoma (pT2 or above)	DK	2012-03-10	T3	M0	[Not Applicable]	N2	6th	Stage IV	[Not Available]	[Not Applicable]	[Not Available]	[Not Applicable]	[Not Applicable]	[Not Available]	[Not Available]	27	YES	Endoscopic Biopsy	8
TCGA-DK-A3IL-01	TCGA-DK-A3IL	no_alteration	178B28CD-99C3-48DC-8D09-1EF71B4CEE80	TCGA-DK-A3IL	BLCA	FEMALE	Dead	-29047	413	121	79	C67.2	NO	8120/3	YES	No	C67.2	Bladder	[Unknown]	[Unknown]	WHITE	[Not Available]	No	[Not Available]	NOT HISPANIC OR LATINO	YES	TUMOR FREE	A3IL	2011	Muscle invasive urothelial carcinoma (pT2 or above)	DK	2012-03-10	T3	M0	[Not Applicable]	N2	6th	Stage IV	[Not Available]	[Not Applicable]	[Not Available]	[Not Applicable]	[Not Applicable]	[Not Available]	[Not Available]	5	YES	Transurethral resection (TURBT)	2
TCGA-DK-A3IM-01	TCGA-DK-A3IM	no_alteration	41B59716-116F-4942-8B63-409870A87E26	TCGA-DK-A3IM	BLCA	MALE	Dead	-28106	248	238	76	C67.9	NO	8120/3	YES	No	C67.9	Bladder	[Unknown]	[Unknown]	WHITE	[Not Available]	No	[Not Available]	NOT HISPANIC OR LATINO	YES	WITH TUMOR	A3IM	2011	Muscle invasive urothelial carcinoma (pT2 or above)	DK	2012-03-12	T3	M0	[Not Applicable]	N0	6th	Stage III	[Not Available]	[Not Applicable]	[Not Available]	[Not Applicable]	[Not Applicable]	[Not Available]	[Not Available]	8	YES	Endoscopic Biopsy	0
TCGA-DK-A3IN-01	TCGA-DK-A3IN	no_alteration	FC0032DB-B6D8-4DA3-BD1B-BEEC4196ABF0	TCGA-DK-A3IN	BLCA	MALE	Dead	-26562	250	[Not Available]	72	C67.2	NO	8120/3	YES	No	C67.2	Bladder	NO	NO	WHITE	[Not Available]	Yes	[Not Available]	NOT HISPANIC OR LATINO	YES	TUMOR FREE	A3IN	2011	Muscle invasive urothelial carcinoma (pT2 or above)	DK	2012-03-12	T4a	M0	[Not Applicable]	N0	7th	Stage III	[Not Available]	[Not Applicable]	[Not Available]	[Not Applicable]	[Not Applicable]	[Not Available]	[Not Available]	14	YES	Transurethral resection (TURBT)	0
TCGA-DK-A3IS-01	TCGA-DK-A3IS	no_alteration	9F75CC89-CC3F-4AE9-973D-DA37C6417BFC	TCGA-DK-A3IS	BLCA	MALE	Alive	-25098	[Not Applicable]	1529	68	C67.9	YES	8120/3	NO	No	C67.9	Bladder	NO	NO	WHITE	[Not Available]	Yes	[Not Available]	NOT HISPANIC OR LATINO	YES	TUMOR FREE	A3IS	2008	Muscle invasive urothelial carcinoma (pT2 or above)	DK	2012-03-13	T2a	M0	[Not Applicable]	N0	6th	Stage II	[Not Available]	[Not Applicable]	[Not Available]	[Not Applicable]	[Not Applicable]	[Not Available]	[Not Available]	6	YES	Transurethral resection (TURBT)	0
TCGA-DK-A3IT-01	TCGA-DK-A3IT	no_alteration	58520C66-7688-435A-B09F-653B18768C41	TCGA-DK-A3IT	BLCA	MALE	Alive	-22786	[Not Applicable]	648	62	C67.2	NO	8120/3	YES	No	C67.2	Bladder	NO	NO	WHITE	[Not Available]	Yes	[Not Available]	NOT HISPANIC OR LATINO	YES	TUMOR FREE	A3IT	2011	Muscle invasive urothelial carcinoma (pT2 or above)	DK	2012-03-13	T3	M0	[Not Applicable]	N0	6th	Stage III	[Not Available]	[Not Applicable]	[Not Available]	[Not Applicable]	[Not Applicable]	[Not Available]	[Not Available]	7	YES	Transurethral resection (TURBT)	0
TCGA-DK-A3IU-01	TCGA-DK-A3IU	no_alteration	F093F043-EFD4-4CBA-A87F-8CBB5C1ACD9E	TCGA-DK-A3IU	BLCA	MALE	Dead	-21369	706	609	58	C67.4	NO	8120/3	YES	No	C67.4	Bladder	YES	NO	WHITE	[Not Available]	Yes	[Not Available]	NOT HISPANIC OR LATINO	YES	TUMOR FREE	A3IU	2011	Muscle invasive urothelial carcinoma (pT2 or above)	DK	2012-03-10	T2b	M0	[Not Applicable]	N0	6th	Stage II	[Not Available]	[Not Applicable]	[Not Available]	[Not Applicable]	[Not Applicable]	[Not Available]	[Not Available]	14	[Not Available]	Endoscopic Biopsy	0
TCGA-DK-A3IV-01	TCGA-DK-A3IV	no_alteration	F953DC5D-58BF-4936-B9FE-74B45E8C00E5	TCGA-DK-A3IV	BLCA	MALE	Dead	-22237	294	[Not Available]	60	C67.2	NO	8120/3	YES	No	C67.2	Bladder	YES	NO	WHITE	[Not Available]	Yes	[Not Available]	NOT HISPANIC OR LATINO	YES	WITH TUMOR	A3IV	2011	Muscle invasive urothelial carcinoma (pT2 or above)	DK	2012-03-12	[Not Available]	M0	[Not Applicable]	NX	6th	Stage II	[Not Available]	[Not Applicable]	T2	[Not Applicable]	[Not Applicable]	[Not Available]	[Not Available]	[Not Available]	NO	Transurethral resection (TURBT)	[Not Available]
TCGA-DK-A3WY-01	TCGA-DK-A3WY	no_alteration	9BB5D187-033E-4E86-A76E-E1A6D20488F7	TCGA-DK-A3WY	BLCA	FEMALE	Alive	-24536	[Not Applicable]	4967	67	C67.1	YES	8120/3	NO	No	C67.1	Bladder	NO	NO	WHITE	[Not Available]	No	[Not Available]	NOT HISPANIC OR LATINO	YES	TUMOR FREE	A3WY	2001	Muscle invasive urothelial carcinoma (pT2 or above)	DK	2012-08-31	T3	M0	[Not Applicable]	N0	5th	Stage III	[Not Available]	[Not Applicable]	[Not Available]	[Not Applicable]	[Not Applicable]	YES	Complete Remission/Response	29	YES	Transurethral resection (TURBT)	0
TCGA-DK-A3X1-01	TCGA-DK-A3X1	no_alteration	6BDDAFDE-7004-49B6-80CF-8081CD4B7D44	TCGA-DK-A3X1	BLCA	FEMALE	Alive	-28757	[Not Applicable]	2009	78	C67.1	NO	8120/3	YES	No	C67.1	Bladder	NO	NO	WHITE	[Not Available]	Yes	[Not Available]	NOT HISPANIC OR LATINO	YES	TUMOR FREE	A3X1	2009	Muscle invasive urothelial carcinoma (pT2 or above)	DK	2012-08-31	T3	M0	[Not Applicable]	N0	6th	Stage III	[Not Available]	[Not Applicable]	[Not Available]	[Not Applicable]	[Not Applicable]	NO	Complete Remission/Response	19	YES	Endoscopic Biopsy	0
TCGA-DK-A3X2-01	TCGA-DK-A3X2	no_alteration	40551D53-388B-4067-9341-76E94D023703	TCGA-DK-A3X2	BLCA	MALE	Dead	-31160	547	[Not Available]	85	C67.2	NO	8120/3	YES	No	C67.2	Bladder	YES	NO	WHITE	[Not Available]	Yes	[Not Available]	NOT HISPANIC OR LATINO	YES	WITH TUMOR	A3X2	2010	Muscle invasive urothelial carcinoma (pT2 or above)	DK	2012-08-31	T3	M0	[Not Applicable]	N2	6th	Stage IV	[Not Available]	[Not Applicable]	[Not Available]	[Not Applicable]	[Not Applicable]	NO	Complete Remission/Response	18	[Not Available]	Transurethral resection (TURBT)	2
TCGA-DK-A6AV-01	TCGA-DK-A6AV	no_alteration	B41DF0B0-572E-4DDB-9F1D-1B69DD1AD290	TCGA-DK-A6AV	BLCA	FEMALE	Alive	-30089	[Not Applicable]	1952	82	C67.1	NO	8120/3	YES	No	C67.1	Bladder	NO	NO	ASIAN	[Not Available]	No	[Not Available]	NOT HISPANIC OR LATINO	YES	TUMOR FREE	A6AV	2008	Muscle invasive urothelial carcinoma (pT2 or above)	DK	2013-09-06	T2a	M0	[Not Applicable]	N0	6th	Stage II	[Not Available]	[Not Applicable]	T2	[Not Applicable]	[Not Applicable]	NO	Complete Remission/Response	13	YES	Transurethral resection (TURBT)	0
TCGA-DK-A6AW-01	TCGA-DK-A6AW	no_alteration	01C815BA-7BDA-4F7E-865C-0C5776FEBF2C	TCGA-DK-A6AW	BLCA	MALE	Alive	-25644	[Not Applicable]	1621	70	C67.0	NO	8120/3	YES	No	C67.0	Bladder	NO	NO	WHITE	[Not Available]	Yes	[Not Available]	NOT HISPANIC OR LATINO	YES	TUMOR FREE	A6AW	2010	Muscle invasive urothelial carcinoma (pT2 or above)	DK	2013-09-06	T2a	M0	[Not Applicable]	N0	6th	Stage II	[Not Available]	[Not Applicable]	[Not Available]	[Not Applicable]	[Not Applicable]	NO	Complete Remission/Response	27	YES	Transurethral resection (TURBT)	0
TCGA-DK-A6B0-01	TCGA-DK-A6B0	no_alteration	73BC18A4-3600-409E-A2B5-E09E2B3F040D	TCGA-DK-A6B0	BLCA	MALE	Alive	-22439	[Not Applicable]	2330	61	C67.2	YES	8120/3	NO	No	C67.2	Bladder	NO	NO	WHITE	[Not Available]	No	[Not Available]	NOT HISPANIC OR LATINO	YES	TUMOR FREE	A6B0	2007	Muscle invasive urothelial carcinoma (pT2 or above)	DK	2013-09-06	T2b	M0	[Not Applicable]	N0	6th	Stage II	[Not Available]	[Not Applicable]	[Not Available]	[Not Applicable]	[Not Applicable]	NO	Complete Remission/Response	16	[Not Available]	Transurethral resection (TURBT)	0
TCGA-DK-A6B1-01	TCGA-DK-A6B1	no_alteration	0D2CD56C-09C6-467D-B3AA-1F7FE0CC60E1	TCGA-DK-A6B1	BLCA	MALE	Alive	-24607	[Not Applicable]	2049	67	C67.3	NO	8120/3	YES	No	C67.3	Bladder	NO	NO	WHITE	[Not Available]	Yes	[Not Available]	NOT HISPANIC OR LATINO	YES	TUMOR FREE	A6B1	2007	Muscle invasive urothelial carcinoma (pT2 or above)	DK	2013-09-06	T2a	M0	[Not Applicable]	N0	6th	Stage II	[Not Available]	[Not Applicable]	[Not Available]	[Not Applicable]	[Not Applicable]	NO	Complete Remission/Response	3	YES	Transurethral resection (TURBT)	0
TCGA-DK-A6B2-01	TCGA-DK-A6B2	no_alteration	10C825D7-4E21-43E7-AC95-DDA75FBDAF74	TCGA-DK-A6B2	BLCA	MALE	Alive	-25625	[Not Applicable]	477	70	C67.4	NO	8120/3	YES	No	C67.4	Bladder	YES	NO	WHITE	[Not Available]	Yes	[Not Available]	NOT HISPANIC OR LATINO	YES	WITH TUMOR	A6B2	2012	Muscle invasive urothelial carcinoma (pT2 or above)	DK	2013-09-06	T3	M0	[Not Applicable]	N1	6th	Stage IV	[Not Available]	[Not Applicable]	[Not Available]	[Not Applicable]	[Not Applicable]	NO	Complete Remission/Response	2	YES	Transurethral resection (TURBT)	1
TCGA-DK-A6B6-01	TCGA-DK-A6B6	no_alteration	AB6580E4-5DE9-4361-B06A-1D20E5571890	TCGA-DK-A6B6	BLCA	MALE	Alive	-21007	[Not Applicable]	1115	57	C67.4	NO	8120/3	YES	No	C67.4	Bladder	NO	NO	WHITE	[Not Available]	No	[Not Available]	NOT HISPANIC OR LATINO	YES	TUMOR FREE	A6B6	2011	Muscle invasive urothelial carcinoma (pT2 or above)	DK	2013-09-06	[Not Available]	MX	[Not Applicable]	NX	6th	Stage II	[Not Available]	[Not Applicable]	T2	[Not Applicable]	[Not Applicable]	NO	Complete Remission/Response	[Not Available]	[Not Available]	Endoscopic Biopsy	[Not Available]
TCGA-DK-AA6L-01	TCGA-DK-AA6L	no_alteration	CBE6C328-F7E1-44B2-B4E5-B495F46A7FB7	TCGA-DK-AA6L	BLCA	MALE	Dead	-17635	1163	[Not Available]	48	C67.1	NO	8120/3	YES	No	C67.1	Bladder	YES	NO	WHITE	[Not Available]	Yes	[Not Available]	NOT HISPANIC OR LATINO	YES	WITH TUMOR	AA6L	2010	Muscle invasive urothelial carcinoma (pT2 or above)	DK	2014-05-30	T3	MX	[Not Applicable]	N1	7th	Stage IV	[Not Available]	[Not Applicable]	[Not Available]	[Not Applicable]	[Not Applicable]	YES	Progressive Disease	18	YES	Transurethral resection (TURBT)	1
TCGA-DK-AA6M-01	TCGA-DK-AA6M	no_alteration	D8B07FDD-5580-4BCC-9619-B5E0C9F0AA3D	TCGA-DK-AA6M	BLCA	FEMALE	Alive	-23574	[Not Applicable]	1582	64	C67.2	NO	8120/3	YES	No	C67.2	Bladder	NO	NO	WHITE	[Not Available]	Yes	[Not Available]	NOT HISPANIC OR LATINO	YES	TUMOR FREE	AA6M	2010	Muscle invasive urothelial carcinoma (pT2 or above)	DK	2014-07-07	T2	M0	[Not Applicable]	N0	7th	Stage II	[Not Available]	[Not Applicable]	T2	[Not Applicable]	[Not Applicable]	YES	Partial Remission/Response	[Not Available]	NO	Other method, specify:	[Not Available]
TCGA-DK-AA6P-01	TCGA-DK-AA6P	no_alteration	4E702CA1-C0E0-4B9C-B9C7-7D7946818561	TCGA-DK-AA6P	BLCA	FEMALE	Alive	-26560	[Not Applicable]	457	72	C67.2	NO	8120/3	YES	No	C67.2	Bladder	YES	NO	WHITE	[Not Available]	No	[Not Available]	NOT HISPANIC OR LATINO	YES	TUMOR FREE	AA6P	2013	Muscle invasive urothelial carcinoma (pT2 or above)	DK	2014-07-07	[Not Available]	M0	[Not Applicable]	N0	7th	Stage II	[Not Available]	[Not Applicable]	T2	[Not Applicable]	[Not Applicable]	YES	Partial Remission/Response	[Not Available]	NO	Transurethral resection (TURBT)	[Not Available]
TCGA-DK-AA6Q-01	TCGA-DK-AA6Q	no_alteration	60419F8C-92C2-4E8F-B2FA-A767D30C9D59	TCGA-DK-AA6Q	BLCA	FEMALE	Dead	-22314	413	[Not Available]	61	C67.4	NO	8120/3	YES	No	C67.4	Bladder	YES	NO	WHITE	[Not Available]	No	[Not Available]	NOT HISPANIC OR LATINO	YES	WITH TUMOR	AA6Q	2012	Muscle invasive urothelial carcinoma (pT2 or above)	DK	2014-07-07	T3	M0	[Not Applicable]	N1	7th	Stage IV	[Not Available]	[Not Applicable]	T2	[Not Applicable]	[Not Applicable]	NO	Progressive Disease	22	YES	Transurethral resection (TURBT)	1
TCGA-DK-AA6R-01	TCGA-DK-AA6R	no_alteration	5DB4B168-A6BA-482C-B067-2274EBA96AAD	TCGA-DK-AA6R	BLCA	MALE	Alive	-25196	[Not Applicable]	5041	68	C67.2	YES	8120/3	NO	No	C67.2	Bladder	YES	NO	WHITE	[Not Available]	Yes	[Not Available]	NOT HISPANIC OR LATINO	YES	WITH TUMOR	AA6R	2001	Muscle invasive urothelial carcinoma (pT2 or above)	DK	2014-07-07	T4	M0	[Not Applicable]	N1	5th	Stage IV	[Not Available]	[Not Applicable]	[Not Available]	[Not Applicable]	[Not Applicable]	YES	Stable Disease	36	[Not Available]	Transurethral resection (TURBT)	1
TCGA-DK-AA6T-01	TCGA-DK-AA6T	no_alteration	F9B55748-605A-4313-BB19-DCF5476590C2	TCGA-DK-AA6T	BLCA	MALE	Alive	-23198	[Not Applicable]	572	63	C67.0	NO	8120/3	YES	No	C67.0	Bladder	NO	YES	WHITE	[Not Available]	No	[Not Available]	NOT HISPANIC OR LATINO	YES	TUMOR FREE	AA6T	2013	Muscle invasive urothelial carcinoma (pT2 or above)	DK	2014-07-07	[Not Available]	M0	[Not Applicable]	N0	7th	Stage II	[Not Available]	[Not Applicable]	T2	[Not Applicable]	[Not Applicable]	YES	[Unknown]	[Not Available]	NO	Transurethral resection (TURBT)	[Not Available]
TCGA-DK-AA6U-01	TCGA-DK-AA6U	no_alteration	104C8E20-1B29-4D77-9633-359A35BE48FB	TCGA-DK-AA6U	BLCA	MALE	Alive	-23611	[Not Applicable]	578	64	C67.2	NO	8120/3	YES	No	C67.2	Bladder	NO	NO	WHITE	[Not Available]	No	[Not Available]	NOT HISPANIC OR LATINO	YES	WITH TUMOR	AA6U	2013	Muscle invasive urothelial carcinoma (pT2 or above)	DK	2014-07-07	[Not Available]	M0	[Not Applicable]	N0	7th	Stage II	[Not Available]	[Not Applicable]	T2	[Not Applicable]	[Not Applicable]	YES	Complete Remission/Response	[Not Available]	NO	Transurethral resection (TURBT)	[Not Available]
TCGA-DK-AA71-01	TCGA-DK-AA71	no_alteration	22DBEA93-3E1B-4E1B-BA40-55F08B99E73B	TCGA-DK-AA71	BLCA	MALE	Alive	-25950	[Not Applicable]	415	71	C67.2	NO	8120/3	YES	No	C67.2	Bladder	NO	NO	WHITE	[Not Available]	Yes	[Not Available]	NOT HISPANIC OR LATINO	YES	WITH TUMOR	AA71	2013	Muscle invasive urothelial carcinoma (pT2 or above)	DK	2014-07-07	T2b	M0	[Not Applicable]	N0	7th	Stage II	[Not Available]	[Not Applicable]	[Not Available]	[Not Applicable]	[Not Applicable]	NO	Stable Disease	24	YES	Transurethral resection (TURBT)	0
TCGA-DK-AA74-01	TCGA-DK-AA74	no_alteration	0198D8E5-A14B-44EE-B1C4-D248994845AD	TCGA-DK-AA74	BLCA	MALE	Alive	-27730	[Not Applicable]	1708	75	C67.1	NO	8120/3	YES	No	C67.1	Bladder	NO	NO	WHITE	[Not Available]	Yes	[Not Available]	NOT HISPANIC OR LATINO	YES	TUMOR FREE	AA74	2010	Muscle invasive urothelial carcinoma (pT2 or above)	DK	2014-07-07	T3	M0	[Not Applicable]	N0	7th	Stage III	[Not Available]	[Not Applicable]	[Not Available]	[Not Applicable]	[Not Applicable]	NO	Complete Remission/Response	[Not Available]	NO	Endoscopic Biopsy	[Not Available]
TCGA-DK-AA75-01	TCGA-DK-AA75	no_alteration	CEA28EAC-4442-4436-B737-536E45B89989	TCGA-DK-AA75	BLCA	MALE	Dead	-30090	340	[Not Available]	82	C67.3	NO	8120/3	YES	No	C67.3	Bladder	YES	NO	WHITE	[Not Available]	No	[Not Available]	NOT HISPANIC OR LATINO	YES	WITH TUMOR	AA75	2013	Muscle invasive urothelial carcinoma (pT2 or above)	DK	2014-07-07	T3	M0	[Not Applicable]	N0	7th	Stage III	[Not Available]	[Not Applicable]	[Not Available]	[Not Applicable]	[Not Applicable]	NO	Stable Disease	[Not Available]	NO	Transurethral resection (TURBT)	[Not Available]
TCGA-E5-A4TZ-01	TCGA-E5-A4TZ	no_alteration	CA6403DD-3BD5-4023-8EA1-9957EC44DBA5	TCGA-E5-A4TZ	BLCA	MALE	Dead	-23566	467	[Not Available]	64	C67.9	YES	8120/3	NO	Yes	C67.9	Bladder	YES	NO	WHITE	[Not Available]	Yes	[Not Available]	NOT HISPANIC OR LATINO	YES	WITH TUMOR	A4TZ	2010	Muscle invasive urothelial carcinoma (pT2 or above)	E5	2013-08-19	T4b	MX	[Not Applicable]	N2	7th	Stage IV	[Not Available]	[Not Applicable]	[Not Available]	[Not Applicable]	[Not Applicable]	YES	Progressive Disease	18	YES	Transurethral resection (TURBT)	5
TCGA-E5-A4U1-01	TCGA-E5-A4U1	no_alteration	1C28F311-E0B0-4292-B29A-C6757665A4A4	TCGA-E5-A4U1	BLCA	MALE	Alive	-26305	[Not Applicable]	1181	72	C67.9	YES	8120/3	NO	No	C67.9	Bladder	YES	NO	[Unknown]	[Not Available]	No	[Not Available]	NOT HISPANIC OR LATINO	YES	WITH TUMOR	A4U1	2011	Muscle invasive urothelial carcinoma (pT2 or above)	E5	2013-08-19	T2b	M0	[Not Applicable]	N0	7th	Stage II	[Not Available]	[Not Applicable]	T2	[Not Applicable]	[Not Applicable]	YES	Complete Remission/Response	27	YES	Transurethral resection (TURBT)	0
TCGA-E7-A3Y1-01	TCGA-E7-A3Y1	no_alteration	F7C891EB-3B09-4E01-BB8A-53D570518CBE	TCGA-E7-A3Y1	BLCA	MALE	Alive	-20917	[Not Applicable]	163	57	C67.9	NO	8120/3	YES	No	C67.9	Bladder	NO	YES	WHITE	[Not Available]	No	[Not Available]	NOT HISPANIC OR LATINO	YES	TUMOR FREE	A3Y1	2012	Muscle invasive urothelial carcinoma (pT2 or above)	E7	2012-09-12	[Not Available]	M0	[Not Applicable]	N0	7th	Stage II	[Not Available]	[Not Applicable]	T2a	[Not Applicable]	[Not Applicable]	[Unknown]	[Not Applicable]	[Not Available]	NO	Endoscopic Biopsy	[Not Available]
TCGA-E7-A4IJ-01	TCGA-E7-A4IJ	no_alteration	FAF4C71C-C4F3-4513-8C44-9114A5D3729A	TCGA-E7-A4IJ	BLCA	MALE	Dead	-20723	674	408	56	C67.9	NO	8130/3	YES	No	C67.9	Bladder	YES	NO	ASIAN	[Not Available]	No	[Not Available]	NOT HISPANIC OR LATINO	YES	TUMOR FREE	A4IJ	2012	Muscle invasive urothelial carcinoma (pT2 or above)	E7	2013-02-11	T2b	M0	[Not Applicable]	NX	7th	Stage II	[Not Available]	[Not Applicable]	[Not Available]	[Not Applicable]	[Not Applicable]	[Unknown]	[Unknown]	[Not Available]	NO	Endoscopic Biopsy	[Not Available]
TCGA-E7-A4XJ-01	TCGA-E7-A4XJ	no_alteration	92495A89-9974-4F75-99E0-28BD11114460	TCGA-E7-A4XJ	BLCA	MALE	Dead	-24279	68	16	66	C67.9	NO	8120/3	YES	No	C67.9	Bladder	NO	NO	ASIAN	[Not Available]	No	[Not Available]	NOT HISPANIC OR LATINO	YES	TUMOR FREE	A4XJ	2012	Muscle invasive urothelial carcinoma (pT2 or above)	E7	2013-04-04	T2	M0	[Not Applicable]	N0	7th	Stage II	[Not Available]	[Not Applicable]	T2	[Not Applicable]	[Not Applicable]	[Unknown]	[Unknown]	[Not Available]	NO	Endoscopic Biopsy	[Not Available]
TCGA-E7-A519-01	TCGA-E7-A519	no_alteration	74216D58-9E34-4A2B-B4AF-886C4A3DC079	TCGA-E7-A519	BLCA	MALE	Alive	-26427	[Not Applicable]	508	72	C67.9	NO	8120/3	YES	No	C67.9	Bladder	NO	NO	WHITE	[Not Available]	No	[Not Available]	NOT HISPANIC OR LATINO	YES	TUMOR FREE	A519	2012	Muscle invasive urothelial carcinoma (pT2 or above)	E7	2013-04-22	T2b	M0	[Not Applicable]	NX	7th	Stage II	[Not Available]	[Not Applicable]	[Not Available]	[Not Applicable]	[Not Applicable]	[Unknown]	[Unknown]	[Not Available]	NO	Other method, specify:	[Not Available]
TCGA-E7-A541-01	TCGA-E7-A541	no_alteration	D51ABC3A-A652-4B13-9A41-CE52BE87218B	TCGA-E7-A541	BLCA	MALE	Dead	-24206	778	529	66	C67.9	NO	8130/3	YES	No	C67.9	Bladder	[Unknown]	NO	WHITE	[Not Available]	No	[Not Available]	NOT HISPANIC OR LATINO	YES	TUMOR FREE	A541	2012	Muscle invasive urothelial carcinoma (pT2 or above)	E7	2013-04-04	T2b	MX	[Not Applicable]	N0	7th	Stage II	[Not Available]	[Not Applicable]	[Not Available]	[Not Applicable]	[Not Applicable]	[Unknown]	Complete Remission/Response	7	YES	[Not Available]	0
TCGA-E7-A5KE-01	TCGA-E7-A5KE	no_alteration	514DCD02-0B33-40EF-8EF1-05272045FC39	TCGA-E7-A5KE	BLCA	FEMALE	Alive	-28714	[Not Applicable]	17	78	C67.9	NO	8120/3	YES	No	C67.9	Bladder	[Unknown]	NO	ASIAN	[Not Available]	No	[Not Available]	NOT HISPANIC OR LATINO	YES	TUMOR FREE	A5KE	2012	Muscle invasive urothelial carcinoma (pT2 or above)	E7	2013-04-12	T2a	M0	[Not Applicable]	N0	7th	Stage II	[Not Available]	[Not Applicable]	[Not Available]	[Not Applicable]	[Not Applicable]	[Unknown]	[Not Available]	[Not Available]	NO	Endoscopic Biopsy	[Not Available]
TCGA-E7-A5KF-01	TCGA-E7-A5KF	no_alteration	5D06CC19-8B10-4ED1-B6D4-8E044F1F8A8C	TCGA-E7-A5KF	BLCA	MALE	Alive	-24528	[Not Applicable]	20	67	C67.9	NO	8120/3	YES	No	C67.9	Bladder	NO	[Unknown]	ASIAN	[Not Available]	No	[Not Available]	NOT HISPANIC OR LATINO	YES	TUMOR FREE	A5KF	2012	Muscle invasive urothelial carcinoma (pT2 or above)	E7	2013-04-12	T2a	M0	[Not Applicable]	N0	7th	Stage II	[Not Available]	[Not Applicable]	[Not Available]	[Not Applicable]	[Not Applicable]	[Unknown]	[Not Available]	[Not Available]	NO	Endoscopic Biopsy	[Not Available]
TCGA-E7-A677-01	TCGA-E7-A677	no_alteration	D492383F-5449-4845-BFB3-B2CB4EB49C4E	TCGA-E7-A677	BLCA	MALE	Alive	-29613	[Not Applicable]	820	81	C67.9	NO	8120/3	YES	No	C67.9	Bladder	NO	NO	ASIAN	[Not Available]	No	[Not Available]	NOT HISPANIC OR LATINO	YES	TUMOR FREE	A677	2012	Muscle invasive urothelial carcinoma (pT2 or above)	E7	2013-06-27	T2b	M0	[Not Applicable]	N0	7th	Stage II	[Not Available]	[Not Applicable]	[Not Available]	[Not Applicable]	[Not Applicable]	[Unknown]	[Unknown]	[Not Available]	NO	Endoscopic Biopsy	[Not Available]
TCGA-E7-A678-01	TCGA-E7-A678	no_alteration	29C52372-D3A7-4188-B468-67C3451C4F20	TCGA-E7-A678	BLCA	MALE	Alive	-20169	[Not Applicable]	798	55	C67.9	NO	8120/3	YES	No	C67.9	Bladder	NO	NO	ASIAN	[Not Available]	No	[Not Available]	NOT HISPANIC OR LATINO	YES	TUMOR FREE	A678	2012	Muscle invasive urothelial carcinoma (pT2 or above)	E7	2013-06-28	T3	M0	[Not Applicable]	N0	7th	Stage III	[Not Available]	[Not Applicable]	[Not Available]	[Not Applicable]	[Not Applicable]	[Unknown]	[Unknown]	[Not Available]	NO	Endoscopic Biopsy	[Not Available]
TCGA-E7-A6MD-01	TCGA-E7-A6MD	no_alteration	92D27FEC-30C2-4496-965D-DF509D869EAA	TCGA-E7-A6MD	BLCA	MALE	Alive	-24180	[Not Applicable]	129	66	C67.3	NO	8120/3	YES	No	C67.3	Bladder	NO	[Unknown]	WHITE	[Not Available]	No	[Not Available]	NOT HISPANIC OR LATINO	YES	[Unknown]	A6MD	2012	Muscle invasive urothelial carcinoma (pT2 or above)	E7	2013-10-25	T4a	M0	[Not Applicable]	N1	7th	Stage IV	[Not Available]	[Not Applicable]	T2	[Not Applicable]	[Not Applicable]	[Unknown]	[Unknown]	14	YES	Transurethral resection (TURBT)	3
TCGA-E7-A6ME-01	TCGA-E7-A6ME	no_alteration	9F00847C-BD1F-4CD0-99F9-D51D638C0795	TCGA-E7-A6ME	BLCA	MALE	Alive	-27670	[Not Applicable]	731	75	C67.3	NO	8120/3	YES	No	C67.3	Bladder	NO	NO	ASIAN	[Not Available]	No	[Not Available]	NOT HISPANIC OR LATINO	YES	TUMOR FREE	A6ME	2013	Muscle invasive urothelial carcinoma (pT2 or above)	E7	2013-10-24	T2b	M0	[Not Applicable]	NX	7th	Stage II	[Not Available]	[Not Applicable]	T2	[Not Applicable]	[Not Applicable]	NO	Complete Remission/Response	[Not Available]	NO	Endoscopic Biopsy	[Not Available]
TCGA-E7-A6MF-01	TCGA-E7-A6MF	no_alteration	FAF3C230-C661-4D6E-9B73-2B679BC6DEFF	TCGA-E7-A6MF	BLCA	MALE	Alive	-13867	[Not Applicable]	750	37	C67.9	NO	8130/3	YES	No	C67.9	Bladder	NO	NO	ASIAN	[Not Available]	No	[Not Available]	NOT HISPANIC OR LATINO	YES	TUMOR FREE	A6MF	2013	Muscle invasive urothelial carcinoma (pT2 or above)	E7	2013-10-30	T2a	M0	[Not Applicable]	NX	7th	Stage II	[Not Available]	[Not Applicable]	T2a	[Not Applicable]	[Not Applicable]	NO	Complete Remission/Response	[Not Available]	NO	Endoscopic Biopsy	[Not Available]
TCGA-E7-A7DV-01	TCGA-E7-A7DV	no_alteration	3EFFD691-570C-478A-8903-3771A1B43F2E	TCGA-E7-A7DV	BLCA	MALE	Alive	-16145	[Not Applicable]	37	44	C67.9	NO	8130/3	YES	No	C67.9	Bladder	NO	NO	WHITE	[Not Available]	Yes	[Not Available]	NOT HISPANIC OR LATINO	YES	WITH TUMOR	A7DV	2013	Muscle invasive urothelial carcinoma (pT2 or above)	E7	2013-12-05	T4	MX	[Not Applicable]	N3	7th	Stage IV	[Not Available]	[Not Applicable]	[Not Available]	[Not Applicable]	[Not Applicable]	[Unknown]	Stable Disease	4	YES	Transurethral resection (TURBT)	4
TCGA-E7-A7PW-01	TCGA-E7-A7PW	no_alteration	045FE498-6A07-41FF-9956-DC0FB0483E7F	TCGA-E7-A7PW	BLCA	MALE	Alive	-23057	[Not Applicable]	416	63	C67.9	NO	8120/3	YES	No	C67.9	Bladder	YES	NO	ASIAN	[Not Available]	No	[Not Available]	NOT HISPANIC OR LATINO	YES	TUMOR FREE	A7PW	2013	Muscle invasive urothelial carcinoma (pT2 or above)	E7	2014-01-03	T3a	M0	[Not Applicable]	NX	7th	Stage III	[Not Available]	[Not Applicable]	[Not Available]	[Not Applicable]	[Not Applicable]	NO	Complete Remission/Response	[Not Available]	NO	Endoscopic Biopsy	[Not Available]
TCGA-E7-A7XN-01	TCGA-E7-A7XN	no_alteration	286CF147-B7F7-4A05-8E41-7FBD3717AD71	TCGA-E7-A7XN	BLCA	MALE	Alive	-24466	[Not Applicable]	428	66	C67.9	NO	8120/3	YES	No	C67.9	Bladder	YES	NO	ASIAN	[Not Available]	No	[Not Available]	NOT HISPANIC OR LATINO	YES	TUMOR FREE	A7XN	2013	Muscle invasive urothelial carcinoma (pT2 or above)	E7	2013-12-05	T3	M0	[Not Applicable]	N0	7th	Stage III	[Not Available]	[Not Applicable]	[Not Available]	[Not Applicable]	[Not Applicable]	[Unknown]	[Unknown]	[Not Available]	NO	Endoscopic Biopsy	[Not Available]
TCGA-E7-A85H-01	TCGA-E7-A85H	no_alteration	C8ADCE3D-4914-4851-9952-846B0C9C32DE	TCGA-E7-A85H	BLCA	MALE	Alive	-23497	[Not Applicable]	394	64	C67.9	NO	8120/3	YES	No	C67.9	Bladder	NO	NO	ASIAN	[Not Available]	No	[Not Available]	NOT HISPANIC OR LATINO	YES	TUMOR FREE	A85H	2013	Muscle invasive urothelial carcinoma (pT2 or above)	E7	2014-01-03	T3	M0	[Not Applicable]	N0	7th	Stage III	[Not Available]	[Not Applicable]	[Not Available]	[Not Applicable]	[Not Applicable]	[Unknown]	Complete Remission/Response	2	YES	Endoscopic Biopsy	0
TCGA-E7-A97Q-01	TCGA-E7-A97Q	no_alteration	ADA19F65-5256-4C79-B3B9-7B9DA69BE437	TCGA-E7-A97Q	BLCA	FEMALE	Dead	-22249	246	82	60	C67.9	NO	8120/3	YES	No	C67.9	Bladder	NO	NO	WHITE	[Not Available]	No	[Not Available]	NOT HISPANIC OR LATINO	YES	WITH TUMOR	A97Q	2013	Muscle invasive urothelial carcinoma (pT2 or above)	E7	2014-04-18	T4a	MX	[Not Applicable]	N3	7th	Stage IV	[Not Available]	[Not Applicable]	[Not Available]	[Not Applicable]	[Not Applicable]	[Unknown]	Stable Disease	48	YES	Transurethral resection (TURBT)	20
TCGA-FD-A3B3-01	TCGA-FD-A3B3	no_alteration	4B5D873B-BFDA-482E-92A0-BF84C0F9032A	TCGA-FD-A3B3	BLCA	FEMALE	Dead	-27068	974	392	74	C67.0	NO	8130/3	YES	No	C67.0	Bladder	NO	NO	WHITE	[Not Available]	No	[Not Available]	NOT HISPANIC OR LATINO	YES	TUMOR FREE	A3B3	2011	Muscle invasive urothelial carcinoma (pT2 or above)	FD	2012-01-12	T3	MX	[Not Applicable]	N0	7th	Stage III	[Not Available]	[Not Applicable]	T2	[Not Applicable]	[Not Applicable]	[Not Available]	[Not Available]	8	YES	Transurethral resection (TURBT)	0
TCGA-FD-A3B4-01	TCGA-FD-A3B4	no_alteration	899F8D52-4C3A-4371-90EB-1F106001EDDC	TCGA-FD-A3B4	BLCA	FEMALE	Dead	-20379	510	477	55	C67.2	NO	8120/3	YES	No	C67.2	Bladder	[Unknown]	NO	BLACK OR AFRICAN AMERICAN	[Not Available]	No	[Not Available]	NOT HISPANIC OR LATINO	YES	TUMOR FREE	A3B4	2011	Muscle invasive urothelial carcinoma (pT2 or above)	FD	2012-01-13	T4a	MX	[Not Applicable]	N0	7th	Stage III	[Not Available]	[Not Applicable]	T2	[Not Applicable]	[Not Applicable]	[Not Available]	[Not Available]	27	YES	Transurethral resection (TURBT)	0
TCGA-FD-A3B6-01	TCGA-FD-A3B6	no_alteration	36054200-3FA4-4541-A25C-47282E4EF88D	TCGA-FD-A3B6	BLCA	MALE	Dead	-27541	1005	209	75	C67.4	NO	8130/3	YES	No	C67.4	Bladder	[Unknown]	NO	WHITE	[Not Available]	Yes	[Not Available]	NOT HISPANIC OR LATINO	YES	TUMOR FREE	A3B6	2011	Muscle invasive urothelial carcinoma (pT2 or above)	FD	2012-01-12	T2b	MX	[Not Applicable]	N0	7th	Stage II	[Not Available]	[Not Applicable]	T2	[Not Applicable]	[Not Applicable]	[Not Available]	[Not Available]	15	YES	Transurethral resection (TURBT)	0
TCGA-FD-A3B7-01	TCGA-FD-A3B7	no_alteration	EF5DD4B3-B77A-444A-B5B0-C999A5A3D129	TCGA-FD-A3B7	BLCA	MALE	Dead	-24245	122	[Not Available]	66	C67.2	NO	8120/3	YES	No	C67.2	Bladder	YES	NO	BLACK OR AFRICAN AMERICAN	[Not Available]	No	[Not Available]	NOT HISPANIC OR LATINO	YES	WITH TUMOR	A3B7	2011	Muscle invasive urothelial carcinoma (pT2 or above)	FD	2012-01-12	T3a	MX	[Not Applicable]	N0	7th	Stage III	[Not Available]	[Not Applicable]	T2	[Not Applicable]	[Not Applicable]	[Not Available]	[Not Available]	16	YES	Transurethral resection (TURBT)	0
TCGA-FD-A3B8-01	TCGA-FD-A3B8	no_alteration	537CA5D1-5B26-496F-B7B4-05FEA7B46353	TCGA-FD-A3B8	BLCA	MALE	Alive	-20555	[Not Applicable]	384	56	C67.2	NO	8120/3	YES	No	C67.2	Bladder	[Unknown]	NO	WHITE	[Not Available]	No	[Not Available]	HISPANIC OR LATINO	YES	TUMOR FREE	A3B8	2011	Muscle invasive urothelial carcinoma (pT2 or above)	FD	2012-01-12	T2b	MX	[Not Applicable]	N0	7th	Stage II	[Not Available]	[Not Applicable]	T2	[Not Applicable]	[Not Applicable]	[Not Available]	[Not Available]	25	YES	Transurethral resection (TURBT)	0
TCGA-FD-A3N5-01	TCGA-FD-A3N5	no_alteration	A658BECF-3934-49F2-9E74-291DCA61D4BB	TCGA-FD-A3N5	BLCA	MALE	Dead	-25342	685	363	69	C67.4	NO	8120/3	YES	No	C67.4	Bladder	NO	NO	BLACK OR AFRICAN AMERICAN	[Not Available]	No	[Not Available]	NOT HISPANIC OR LATINO	YES	[Not Available]	A3N5	2011	Muscle invasive urothelial carcinoma (pT2 or above)	FD	2012-03-21	T2b	MX	[Not Applicable]	N0	7th	Stage II	[Not Available]	[Not Applicable]	[Not Available]	[Not Applicable]	[Not Applicable]	[Not Available]	[Not Available]	16	YES	Transurethral resection (TURBT)	0
TCGA-FD-A3SJ-01	TCGA-FD-A3SJ	no_alteration	6D8D8169-0C1A-4CDB-BE6F-9761C981A369	TCGA-FD-A3SJ	BLCA	MALE	Dead	-21615	739	[Not Available]	59	C67.2	YES	8120/3	NO	No	C67.2	Bladder	YES	NO	WHITE	[Not Available]	Yes	[Not Available]	NOT HISPANIC OR LATINO	YES	WITH TUMOR	A3SJ	2010	Muscle invasive urothelial carcinoma (pT2 or above)	FD	2012-07-11	T2b	MX	[Not Applicable]	N2	7th	Stage IV	[Not Available]	[Not Applicable]	[Not Available]	[Not Applicable]	[Not Applicable]	YES	[Not Applicable]	16	YES	Transurethral resection (TURBT)	3
TCGA-FD-A3SL-01	TCGA-FD-A3SL	no_alteration	4570B6E2-D430-41CA-AAB1-CE4D14C36463	TCGA-FD-A3SL	BLCA	MALE	Dead	-22020	712	683	60	C67.4	NO	8120/3	YES	No	C67.4	Bladder	YES	NO	WHITE	[Not Available]	Yes	[Not Available]	NOT HISPANIC OR LATINO	YES	WITH TUMOR	A3SL	2011	Muscle invasive urothelial carcinoma (pT2 or above)	FD	2012-07-11	T4a	M1	[Not Applicable]	N2	7th	Stage IV	[Not Available]	[Not Applicable]	[Not Available]	[Not Applicable]	[Not Applicable]	YES	Progressive Disease	18	YES	Transurethral resection (TURBT)	18
TCGA-FD-A3SN-01	TCGA-FD-A3SN	no_alteration	0FB043D3-D86B-4CD8-8C01-9E2B3E965BB0	TCGA-FD-A3SN	BLCA	MALE	Alive	-29169	[Not Applicable]	887	79	C67.0	NO	8120/3	YES	No	C67.0	Bladder	YES	NO	WHITE	[Not Available]	No	[Not Available]	HISPANIC OR LATINO	YES	WITH TUMOR	A3SN	2011	Muscle invasive urothelial carcinoma (pT2 or above)	FD	2012-07-16	T3b	MX	[Not Applicable]	N0	7th	Stage III	[Not Available]	[Not Applicable]	[Not Available]	[Not Applicable]	[Not Applicable]	NO	Progressive Disease	28	YES	Transurethral resection (TURBT)	0
TCGA-FD-A3SO-01	TCGA-FD-A3SO	no_alteration	94809FBF-4895-42C0-A7C6-F39EE1A41F1A	TCGA-FD-A3SO	BLCA	MALE	Dead	-25147	168	[Not Available]	68	C67.2	NO	8120/3	YES	No	C67.2	Bladder	YES	NO	WHITE	[Not Available]	No	[Not Available]	NOT HISPANIC OR LATINO	YES	WITH TUMOR	A3SO	2012	Muscle invasive urothelial carcinoma (pT2 or above)	FD	2012-07-16	T3a	MX	[Not Applicable]	N1	7th	Stage IV	[Not Available]	[Not Applicable]	[Not Available]	[Not Applicable]	[Not Applicable]	YES	Progressive Disease	17	YES	Transurethral resection (TURBT)	1
TCGA-FD-A3SR-01	TCGA-FD-A3SR	no_alteration	72D6E9AA-4A99-4FC9-A67B-4631E95FB043	TCGA-FD-A3SR	BLCA	MALE	Dead	-24979	602	[Not Available]	68	C67.4	YES	8120/3	NO	No	C67.4	Bladder	YES	NO	WHITE	[Not Available]	Yes	[Not Available]	NOT HISPANIC OR LATINO	YES	WITH TUMOR	A3SR	2010	Muscle invasive urothelial carcinoma (pT2 or above)	FD	2012-07-16	T4a	MX	[Not Applicable]	N2	7th	Stage IV	[Not Available]	[Not Applicable]	[Not Available]	[Not Applicable]	[Not Applicable]	YES	[Unknown]	16	YES	Transurethral resection (TURBT)	4
TCGA-FD-A3SS-01	TCGA-FD-A3SS	no_alteration	7B98B829-FDC7-4719-BEE9-C83F6154019C	TCGA-FD-A3SS	BLCA	MALE	Dead	-24408	391	60	66	C67.0	NO	8120/3	YES	No	C67.0	Bladder	YES	NO	WHITE	[Not Available]	Yes	[Not Available]	NOT HISPANIC OR LATINO	YES	WITH TUMOR	A3SS	2012	Muscle invasive urothelial carcinoma (pT2 or above)	FD	2012-07-16	T4	MX	[Not Applicable]	N3	7th	Stage IV	[Not Available]	[Not Applicable]	[Not Available]	[Not Applicable]	[Not Applicable]	YES	[Unknown]	28	YES	Transurethral resection (TURBT)	22
TCGA-FD-A43N-01	TCGA-FD-A43N	no_alteration	3CCCFFEA-BD7D-4548-BB38-FE5EDA630DE6	TCGA-FD-A43N	BLCA	MALE	Alive	-27833	[Not Applicable]	230	76	C67.4	NO	8120/3	YES	No	C67.4	Bladder	NO	NO	WHITE	[Not Available]	No	[Not Available]	NOT HISPANIC OR LATINO	YES	TUMOR FREE	A43N	2011	Muscle invasive urothelial carcinoma (pT2 or above)	FD	2012-11-28	T3a	MX	[Not Applicable]	N0	7th	Stage III	[Not Available]	[Not Applicable]	T2	[Not Applicable]	[Not Applicable]	NO	[Not Applicable]	33	YES	Transurethral resection (TURBT)	0
TCGA-FD-A43P-01	TCGA-FD-A43P	no_alteration	41E8C196-EF93-47C6-AD06-0031F23D4347	TCGA-FD-A43P	BLCA	MALE	Alive	-27201	[Not Applicable]	832	74	C67.1	NO	8120/3	YES	No	C67.1	Bladder	NO	NO	BLACK OR AFRICAN AMERICAN	[Not Available]	Yes	[Not Available]	NOT HISPANIC OR LATINO	YES	TUMOR FREE	A43P	2012	Muscle invasive urothelial carcinoma (pT2 or above)	FD	2012-11-28	T2a	MX	[Not Applicable]	N0	7th	Stage II	[Not Available]	[Not Applicable]	T1	[Not Applicable]	[Not Applicable]	NO	Complete Remission/Response	15	YES	Endoscopic Biopsy	0
TCGA-FD-A43S-01	TCGA-FD-A43S	no_alteration	77236911-D9E0-4B85-829A-A98F1E4B92D2	TCGA-FD-A43S	BLCA	FEMALE	Alive	-25993	[Not Applicable]	455	71	C67.4	NO	8120/3	YES	No	C67.4	Bladder	NO	NO	WHITE	[Not Available]	No	[Not Available]	NOT HISPANIC OR LATINO	YES	TUMOR FREE	A43S	2012	Muscle invasive urothelial carcinoma (pT2 or above)	FD	2012-11-29	T3b	MX	[Not Applicable]	N0	7th	Stage III	[Not Available]	[Not Applicable]	T2	[Not Applicable]	[Not Applicable]	YES	Complete Remission/Response	26	YES	Transurethral resection (TURBT)	0
TCGA-FD-A5BS-01	TCGA-FD-A5BS	no_alteration	B581E799-93D1-4F1C-BCB7-7E7AE86A869E	TCGA-FD-A5BS	BLCA	MALE	Alive	-24963	[Not Applicable]	1639	68	C67.4	NO	8120/3	YES	No	C67.4	Bladder	NO	NO	WHITE	[Not Available]	Yes	[Not Available]	NOT HISPANIC OR LATINO	YES	TUMOR FREE	A5BS	2009	Muscle invasive urothelial carcinoma (pT2 or above)	FD	2013-05-01	T3b	MX	[Not Applicable]	N0	7th	Stage III	[Not Available]	[Not Applicable]	[Not Available]	[Not Applicable]	[Not Applicable]	YES	[Not Applicable]	23	YES	Transurethral resection (TURBT)	0
TCGA-FD-A5BT-01	TCGA-FD-A5BT	no_alteration	CC2350CA-9220-400D-8B76-CC36D26F68D6	TCGA-FD-A5BT	BLCA	MALE	Dead	-30686	335	[Not Available]	84	C67.2	NO	8120/3	YES	No	C67.2	Bladder	NO	NO	WHITE	[Not Available]	Yes	[Not Available]	NOT HISPANIC OR LATINO	YES	TUMOR FREE	A5BT	2011	Muscle invasive urothelial carcinoma (pT2 or above)	FD	2013-05-01	T3b	MX	[Not Applicable]	N0	7th	Stage III	[Not Available]	[Not Applicable]	[Not Available]	[Not Applicable]	[Not Applicable]	NO	[Not Applicable]	40	YES	Transurethral resection (TURBT)	0
TCGA-FD-A5BV-01	TCGA-FD-A5BV	no_alteration	4FA31971-15E2-4C9B-B49A-B3B7096262E4	TCGA-FD-A5BV	BLCA	FEMALE	Dead	-17501	163	[Not Available]	47	C67.0	NO	8120/3	YES	No	C67.0	Bladder	YES	NO	WHITE	[Not Available]	No	[Not Available]	NOT HISPANIC OR LATINO	YES	WITH TUMOR	A5BV	2012	Muscle invasive urothelial carcinoma (pT2 or above)	FD	2013-05-01	T3b	MX	[Not Applicable]	N0	7th	Stage III	[Not Available]	[Not Applicable]	[Not Available]	[Not Applicable]	[Not Applicable]	NO	Progressive Disease	25	YES	Transurethral resection (TURBT)	0
TCGA-FD-A5BY-01	TCGA-FD-A5BY	no_alteration	8DA76432-3004-47E5-A474-BD94BD4C0B33	TCGA-FD-A5BY	BLCA	FEMALE	Alive	-23080	[Not Applicable]	251	63	C67.4	NO	8120/3	YES	No	C67.4	Bladder	NO	NO	WHITE	[Not Available]	Yes	[Not Available]	NOT HISPANIC OR LATINO	YES	TUMOR FREE	A5BY	2012	Muscle invasive urothelial carcinoma (pT2 or above)	FD	2013-05-02	T3a	MX	[Not Applicable]	N0	7th	Stage III	[Not Available]	[Not Applicable]	[Not Available]	[Not Applicable]	[Not Applicable]	NO	Complete Remission/Response	19	YES	Transurethral resection (TURBT)	0
TCGA-FD-A5C0-01	TCGA-FD-A5C0	no_alteration	0628E443-3D7F-4A38-9D2A-EBC7F4F7E11D	TCGA-FD-A5C0	BLCA	MALE	Dead	-22500	550	407	61	C67.4	NO	8120/3	YES	No	C67.4	Bladder	YES	NO	WHITE	[Not Available]	No	[Not Available]	NOT HISPANIC OR LATINO	YES	TUMOR FREE	A5C0	2012	Muscle invasive urothelial carcinoma (pT2 or above)	FD	2013-05-02	T3a	MX	[Not Applicable]	N2	7th	Stage IV	[Not Available]	[Not Applicable]	[Not Available]	[Not Applicable]	[Not Applicable]	YES	Complete Remission/Response	24	YES	Transurethral resection (TURBT)	5
TCGA-FD-A5C1-01	TCGA-FD-A5C1	no_alteration	070C66FA-EF48-46CB-AF4F-357D2C641118	TCGA-FD-A5C1	BLCA	FEMALE	Alive	-22505	[Not Applicable]	1792	61	C67.4	NO	8120/3	YES	No	C67.4	Bladder	NO	NO	WHITE	[Not Available]	Yes	[Not Available]	NOT HISPANIC OR LATINO	YES	TUMOR FREE	A5C1	2009	Muscle invasive urothelial carcinoma (pT2 or above)	FD	2013-05-02	T3b	MX	[Not Applicable]	N0	7th	Stage III	[Not Available]	[Not Applicable]	[Not Available]	[Not Applicable]	[Not Applicable]	YES	[Not Applicable]	30	YES	Transurethral resection (TURBT)	0
TCGA-FD-A62N-01	TCGA-FD-A62N	no_alteration	B7439EDC-B7AB-407E-810A-C60864A915BF	TCGA-FD-A62N	BLCA	MALE	Alive	-25297	[Not Applicable]	82	69	C67.2	NO	8120/3	YES	No	C67.2	Bladder	NO	[Unknown]	ASIAN	[Not Available]	No	[Not Available]	NOT HISPANIC OR LATINO	YES	TUMOR FREE	A62N	2012	Muscle invasive urothelial carcinoma (pT2 or above)	FD	2013-08-21	T3b	MX	[Not Applicable]	N0	7th	Stage III	[Not Available]	[Not Applicable]	[Not Available]	[Not Applicable]	[Not Applicable]	[Unknown]	Complete Remission/Response	27	YES	Transurethral resection (TURBT)	0
TCGA-FD-A62O-01	TCGA-FD-A62O	no_alteration	472502EB-AD99-4A1A-8445-1A11DC02A6D9	TCGA-FD-A62O	BLCA	MALE	Dead	-27310	216	147	74	C67.0	NO	8120/3	YES	No	C67.0	Bladder	[Unknown]	NO	WHITE	[Not Available]	No	[Not Available]	NOT HISPANIC OR LATINO	YES	TUMOR FREE	A62O	2012	Muscle invasive urothelial carcinoma (pT2 or above)	FD	2013-08-21	T3a	MX	[Not Applicable]	N2	7th	Stage IV	[Not Available]	[Not Applicable]	[Not Available]	[Not Applicable]	[Not Applicable]	YES	[Unknown]	21	YES	Transurethral resection (TURBT)	8
TCGA-FD-A62P-01	TCGA-FD-A62P	no_alteration	741311B6-CB15-498F-932D-CA282E1DB10D	TCGA-FD-A62P	BLCA	MALE	Dead	-27843	191	[Not Available]	76	C67.4	NO	8120/3	YES	Yes	C67.4	Bladder	NO	NO	WHITE	[Not Available]	No	[Not Available]	NOT HISPANIC OR LATINO	YES	WITH TUMOR	A62P	2012	Muscle invasive urothelial carcinoma (pT2 or above)	FD	2013-08-21	T2b	MX	[Not Applicable]	N0	7th	Stage II	[Not Available]	[Not Applicable]	[Not Available]	[Not Applicable]	[Not Applicable]	NO	[Not Applicable]	8	YES	Transurethral resection (TURBT)	0
TCGA-FD-A6TB-01	TCGA-FD-A6TB	no_alteration	389D1E21-5B97-4231-A3D7-71FECB918BEB	TCGA-FD-A6TB	BLCA	MALE	Alive	-30185	[Not Applicable]	572	82	C67.2	YES	8120/3	NO	Yes	C67.2	Bladder	NO	NO	WHITE	[Not Available]	Yes	[Not Available]	NOT HISPANIC OR LATINO	YES	TUMOR FREE	A6TB	2012	Muscle invasive urothelial carcinoma (pT2 or above)	FD	2013-12-05	T3a	MX	[Not Applicable]	N0	7th	Stage III	[Not Available]	[Not Applicable]	T1	[Not Applicable]	[Not Applicable]	NO	Complete Remission/Response	26	YES	Transurethral resection (TURBT)	0
TCGA-FD-A6TC-01	TCGA-FD-A6TC	no_alteration	00D8E96F-F231-4475-9E9F-C1F8AEC28E4E	TCGA-FD-A6TC	BLCA	FEMALE	Alive	-28963	[Not Applicable]	187	79	C67.4	YES	8120/3	NO	No	C67.4	Bladder	NO	NO	WHITE	[Not Available]	Yes	[Not Available]	NOT HISPANIC OR LATINO	YES	TUMOR FREE	A6TC	2013	Muscle invasive urothelial carcinoma (pT2 or above)	FD	2013-12-05	T4a	MX	[Not Applicable]	N0	7th	Stage III	[Not Available]	[Not Applicable]	T2	[Not Applicable]	[Not Applicable]	YES	[Unknown]	16	YES	Transurethral resection (TURBT)	0
TCGA-FD-A6TD-01	TCGA-FD-A6TD	no_alteration	C80E71B3-7C6C-4E16-8446-6DFDA780BC18	TCGA-FD-A6TD	BLCA	MALE	Dead	-28328	386	204	77	C67.3	YES	8120/3	NO	No	C67.3	Bladder	NO	NO	WHITE	[Not Available]	Yes	[Not Available]	NOT HISPANIC OR LATINO	YES	TUMOR FREE	A6TD	2012	Muscle invasive urothelial carcinoma (pT2 or above)	FD	2013-12-05	T3a	MX	[Not Applicable]	N0	7th	Stage III	[Not Available]	[Not Applicable]	T1	[Not Applicable]	[Not Applicable]	NO	Complete Remission/Response	34	YES	Transurethral resection (TURBT)	0
TCGA-FD-A6TE-01	TCGA-FD-A6TE	no_alteration	5C771EE8-2AEA-498D-BA8C-CDBAEBFD57AC	TCGA-FD-A6TE	BLCA	MALE	Alive	-19874	[Not Applicable]	376	54	C67.0	YES	8120/3	NO	No	C67.0	Bladder	YES	NO	WHITE	[Not Available]	No	[Not Available]	NOT HISPANIC OR LATINO	YES	TUMOR FREE	A6TE	2013	Muscle invasive urothelial carcinoma (pT2 or above)	FD	2013-12-05	T3a	MX	[Not Applicable]	N2	7th	Stage IV	[Not Available]	[Not Applicable]	[Not Available]	[Not Applicable]	[Not Applicable]	NO	[Unknown]	38	YES	Transurethral resection (TURBT)	2
TCGA-FD-A6TF-01	TCGA-FD-A6TF	no_alteration	6134F549-6876-4C07-8E58-49EC87EAF4C0	TCGA-FD-A6TF	BLCA	FEMALE	Dead	-29317	69	63	80	C67.2	YES	8120/3	NO	No	C67.2	Bladder	NO	NO	WHITE	[Not Available]	No	[Not Available]	NOT HISPANIC OR LATINO	YES	TUMOR FREE	A6TF	2013	Muscle invasive urothelial carcinoma (pT2 or above)	FD	2013-12-05	T3b	M1	[Not Applicable]	N2	7th	Stage IV	[Not Available]	[Not Applicable]	T2	[Not Applicable]	[Not Applicable]	NO	[Unknown]	11	YES	Transurethral resection (TURBT)	11
TCGA-FD-A6TG-01	TCGA-FD-A6TG	no_alteration	0C890030-9BDB-4247-A3D5-A004F992F99C	TCGA-FD-A6TG	BLCA	MALE	Dead	-26893	93	81	73	C67.2	YES	8120/3	NO	No	C67.2	Bladder	[Unknown]	NO	WHITE	[Not Available]	No	[Not Available]	NOT HISPANIC OR LATINO	YES	TUMOR FREE	A6TG	2013	Muscle invasive urothelial carcinoma (pT2 or above)	FD	2013-12-05	T3a	MX	[Not Applicable]	N2	7th	Stage IV	[Not Available]	[Not Applicable]	T2	[Not Applicable]	[Not Applicable]	[Unknown]	[Not Applicable]	14	YES	Endoscopic Biopsy	3
TCGA-FD-A6TH-01	TCGA-FD-A6TH	no_alteration	08D13748-0946-49A1-8EB3-5AFD1DEEBC84	TCGA-FD-A6TH	BLCA	MALE	Dead	-23236	131	67	63	C67.0	YES	8120/3	NO	Yes	C67.0	Bladder	YES	NO	WHITE	[Not Available]	Yes	[Not Available]	NOT HISPANIC OR LATINO	YES	TUMOR FREE	A6TH	2013	Muscle invasive urothelial carcinoma (pT2 or above)	FD	2013-12-05	T3	MX	[Not Applicable]	N2	7th	Stage IV	[Not Available]	[Not Applicable]	T2	[Not Applicable]	[Not Applicable]	[Unknown]	Complete Remission/Response	14	YES	Transurethral resection (TURBT)	10
TCGA-FD-A6TI-01	TCGA-FD-A6TI	no_alteration	0F956645-35AA-4A68-98D3-EA589459BE00	TCGA-FD-A6TI	BLCA	MALE	Dead	-26874	294	122	73	C67.3	YES	8120/3	NO	No	C67.3	Bladder	[Unknown]	NO	WHITE	[Not Available]	No	[Not Available]	NOT HISPANIC OR LATINO	YES	TUMOR FREE	A6TI	2013	Muscle invasive urothelial carcinoma (pT2 or above)	FD	2013-12-05	T4b	MX	[Not Applicable]	N1	7th	Stage IV	[Not Available]	[Not Applicable]	T2	[Not Applicable]	[Not Applicable]	[Unknown]	[Unknown]	21	YES	Transurethral resection (TURBT)	1
TCGA-FJ-A3Z7-01	TCGA-FJ-A3Z7	no_alteration	6B2D63F2-F390-4601-9640-F769F6E91BF4	TCGA-FJ-A3Z7	BLCA	MALE	Alive	-28052	[Not Applicable]	945	76	C67.9	NO	8120/3	YES	Yes	C67.9	Bladder	NO	NO	WHITE	[Not Available]	Yes	[Not Available]	NOT HISPANIC OR LATINO	YES	TUMOR FREE	A3Z7	2010	Muscle invasive urothelial carcinoma (pT2 or above)	FJ	2012-09-27	T4a	MX	[Not Applicable]	N2	7th	Stage IV	[Not Available]	[Not Applicable]	[Not Available]	[Not Applicable]	[Not Applicable]	YES	Complete Remission/Response	47	YES	Other method, specify:	2
TCGA-FJ-A3Z9-01	TCGA-FJ-A3Z9	no_alteration	72FF655F-BB08-40ED-B4C3-E9497D4DA108	TCGA-FJ-A3Z9	BLCA	MALE	Dead	-26515	385	217	72	C67.2	NO	8130/3	YES	No	C67.2	Bladder	NO	NO	WHITE	[Not Available]	No	[Not Available]	NOT HISPANIC OR LATINO	YES	TUMOR FREE	A3Z9	2012	Muscle invasive urothelial carcinoma (pT2 or above)	FJ	2013-02-05	TX	M0	[Not Applicable]	N0	7th	[Not Available]	[Not Available]	[Not Applicable]	T3	[Not Applicable]	[Not Applicable]	YES	Complete Remission/Response	29	YES	Transurethral resection (TURBT)	0
TCGA-FJ-A3ZF-01	TCGA-FJ-A3ZF	no_alteration	FAE38579-5FE2-4D81-9729-39FDE866D18C	TCGA-FJ-A3ZF	BLCA	MALE	Alive	-26825	[Not Applicable]	524	73	C67.9	NO	8130/3	YES	Yes	C67.9	Bladder	NO	NO	WHITE	[Not Available]	Yes	[Not Available]	NOT HISPANIC OR LATINO	YES	WITH TUMOR	A3ZF	2012	Muscle invasive urothelial carcinoma (pT2 or above)	FJ	2012-09-28	[Not Available]	M0	[Not Applicable]	N0	7th	Stage III	[Not Available]	[Not Applicable]	T3b	[Not Applicable]	[Not Applicable]	YES	[Unknown]	[Not Available]	[Not Available]	Transurethral resection (TURBT)	[Not Available]
TCGA-FT-A3EE-01	TCGA-FT-A3EE	no_alteration	CCE62116-3DCD-400D-ADA0-9839CA02466E	TCGA-FT-A3EE	BLCA	FEMALE	Dead	-29293	99	[Not Available]	80	C67.5	YES	8120/3	NO	No	C67.5	Bladder	[Not Available]	[Not Available]	WHITE	[Not Available]	No	[Not Available]	NOT HISPANIC OR LATINO	YES	TUMOR FREE	A3EE	2011	Muscle invasive urothelial carcinoma (pT2 or above)	FT	2011-12-21	T4a	MX	[Not Applicable]	N0	7th	Stage III	[Not Available]	[Not Applicable]	[Not Available]	[Not Applicable]	[Not Applicable]	[Not Available]	[Not Available]	8	YES	Transurethral resection (TURBT)	0
TCGA-FT-A61P-01	TCGA-FT-A61P	no_alteration	7C698A35-7694-47F0-B681-F08840B95C02	TCGA-FT-A61P	BLCA	MALE	Alive	-28082	[Not Applicable]	337	76	C67.9	NO	8120/3	YES	No	C67.9	Bladder	NO	NO	WHITE	[Not Available]	Yes	[Not Available]	NOT HISPANIC OR LATINO	YES	TUMOR FREE	A61P	2013	Muscle invasive urothelial carcinoma (pT2 or above)	FT	2013-07-22	T3b	MX	[Not Applicable]	N2	7th	Stage IV	[Not Available]	[Not Applicable]	[Not Available]	[Not Applicable]	[Not Applicable]	NO	Complete Remission/Response	14	YES	Transurethral resection (TURBT)	2
TCGA-G2-A2EF-01	TCGA-G2-A2EF	no_alteration	2A142731-119C-495D-AD30-EB0B48BACB46	TCGA-G2-A2EF	BLCA	MALE	Alive	-18467	[Not Applicable]	1884	50	C67.9	YES	8120/3	NO	No	C67.9	Bladder	NO	NO	WHITE	[Not Available]	No	[Not Available]	NOT HISPANIC OR LATINO	YES	TUMOR FREE	A2EF	2007	Muscle invasive urothelial carcinoma (pT2 or above)	G2	2011-10-27	[Not Available]	M0	[Not Applicable]	N0	6th	Stage II	[Not Available]	[Not Applicable]	T2a	[Not Applicable]	[Not Applicable]	[Not Available]	[Not Available]	[Not Available]	NO	Transurethral resection (TURBT)	[Not Available]
TCGA-G2-A2EJ-01	TCGA-G2-A2EJ	no_alteration	C6227D39-D9E8-4E28-9E70-D7F720AB25E4	TCGA-G2-A2EJ	BLCA	FEMALE	Alive	-20649	[Not Applicable]	1460	56	C67.9	YES	8120/3	NO	No	C67.9	Bladder	NO	NO	WHITE	[Not Available]	No	[Not Available]	NOT HISPANIC OR LATINO	YES	TUMOR FREE	A2EJ	2009	Muscle invasive urothelial carcinoma (pT2 or above)	G2	2011-10-27	[Not Available]	M0	[Not Applicable]	N0	6th	Stage II	[Not Available]	[Not Applicable]	T2a	[Not Applicable]	[Not Applicable]	[Not Available]	[Not Available]	[Not Available]	NO	Transurethral resection (TURBT)	[Not Available]
TCGA-G2-A2EK-01	TCGA-G2-A2EK	no_alteration	5DA1CB68-C438-4DDC-999F-90AED0C4BD7A	TCGA-G2-A2EK	BLCA	MALE	Alive	-20995	[Not Applicable]	485	57	C67.9	YES	8120/3	NO	No	C67.9	Bladder	YES	NO	WHITE	[Not Available]	No	[Not Available]	NOT HISPANIC OR LATINO	YES	WITH TUMOR	A2EK	2010	Muscle invasive urothelial carcinoma (pT2 or above)	G2	2011-10-27	[Not Available]	M0	[Not Applicable]	N0	7th	Stage II	[Not Available]	[Not Applicable]	T2	[Not Applicable]	[Not Applicable]	[Not Available]	[Not Available]	[Not Available]	NO	Endoscopic Biopsy	[Not Available]
TCGA-G2-A2EL-01	TCGA-G2-A2EL	no_alteration	30C7445E-D0C4-4A0F-96A4-27E4259EE10B	TCGA-G2-A2EL	BLCA	MALE	Dead	-28370	819	[Not Available]	77	C67.2	YES	8120/3	NO	No	C67.2	Bladder	YES	NO	WHITE	[Not Available]	No	[Not Available]	NOT HISPANIC OR LATINO	YES	WITH TUMOR	A2EL	2009	Muscle invasive urothelial carcinoma (pT2 or above)	G2	2011-10-27	[Not Available]	M0	[Not Applicable]	N0	6th	Stage II	[Not Available]	[Not Applicable]	T2a	[Not Applicable]	[Not Applicable]	[Not Available]	[Not Available]	[Not Available]	NO	Transurethral resection (TURBT)	[Not Available]
TCGA-G2-A2EO-01	TCGA-G2-A2EO	no_alteration	98B9AD62-76ED-43E3-91BC-B8F065D79673	TCGA-G2-A2EO	BLCA	MALE	Dead	-25440	1804	1072	69	C67.3	YES	8120/3	NO	No	C67.3	Bladder	NO	NO	WHITE	[Not Available]	No	[Not Available]	NOT HISPANIC OR LATINO	YES	TUMOR FREE	A2EO	2009	Muscle invasive urothelial carcinoma (pT2 or above)	G2	2011-10-27	T3a	M0	[Not Applicable]	N0	6th	Stage III	[Not Available]	[Not Applicable]	[Not Available]	[Not Applicable]	[Not Applicable]	[Not Available]	[Not Available]	[Not Available]	NO	Transurethral resection (TURBT)	[Not Available]
TCGA-G2-A2ES-01	TCGA-G2-A2ES	no_alteration	72D8EAE8-9EFB-45B2-ACBD-82C6B5732E38	TCGA-G2-A2ES	BLCA	MALE	Dead	-31293	1004	525	85	C67.9	YES	8120/3	NO	No	C67.9	Bladder	YES	NO	WHITE	[Not Available]	Yes	[Not Available]	NOT HISPANIC OR LATINO	YES	TUMOR FREE	A2ES	2009	Muscle invasive urothelial carcinoma (pT2 or above)	G2	2011-10-27	T3b	M0	[Not Applicable]	N0	6th	Stage II	[Not Available]	[Not Applicable]	[Not Available]	[Not Applicable]	[Not Applicable]	[Not Available]	[Not Available]	[Not Available]	NO	Transurethral resection (TURBT)	[Not Available]
TCGA-G2-A3IB-01	TCGA-G2-A3IB	no_alteration	AF53D51E-0B5C-437F-A1C0-EC5F55C49364	TCGA-G2-A3IB	BLCA	MALE	Dead	-24149	220	214	66	C67.9	YES	8120/3	NO	No	C67.9	Bladder	NO	NO	BLACK OR AFRICAN AMERICAN	[Not Available]	No	[Not Available]	NOT HISPANIC OR LATINO	YES	WITH TUMOR	A3IB	2008	Muscle invasive urothelial carcinoma (pT2 or above)	G2	2012-02-22	[Not Available]	MX	[Not Applicable]	NX	6th	Stage II	[Not Available]	[Not Applicable]	T2a	[Not Applicable]	[Not Applicable]	[Not Available]	[Not Available]	[Not Available]	NO	Transurethral resection (TURBT)	[Not Available]
TCGA-G2-A3IE-01	TCGA-G2-A3IE	no_alteration	C65BA2B8-E867-42E8-BBD0-C2CDF5130CFB	TCGA-G2-A3IE	BLCA	MALE	Dead	-18983	612	[Not Available]	51	C67.9	YES	8120/3	NO	No	C67.9	Bladder	NO	NO	WHITE	[Not Available]	No	[Not Available]	NOT HISPANIC OR LATINO	YES	WITH TUMOR	A3IE	2007	Muscle invasive urothelial carcinoma (pT2 or above)	G2	2012-02-22	[Not Available]	MX	[Not Applicable]	NX	6th	Stage II	[Not Available]	[Not Applicable]	T2a	[Not Applicable]	[Not Applicable]	[Not Available]	[Not Available]	[Not Available]	NO	Transurethral resection (TURBT)	[Not Available]
TCGA-G2-A3VY-01	TCGA-G2-A3VY	no_alteration	CD50C69F-0F45-4C57-B61A-8C6B41AB4F7E	TCGA-G2-A3VY	BLCA	MALE	Alive	-24112	[Not Applicable]	536	66	C67.9	NO	8120/3	YES	No	C67.9	Bladder	NO	NO	ASIAN	[Not Available]	Yes	[Not Available]	NOT HISPANIC OR LATINO	YES	WITH TUMOR	A3VY	2012	Muscle invasive urothelial carcinoma (pT2 or above)	G2	2012-09-06	[Not Available]	[Not Available]	[Not Applicable]	[Not Available]	7th	Stage II	[Not Available]	[Not Applicable]	T2	[Not Applicable]	[Not Applicable]	NO	Stable Disease	[Not Available]	NO	Transurethral resection (TURBT)	[Not Available]
TCGA-G2-AA3B-01	TCGA-G2-AA3B	no_alteration	22424A05-0546-44C2-8AB7-ABB8E49C3363	TCGA-G2-AA3B	BLCA	FEMALE	Alive	-27646	[Not Applicable]	2008	75	C67.9	YES	8120/3	NO	No	C67.9	Bladder	NO	NO	WHITE	[Not Available]	No	[Not Available]	NOT HISPANIC OR LATINO	YES	TUMOR FREE	AA3B	2009	Muscle invasive urothelial carcinoma (pT2 or above)	G2	2014-07-11	T2	M0	[Not Applicable]	N0	6th	Stage II	[Not Available]	[Not Applicable]	T2	[Not Applicable]	[Not Applicable]	NO	Complete Remission/Response	25	YES	Transurethral resection (TURBT)	0
TCGA-G2-AA3F-01	TCGA-G2-AA3F	no_alteration	9883C38F-87BF-4421-BFC0-1B1001F8159C	TCGA-G2-AA3F	BLCA	MALE	Alive	-28457	[Not Applicable]	893	77	C67.9	NO	8120/3	YES	No	C67.9	Bladder	NO	NO	WHITE	[Not Available]	No	[Not Available]	NOT HISPANIC OR LATINO	YES	WITH TUMOR	AA3F	2012	Muscle invasive urothelial carcinoma (pT2 or above)	G2	2014-07-11	T3	M0	[Not Applicable]	N1	7th	Stage IV	[Not Available]	[Not Applicable]	T2	[Not Applicable]	[Not Applicable]	NO	Partial Remission/Response	28	YES	Transurethral resection (TURBT)	1
TCGA-GC-A3BM-01	TCGA-GC-A3BM	no_alteration	7840AEA9-40C4-473E-BE33-8FA0B9F332C9	TCGA-GC-A3BM	BLCA	MALE	Dead	-25609	651	88	70	C67.1	NO	8120/3	YES	No	C67.1	Bladder	YES	NO	WHITE	[Not Available]	No	[Not Available]	NOT HISPANIC OR LATINO	YES	[Unknown]	A3BM	2010	Muscle invasive urothelial carcinoma (pT2 or above)	GC	2012-09-25	T2b	M0	[Not Applicable]	N0	7th	Stage II	[Not Available]	[Not Applicable]	[Not Available]	[Not Applicable]	[Not Applicable]	[Unknown]	[Not Applicable]	2	YES	Transurethral resection (TURBT)	0
TCGA-GC-A3I6-01	TCGA-GC-A3I6	no_alteration	74CBB078-9AAE-422A-A7AF-DD29EBCA949E	TCGA-GC-A3I6	BLCA	MALE	Dead	-16504	630	68	45	C67.9	NO	8120/3	YES	No	C67.9	Bladder	YES	NO	WHITE	[Not Available]	No	[Not Available]	NOT HISPANIC OR LATINO	YES	WITH TUMOR	A3I6	2011	Muscle invasive urothelial carcinoma (pT2 or above)	GC	2012-04-17	T3a	M0	[Not Applicable]	N0	7th	Stage III	[Not Available]	[Not Applicable]	[Not Available]	[Not Applicable]	[Not Applicable]	[Not Available]	[Not Available]	11	YES	Endoscopic Biopsy	0
TCGA-GC-A3OO-01	TCGA-GC-A3OO	no_alteration	1FF60FD9-3CA3-43BE-92A8-8DBA2CD4D4DF	TCGA-GC-A3OO	BLCA	MALE	Alive	-29065	[Not Applicable]	481	79	C67.9	NO	8120/3	YES	No	C67.9	Bladder	NO	NO	WHITE	[Not Available]	No	[Not Available]	NOT HISPANIC OR LATINO	YES	TUMOR FREE	A3OO	2011	Muscle invasive urothelial carcinoma (pT2 or above)	GC	2012-09-25	T2b	M0	[Not Applicable]	N0	7th	Stage II	[Not Available]	[Not Applicable]	T2b	[Not Applicable]	[Not Applicable]	[Unknown]	[Not Applicable]	6	YES	Transurethral resection (TURBT)	0
TCGA-GC-A3RB-01	TCGA-GC-A3RB	no_alteration	A0BCF1B1-4DD4-4D7F-B63E-B49296671451	TCGA-GC-A3RB	BLCA	MALE	Alive	-20021	[Not Applicable]	582	54	C67.9	NO	8120/3	YES	No	C67.9	Bladder	NO	NO	WHITE	[Not Available]	No	[Not Available]	NOT HISPANIC OR LATINO	YES	TUMOR FREE	A3RB	2011	Muscle invasive urothelial carcinoma (pT2 or above)	GC	2012-09-25	T3b	M0	[Not Applicable]	N0	7th	Stage III	[Not Available]	[Not Applicable]	T3b	[Not Applicable]	[Not Applicable]	[Unknown]	[Not Applicable]	9	YES	Transurethral resection (TURBT)	0
TCGA-GC-A3RC-01	TCGA-GC-A3RC	no_alteration	BD7F2C90-863E-4380-AD31-8755BCB2F975	TCGA-GC-A3RC	BLCA	MALE	Alive	-21668	[Not Applicable]	484	59	C67.9	NO	8120/3	YES	No	C67.9	Bladder	NO	NO	WHITE	[Not Available]	No	[Not Available]	NOT HISPANIC OR LATINO	YES	TUMOR FREE	A3RC	2011	Muscle invasive urothelial carcinoma (pT2 or above)	GC	2012-09-25	T2b	M0	[Not Applicable]	N0	7th	Stage II	[Not Available]	[Not Applicable]	T2b	[Not Applicable]	[Not Applicable]	[Unknown]	[Not Applicable]	9	YES	Transurethral resection (TURBT)	0
TCGA-GC-A3RD-01	TCGA-GC-A3RD	no_alteration	6A2155B3-915C-41B1-B730-32E55E0C1FBD	TCGA-GC-A3RD	BLCA	FEMALE	Alive	-30529	[Not Applicable]	428	83	C67.0	NO	8120/3	YES	No	C67.0	Bladder	NO	NO	WHITE	[Not Available]	No	[Not Available]	NOT HISPANIC OR LATINO	YES	TUMOR FREE	A3RD	2011	Muscle invasive urothelial carcinoma (pT2 or above)	GC	2012-09-24	T3a	M0	[Not Applicable]	N0	7th	Stage III	[Not Available]	[Not Applicable]	[Not Available]	[Not Applicable]	[Not Applicable]	[Unknown]	[Not Applicable]	8	YES	Transurethral resection (TURBT)	0
TCGA-GC-A3WC-01	TCGA-GC-A3WC	no_alteration	DB52C68A-ED44-4EC4-9381-D75F9BCBC29A	TCGA-GC-A3WC	BLCA	FEMALE	Alive	-29295	[Not Applicable]	540	80	C67.9	NO	8120/3	YES	No	C67.9	Bladder	NO	NO	WHITE	[Not Available]	Yes	[Not Available]	NOT HISPANIC OR LATINO	YES	TUMOR FREE	A3WC	2011	Muscle invasive urothelial carcinoma (pT2 or above)	GC	2012-09-25	T3	MX	[Not Applicable]	N0	7th	Stage III	[Not Available]	[Not Applicable]	[Not Available]	[Not Applicable]	[Not Applicable]	[Unknown]	[Not Applicable]	2	YES	Endoscopic Biopsy	0
TCGA-GC-A3YS-01	TCGA-GC-A3YS	no_alteration	4D323B18-CE5A-4516-862D-7ED1FDF1F008	TCGA-GC-A3YS	BLCA	MALE	Alive	-22515	[Not Applicable]	758	61	C67.9	NO	8120/3	YES	No	C67.9	Bladder	NO	NO	WHITE	[Not Available]	No	[Not Available]	NOT HISPANIC OR LATINO	YES	TUMOR FREE	A3YS	2012	Muscle invasive urothelial carcinoma (pT2 or above)	GC	2012-10-04	T3a	MX	[Not Applicable]	N1	7th	Stage IV	[Not Available]	[Not Applicable]	[Not Available]	[Not Applicable]	[Not Applicable]	[Unknown]	[Not Applicable]	2	YES	Transurethral resection (TURBT)	1
TCGA-GC-A4ZW-01	TCGA-GC-A4ZW	no_alteration	A9E17A7D-7FF4-44E3-B8C9-B0D2F46B6CD5	TCGA-GC-A4ZW	BLCA	MALE	Alive	-25964	[Not Applicable]	15	71	C67.9	NO	8120/3	YES	No	C67.9	Bladder	NO	[Unknown]	WHITE	[Not Available]	No	[Not Available]	NOT HISPANIC OR LATINO	YES	TUMOR FREE	A4ZW	2012	Muscle invasive urothelial carcinoma (pT2 or above)	GC	2013-03-15	T3a	M0	[Not Applicable]	N0	7th	Stage III	[Not Available]	[Not Applicable]	T3	[Not Applicable]	[Not Applicable]	[Unknown]	[Unknown]	5	YES	Transurethral resection (TURBT)	0
TCGA-GC-A6I1-01	TCGA-GC-A6I1	no_alteration	54C04BCC-EBD5-461E-BBD5-B4D791B00C95	TCGA-GC-A6I1	BLCA	FEMALE	Dead	-32873	272	81	90	C67.9	NO	8120/3	YES	No	C67.9	Bladder	NO	NO	WHITE	[Not Available]	No	[Not Available]	NOT HISPANIC OR LATINO	YES	TUMOR FREE	A6I1	2012	Muscle invasive urothelial carcinoma (pT2 or above)	GC	2013-09-19	T2b	MX	[Not Applicable]	N0	7th	Stage II	[Not Available]	[Not Applicable]	T2b	[Not Applicable]	[Not Applicable]	[Unknown]	[Unknown]	8	YES	Other method, specify:	0
TCGA-GD-A2C5-01	TCGA-GD-A2C5	no_alteration	5D54C742-5A8E-4C40-8D62-95E75E210AB8	TCGA-GD-A2C5	BLCA	FEMALE	Alive	-19498	[Not Applicable]	812	53	C67.9	NO	8120/3	YES	No	C67.9	Bladder	NO	[Discrepancy]	WHITE	[Not Available]	No	[Not Available]	NOT HISPANIC OR LATINO	YES	[Not Available]	A2C5	2011	Muscle invasive urothelial carcinoma (pT2 or above)	GD	2011-10-20	T3a	MX	[Not Applicable]	N2	7th	Stage IV	[Not Available]	[Not Applicable]	[Not Available]	[Not Applicable]	[Not Applicable]	[Not Available]	[Not Available]	17	YES	Transurethral resection (TURBT)	2
TCGA-GD-A3OP-01	TCGA-GD-A3OP	no_alteration	31DA07BB-6752-49A3-A7EA-5427C04A9458	TCGA-GD-A3OP	BLCA	FEMALE	Alive	-30956	[Not Applicable]	64	84	C67.9	NO	8120/3	YES	No	C67.9	Bladder	[Unknown]	[Unknown]	WHITE	[Not Available]	No	[Not Available]	NOT HISPANIC OR LATINO	YES	[Unknown]	A3OP	2011	Muscle invasive urothelial carcinoma (pT2 or above)	GD	2012-07-03	T4a	MX	[Not Applicable]	N2	7th	Stage IV	[Not Available]	[Not Applicable]	[Not Available]	[Not Applicable]	[Not Applicable]	[Unknown]	[Unknown]	5	YES	Transurethral resection (TURBT)	4
TCGA-GD-A3OS-01	TCGA-GD-A3OS	no_alteration	2A41B7D4-132F-4FB6-87B5-487C445379C7	TCGA-GD-A3OS	BLCA	FEMALE	Alive	-19776	[Not Applicable]	638	54	C67.9	NO	8120/3	YES	No	C67.9	Bladder	YES	NO	WHITE	[Not Available]	No	[Not Available]	NOT HISPANIC OR LATINO	YES	[Unknown]	A3OS	2011	Muscle invasive urothelial carcinoma (pT2 or above)	GD	2012-07-05	[Not Available]	MX	[Not Applicable]	NX	7th	Stage II	[Not Available]	[Not Applicable]	T2a	[Not Applicable]	[Not Applicable]	YES	[Unknown]	[Not Available]	NO	Endoscopic Biopsy	[Not Available]
TCGA-GU-A42P-01	TCGA-GU-A42P	no_alteration	FF5B9238-38A7-42B4-9D44-3B8EC9913F6D	TCGA-GU-A42P	BLCA	MALE	Dead	-26546	332	195	72	C67.9	NO	8120/3	YES	No	C67.9	Bladder	NO	NO	WHITE	[Not Available]	No	[Not Available]	NOT HISPANIC OR LATINO	YES	TUMOR FREE	A42P	2012	Muscle invasive urothelial carcinoma (pT2 or above)	GU	2012-10-30	T3a	M0	[Not Applicable]	N1	7th	Stage IV	[Not Available]	[Not Applicable]	[Not Available]	[Not Applicable]	[Not Applicable]	NO	Stable Disease	14	YES	Other method, specify:	1
TCGA-GU-A42Q-01	TCGA-GU-A42Q	no_alteration	9C46846E-7F66-4936-AF97-50A7B8189D84	TCGA-GU-A42Q	BLCA	MALE	Dead	-24534	344	231	67	C67.9	NO	8120/3	YES	No	C67.9	Bladder	NO	NO	WHITE	[Not Available]	No	[Not Available]	NOT HISPANIC OR LATINO	YES	TUMOR FREE	A42Q	2012	Muscle invasive urothelial carcinoma (pT2 or above)	GU	2012-10-30	T3b	M0	[Not Applicable]	N0	7th	Stage III	[Not Available]	[Not Applicable]	[Not Available]	[Not Applicable]	[Not Applicable]	NO	Complete Remission/Response	68	YES	Transurethral resection (TURBT)	0
TCGA-GU-A762-01	TCGA-GU-A762	no_alteration	6A1EEE8D-CF62-47E9-9322-C18633CB3EE9	TCGA-GU-A762	BLCA	MALE	Dead	-31812	232	62	87	C67.9	NO	8120/3	YES	No	C67.9	Bladder	NO	NO	WHITE	[Not Available]	No	[Not Available]	NOT HISPANIC OR LATINO	YES	WITH TUMOR	A762	2012	Muscle invasive urothelial carcinoma (pT2 or above)	GU	2014-02-19	T4a	MX	[Not Applicable]	N2	7th	Stage IV	[Not Available]	[Not Applicable]	[Not Available]	[Not Applicable]	[Not Applicable]	NO	Progressive Disease	10	YES	Transurethral resection (TURBT)	4
TCGA-GU-A764-01	TCGA-GU-A764	no_alteration	20EBEFF1-E5A7-423A-BE93-E7EBB82438AC	TCGA-GU-A764	BLCA	MALE	Alive	-24343	[Not Applicable]	610	66	C67.3	NO	8120/3	YES	No	C67.3	Bladder	NO	NO	WHITE	[Not Available]	No	[Not Available]	NOT HISPANIC OR LATINO	YES	TUMOR FREE	A764	2012	Muscle invasive urothelial carcinoma (pT2 or above)	GU	2014-02-19	T2b	MX	[Not Applicable]	N0	7th	Stage II	[Not Available]	[Not Applicable]	[Not Available]	[Not Applicable]	[Not Applicable]	NO	Complete Remission/Response	19	YES	Other method, specify:	0
TCGA-GU-A766-01	TCGA-GU-A766	no_alteration	E7680A8E-1C0E-426B-ABD8-D0D8E7D0E5AA	TCGA-GU-A766	BLCA	MALE	Alive	-22774	[Not Applicable]	480	62	C67.9	NO	8120/3	YES	No	C67.9	Bladder	NO	NO	WHITE	[Not Available]	No	[Not Available]	NOT HISPANIC OR LATINO	YES	WITH TUMOR	A766	2013	Muscle invasive urothelial carcinoma (pT2 or above)	GU	2014-02-19	T2a	MX	[Not Applicable]	N0	7th	Stage II	[Not Available]	[Not Applicable]	[Not Available]	[Not Applicable]	[Not Applicable]	NO	Progressive Disease	19	YES	Transurethral resection (TURBT)	0
TCGA-GU-A767-01	TCGA-GU-A767	no_alteration	BFABA069-0914-46B4-927D-B5EA3A4A341F	TCGA-GU-A767	BLCA	MALE	Dead	-29739	144	[Not Available]	81	C67.9	NO	8120/3	YES	No	C67.9	Bladder	NO	NO	WHITE	[Not Available]	No	[Not Available]	NOT HISPANIC OR LATINO	YES	WITH TUMOR	A767	2012	Muscle invasive urothelial carcinoma (pT2 or above)	GU	2014-02-19	T3b	MX	[Not Applicable]	N2	7th	Stage IV	[Not Available]	[Not Applicable]	[Not Available]	[Not Applicable]	[Not Applicable]	NO	Progressive Disease	6	YES	Transurethral resection (TURBT)	3
TCGA-GU-AATO-01	TCGA-GU-AATO	no_alteration	CD20B968-B348-44EB-9CDB-F557AF8FB468	TCGA-GU-AATO	BLCA	MALE	Dead	-27684	324	[Not Available]	75	C67.9	NO	8120/3	YES	No	C67.9	Bladder	NO	NO	WHITE	[Not Available]	No	[Not Available]	NOT HISPANIC OR LATINO	YES	WITH TUMOR	AATO	2013	Muscle invasive urothelial carcinoma (pT2 or above)	GU	2014-08-25	T4a	MX	[Not Applicable]	N2	7th	Stage IV	[Not Available]	[Not Applicable]	T2	[Not Applicable]	[Not Applicable]	NO	Progressive Disease	4	YES	Transurethral resection (TURBT)	4
TCGA-GU-AATP-01	TCGA-GU-AATP	no_alteration	3B16881A-88C2-4048-B78F-E3E183503F70	TCGA-GU-AATP	BLCA	MALE	Alive	-27049	[Not Applicable]	1003	74	C67.2	NO	8120/3	YES	No	C67.2	Bladder	YES	NO	WHITE	[Not Available]	Yes	[Not Available]	NOT HISPANIC OR LATINO	YES	WITH TUMOR	AATP	2012	Muscle invasive urothelial carcinoma (pT2 or above)	GU	2014-08-25	T2	MX	[Not Applicable]	N2	7th	Stage IV	[Not Available]	[Not Applicable]	T1	[Not Applicable]	[Not Applicable]	NO	Progressive Disease	12	YES	Transurethral resection (TURBT)	2
TCGA-GV-A3JV-01	TCGA-GV-A3JV	no_alteration	01EE41EF-1894-4408-9E96-A22A1F068190	TCGA-GV-A3JV	BLCA	MALE	Dead	-24243	434	134	66	C67.9	NO	8120/3	YES	No	C67.9	Bladder	YES	NO	WHITE	[Not Available]	No	[Not Available]	NOT HISPANIC OR LATINO	YES	TUMOR FREE	A3JV	2011	Muscle invasive urothelial carcinoma (pT2 or above)	GV	2012-03-06	T3b	MX	[Not Applicable]	N1	7th	Stage IV	[Not Available]	[Not Applicable]	T3	[Not Applicable]	[Not Applicable]	[Not Available]	[Not Available]	17	YES	Transurethral resection (TURBT)	1
TCGA-GV-A3JX-01	TCGA-GV-A3JX	no_alteration	D9DCBB57-F6C2-4465-8A60-AFE876E113CA	TCGA-GV-A3JX	BLCA	MALE	Alive	-21888	[Not Applicable]	581	59	C67.9	NO	8120/3	YES	No	C67.9	Bladder	NO	NO	WHITE	[Not Available]	No	[Not Available]	NOT HISPANIC OR LATINO	YES	TUMOR FREE	A3JX	2011	Muscle invasive urothelial carcinoma (pT2 or above)	GV	2012-01-30	T3b	MX	[Not Applicable]	N0	7th	Stage III	[Not Available]	[Not Applicable]	[Not Available]	[Not Applicable]	[Not Applicable]	[Not Available]	[Not Available]	27	YES	Other method, specify:	0
TCGA-GV-A3JZ-01	TCGA-GV-A3JZ	no_alteration	9CC92795-7A24-4875-87F0-3EFCCBFCC970	TCGA-GV-A3JZ	BLCA	MALE	Alive	-20420	[Not Applicable]	603	55	C67.9	NO	8120/3	YES	No	C67.9	Bladder	NO	NO	WHITE	[Not Available]	Yes	[Not Available]	NOT HISPANIC OR LATINO	YES	TUMOR FREE	A3JZ	2011	Muscle invasive urothelial carcinoma (pT2 or above)	GV	2012-01-30	T4a	MX	[Not Applicable]	N3	7th	Stage IV	[Not Available]	[Not Applicable]	[Not Available]	[Not Applicable]	[Not Applicable]	[Not Available]	[Not Available]	38	YES	Endoscopic Biopsy	2
TCGA-GV-A3QG-01	TCGA-GV-A3QG	no_alteration	79F23A0E-5AAE-4618-8191-7DD7C0552408	TCGA-GV-A3QG	BLCA	MALE	Dead	-23847	[Not Available]	[Not Available]	65	C67.4	NO	8120/3	YES	No	C67.4	Bladder	YES	NO	WHITE	[Not Available]	Yes	[Not Available]	NOT HISPANIC OR LATINO	YES	WITH TUMOR	A3QG	2011	Muscle invasive urothelial carcinoma (pT2 or above)	GV	2012-06-18	T3a	MX	[Not Applicable]	N3	7th	Stage IV	[Not Available]	[Not Applicable]	[Not Available]	[Not Applicable]	[Not Applicable]	NO	[Not Applicable]	47	YES	Transurethral resection (TURBT)	3
TCGA-GV-A3QI-01	TCGA-GV-A3QI	no_alteration	06F936E9-5A90-40D3-B91A-713F2B4E6E11	TCGA-GV-A3QI	BLCA	MALE	Alive	-17383	[Not Applicable]	1110	47	C67.4	NO	8120/3	YES	No	C67.4	Bladder	YES	NO	WHITE	[Not Available]	No	[Not Available]	NOT HISPANIC OR LATINO	YES	TUMOR FREE	A3QI	2011	Muscle invasive urothelial carcinoma (pT2 or above)	GV	2012-06-18	T3b	MX	[Not Applicable]	N0	7th	Stage III	[Not Available]	[Not Applicable]	[Not Available]	[Not Applicable]	[Not Applicable]	NO	[Not Applicable]	28	YES	Transurethral resection (TURBT)	0
TCGA-GV-A40E-01	TCGA-GV-A40E	no_alteration	AA6142AF-BAD7-493C-98A0-FD070DE39073	TCGA-GV-A40E	BLCA	MALE	Dead	-27569	261	195	75	C67.9	NO	8120/3	YES	No	C67.9	Bladder	YES	NO	WHITE	[Not Available]	Yes	[Not Available]	NOT HISPANIC OR LATINO	YES	TUMOR FREE	A40E	2012	Muscle invasive urothelial carcinoma (pT2 or above)	GV	2012-08-27	[Not Available]	MX	[Not Applicable]	NX	7th	Stage II	[Not Available]	[Not Applicable]	T2	[Not Applicable]	[Not Applicable]	NO	Stable Disease	[Not Available]	NO	Transurethral resection (TURBT)	[Not Available]
TCGA-GV-A40G-01	TCGA-GV-A40G	no_alteration	10422FE9-8D70-40A9-9875-3FE9FAB68823	TCGA-GV-A40G	BLCA	MALE	Alive	-28204	[Not Applicable]	580	77	C67.9	NO	8120/3	YES	No	C67.9	Bladder	NO	NO	WHITE	[Not Available]	Yes	[Not Available]	NOT HISPANIC OR LATINO	YES	TUMOR FREE	A40G	2012	Muscle invasive urothelial carcinoma (pT2 or above)	GV	2012-08-27	T2a	MX	[Not Applicable]	N0	7th	Stage II	[Not Available]	[Not Applicable]	[Not Available]	[Not Applicable]	[Not Applicable]	NO	Complete Remission/Response	19	YES	Transurethral resection (TURBT)	0
TCGA-H4-A2HO-01	TCGA-H4-A2HO	no_alteration	86D1E388-B30F-48FD-9647-3848EB6134F1	TCGA-H4-A2HO	BLCA	MALE	Alive	-19630	[Not Applicable]	46	53	C67.9	YES	8130/3	NO	No	C67.9	Bladder	[Unknown]	NO	WHITE	[Not Available]	No	[Not Available]	NOT HISPANIC OR LATINO	YES	[Not Available]	A2HO	2010	Muscle invasive urothelial carcinoma (pT2 or above)	H4	2011-06-28	T4a	MX	[Not Applicable]	N0	7th	Stage III	[Not Available]	[Not Applicable]	[Not Available]	[Not Applicable]	[Not Applicable]	[Not Available]	[Not Available]	8	YES	Other method, specify:	0
TCGA-HQ-A2OE-01	TCGA-HQ-A2OE	no_alteration	353C5FCC-9C6A-4AC6-99DC-FB4573B2AE6C	TCGA-HQ-A2OE	BLCA	MALE	Alive	[Not Available]	[Not Applicable]	1174	69	C67.9	YES	8120/3	NO	No	C67.9	Bladder	NO	NO	[Not Evaluated]	[Not Available]	No	[Not Available]	[Not Evaluated]	YES	[Unknown]	A2OE	2007	Muscle invasive urothelial carcinoma (pT2 or above)	HQ	2012-10-02	T2a	MX	[Not Applicable]	N2	6th	[Not Available]	[Not Available]	[Not Applicable]	[Not Available]	[Not Applicable]	[Not Applicable]	YES	[Unknown]	[Not Available]	YES	Other method, specify:	[Not Available]
TCGA-HQ-A2OF-01	TCGA-HQ-A2OF	no_alteration	691ADAA9-196A-4B62-9437-640C4AE6E2B2	TCGA-HQ-A2OF	BLCA	FEMALE	Alive	-19016	[Not Applicable]	1947	52	C67.1	YES	8260/3	NO	No	C67.1	Bladder	YES	NO	[Not Evaluated]	[Not Available]	No	[Not Available]	[Not Evaluated]	YES	TUMOR FREE	A2OF	[Not Available]	Muscle invasive urothelial carcinoma (pT2 or above)	HQ	2013-09-25	T3b	M0	[Not Applicable]	N0	6th	Stage III	[Not Available]	[Not Applicable]	[Not Available]	[Not Applicable]	[Not Applicable]	NO	Complete Remission/Response	10	YES	Other method, specify:	0
TCGA-HQ-A5NE-01	TCGA-HQ-A5NE	no_alteration	E053A911-2202-4C1F-BC93-904E26564E79	TCGA-HQ-A5NE	BLCA	MALE	Dead	-20647	370	250	57	C67.9	YES	8120/3	NO	No	C67.9	Bladder	YES	NO	[Not Evaluated]	[Not Available]	No	[Not Available]	[Not Evaluated]	YES	WITH TUMOR	A5NE	[Not Available]	Muscle invasive urothelial carcinoma (pT2 or above)	HQ	2014-05-30	T3	M0	[Not Applicable]	N0	6th	Stage III	[Not Available]	[Not Applicable]	T3	[Not Applicable]	[Not Applicable]	NO	Complete Remission/Response	5	YES	Transurethral resection (TURBT)	0
TCGA-K4-A3WU-01	TCGA-K4-A3WU	no_alteration	9AA6522A-120A-4691-993E-3F8534F644B5	TCGA-K4-A3WU	BLCA	MALE	Alive	-32134	[Not Applicable]	105	87	C67.9	NO	8120/3	YES	No	C67.9	Bladder	[Unknown]	[Unknown]	WHITE	[Not Available]	No	[Not Available]	NOT HISPANIC OR LATINO	YES	TUMOR FREE	A3WU	2012	Muscle invasive urothelial carcinoma (pT2 or above)	K4	2012-08-08	T4a	MX	[Not Applicable]	N0	7th	Stage III	[Not Available]	[Not Applicable]	TX	[Not Applicable]	[Not Applicable]	NO	[Not Applicable]	5	YES	Transurethral resection (TURBT)	[Not Available]
TCGA-K4-A54R-01	TCGA-K4-A54R	no_alteration	52FDDD92-FA5E-4FAC-8E44-E64C98C84F86	TCGA-K4-A54R	BLCA	MALE	Alive	-21601	[Not Applicable]	842	59	C67.1	NO	8120/3	YES	No	C67.1	Bladder	NO	NO	WHITE	[Not Available]	No	[Not Available]	NOT HISPANIC OR LATINO	YES	TUMOR FREE	A54R	2012	Muscle invasive urothelial carcinoma (pT2 or above)	K4	2013-04-17	T2b	MX	[Not Applicable]	N0	7th	Stage II	[Not Available]	[Not Applicable]	[Not Available]	[Not Applicable]	[Not Applicable]	NO	Complete Remission/Response	8	YES	Transurethral resection (TURBT)	0
TCGA-K4-A5RH-01	TCGA-K4-A5RH	no_alteration	EECA58FE-B5CB-4D13-A93F-A5A2CA00B6E2	TCGA-K4-A5RH	BLCA	MALE	Alive	-25305	[Not Applicable]	276	69	C67.0	NO	8120/3	YES	No	C67.0	Bladder	YES	NO	WHITE	[Not Available]	No	[Not Available]	NOT HISPANIC OR LATINO	YES	WITH TUMOR	A5RH	2012	Muscle invasive urothelial carcinoma (pT2 or above)	K4	2013-06-20	T3a	MX	[Not Applicable]	N0	7th	Stage III	[Not Available]	[Not Applicable]	TX	[Not Applicable]	[Not Applicable]	NO	Progressive Disease	9	YES	Transurethral resection (TURBT)	0
TCGA-K4-A5RJ-01	TCGA-K4-A5RJ	no_alteration	5A25658C-2436-4A47-8902-8A2CF4A1C20D	TCGA-K4-A5RJ	BLCA	MALE	Alive	-27518	[Not Applicable]	539	75	C67.4	NO	8130/3	YES	No	C67.4	Bladder	[Unknown]	[Unknown]	WHITE	[Not Available]	No	[Not Available]	NOT HISPANIC OR LATINO	YES	TUMOR FREE	A5RJ	2012	Muscle invasive urothelial carcinoma (pT2 or above)	K4	2013-06-24	T2b	MX	[Not Applicable]	N0	7th	Stage II	[Not Available]	[Not Applicable]	[Not Available]	[Not Applicable]	[Not Applicable]	[Unknown]	[Not Applicable]	12	YES	Transurethral resection (TURBT)	0
TCGA-K4-A6FZ-01	TCGA-K4-A6FZ	no_alteration	610811D5-E45E-4A4F-BDC1-8D700EFD6E43	TCGA-K4-A6FZ	BLCA	FEMALE	Alive	-27686	[Not Applicable]	55	75	C67.4	NO	8120/3	YES	No	C67.4	Bladder	[Unknown]	[Unknown]	WHITE	[Not Available]	No	[Not Available]	NOT HISPANIC OR LATINO	YES	TUMOR FREE	A6FZ	2012	Muscle invasive urothelial carcinoma (pT2 or above)	K4	2013-09-12	T3a	MX	[Not Applicable]	N0	7th	Stage III	[Not Available]	[Not Applicable]	[Not Available]	[Not Applicable]	[Not Applicable]	NO	Complete Remission/Response	12	YES	Transurethral resection (TURBT)	0
TCGA-K4-A6MB-01	TCGA-K4-A6MB	no_alteration	661D7B4A-A2B2-4251-B464-292421665948	TCGA-K4-A6MB	BLCA	MALE	Alive	-23664	[Not Applicable]	469	64	C67.0	NO	8120/3	YES	No	C67.0	Bladder	NO	NO	WHITE	[Not Available]	No	[Not Available]	NOT HISPANIC OR LATINO	YES	[Unknown]	A6MB	2013	Muscle invasive urothelial carcinoma (pT2 or above)	K4	2013-09-23	T3b	MX	[Not Applicable]	N1	7th	Stage IV	[Not Available]	[Not Applicable]	T3	[Not Applicable]	[Not Applicable]	[Unknown]	[Unknown]	14	YES	Transurethral resection (TURBT)	1
TCGA-K4-A83P-01	TCGA-K4-A83P	no_alteration	AA14FFB4-A715-4636-8251-73D019DDDD8C	TCGA-K4-A83P	BLCA	MALE	Alive	-28463	[Not Applicable]	495	77	C67.9	[Not Available]	8120/3	YES	No	C67.9	Bladder	YES	NO	WHITE	[Not Available]	No	[Not Available]	NOT HISPANIC OR LATINO	YES	WITH TUMOR	A83P	2013	Muscle invasive urothelial carcinoma (pT2 or above)	K4	2014-03-06	T4a	MX	[Not Applicable]	N1	7th	Stage IV	[Not Available]	[Not Applicable]	[Not Available]	[Not Applicable]	[Not Applicable]	NO	Partial Remission/Response	15	YES	[Not Available]	1
TCGA-K4-AAQO-01	TCGA-K4-AAQO	no_alteration	383BF27A-9216-492E-B4BD-2B4EEF8278DE	TCGA-K4-AAQO	BLCA	MALE	Alive	-20683	[Not Applicable]	359	56	C67.3	NO	8120/3	YES	Yes	C67.3	Bladder	[Unknown]	[Unknown]	WHITE	[Not Available]	No	[Not Available]	NOT HISPANIC OR LATINO	YES	[Unknown]	AAQO	2013	Muscle invasive urothelial carcinoma (pT2 or above)	K4	2014-09-16	T3a	MX	[Not Applicable]	N0	7th	Stage III	[Not Available]	[Not Applicable]	T3	[Not Applicable]	[Not Applicable]	[Unknown]	[Unknown]	[Not Available]	[Not Available]	[Not Available]	[Not Available]
TCGA-KQ-A41N-01	TCGA-KQ-A41N	no_alteration	67CADFFC-460B-4A2A-B182-3794421992B4	TCGA-KQ-A41N	BLCA	MALE	Alive	-26837	[Not Applicable]	1604	73	C67.6	YES	8120/3	NO	No	C67.6	Bladder	NO	NO	BLACK OR AFRICAN AMERICAN	[Not Available]	No	[Not Available]	NOT HISPANIC OR LATINO	YES	TUMOR FREE	A41N	2011	Muscle invasive urothelial carcinoma (pT2 or above)	KQ	2015-07-13	T3b	M0	[Not Applicable]	N0	7th	Stage III	[Not Available]	[Not Applicable]	T2b	[Not Applicable]	[Not Applicable]	NO	Complete Remission/Response	57	YES	Transurethral resection (TURBT)	0
TCGA-KQ-A41P-01	TCGA-KQ-A41P	no_alteration	D7AF7E2C-F742-46ED-814B-1967D7E8C2D2	TCGA-KQ-A41P	BLCA	MALE	Alive	-27816	[Not Applicable]	1094	76	C67.0	YES	8120/3	NO	No	C67.0	Bladder	YES	NO	WHITE	[Not Available]	No	[Not Available]	NOT HISPANIC OR LATINO	YES	WITH TUMOR	A41P	2011	Muscle invasive urothelial carcinoma (pT2 or above)	KQ	2015-07-13	T3b	M1	[Not Applicable]	N3	7th	Stage IV	[Not Available]	[Not Applicable]	[Not Available]	[Not Applicable]	[Not Applicable]	YES	Stable Disease	34	YES	Transurethral resection (TURBT)	34
TCGA-KQ-A41Q-01	TCGA-KQ-A41Q	no_alteration	A21BDD7E-F3CF-4826-9967-7EAFFC0D035A	TCGA-KQ-A41Q	BLCA	MALE	Alive	-32511	[Not Applicable]	1429	89	C67.3	YES	8120/3	NO	No	C67.3	Bladder	YES	NO	WHITE	[Not Available]	Yes	[Not Available]	NOT HISPANIC OR LATINO	YES	[Unknown]	A41Q	2009	Muscle invasive urothelial carcinoma (pT2 or above)	KQ	2015-07-13	T3b	MX	[Not Applicable]	N0	7th	Stage III	[Not Available]	[Not Applicable]	[Not Available]	[Not Applicable]	[Not Applicable]	NO	[Unknown]	26	YES	Other method, specify:	0
TCGA-KQ-A41R-01	TCGA-KQ-A41R	no_alteration	E492D5A9-7EC5-454B-AE89-077C90F67489	TCGA-KQ-A41R	BLCA	FEMALE	Alive	-29351	[Not Applicable]	1350	80	C67.9	YES	8120/3	NO	No	C67.9	Bladder	NO	NO	WHITE	[Not Available]	No	[Not Available]	NOT HISPANIC OR LATINO	YES	TUMOR FREE	A41R	2011	Muscle invasive urothelial carcinoma (pT2 or above)	KQ	2015-07-13	T2	MX	[Not Applicable]	N0	7th	Stage II	[Not Available]	[Not Applicable]	[Not Available]	[Not Applicable]	[Not Applicable]	NO	Complete Remission/Response	2	YES	Endoscopic Biopsy	0
TCGA-KQ-A41S-01	TCGA-KQ-A41S	no_alteration	CC8602BB-78E2-4732-9784-83C3388B999E	TCGA-KQ-A41S	BLCA	FEMALE	Alive	-32041	[Not Applicable]	35	87	C67.4	YES	8120/3	NO	No	C67.4	Bladder	NO	NO	WHITE	[Not Available]	No	[Not Available]	[Unknown]	YES	TUMOR FREE	A41S	2011	Muscle invasive urothelial carcinoma (pT2 or above)	KQ	2015-07-13	T4a	MX	[Not Applicable]	NX	7th	Stage III	[Not Available]	[Not Applicable]	[Not Available]	[Not Applicable]	[Not Applicable]	NO	Complete Remission/Response	[Not Available]	NO	Transurethral resection (TURBT)	[Not Available]
TCGA-LC-A66R-01	TCGA-LC-A66R	no_alteration	39FDC742-8BDB-4E77-B20B-0F967A75E659	TCGA-LC-A66R	BLCA	MALE	Alive	-28793	[Not Applicable]	466	78	C67.9	NO	8120/3	YES	No	C67.9	Bladder	NO	NO	WHITE	[Not Available]	No	[Not Available]	NOT HISPANIC OR LATINO	YES	TUMOR FREE	A66R	2012	Muscle invasive urothelial carcinoma (pT2 or above)	LC	2013-06-27	T4a	MX	[Not Applicable]	N2	7th	Stage IV	[Not Available]	[Not Applicable]	T4a	[Not Applicable]	[Not Applicable]	NO	[Not Applicable]	31	YES	Transurethral resection (TURBT)	3
TCGA-LT-A5Z6-01	TCGA-LT-A5Z6	no_alteration	EC7FC492-53CC-4B71-A66A-1CEF1ADEBA33	TCGA-LT-A5Z6	BLCA	MALE	Alive	-20746	[Not Applicable]	474	56	C67.9	NO	8120/3	YES	No	C67.9	Bladder	NO	NO	WHITE	[Not Available]	No	[Not Available]	NOT HISPANIC OR LATINO	YES	TUMOR FREE	A5Z6	2013	Muscle invasive urothelial carcinoma (pT2 or above)	LT	2013-06-03	[Not Available]	MX	[Not Applicable]	NX	7th	Stage II	[Not Available]	[Not Applicable]	T2	[Not Applicable]	[Not Applicable]	YES	[Not Applicable]	[Not Available]	NO	Transurethral resection (TURBT)	[Not Available]
TCGA-LT-A8JT-01	TCGA-LT-A8JT	no_alteration	6AA72CA1-B378-4DB4-B4EF-B12386683D1F	TCGA-LT-A8JT	BLCA	FEMALE	Alive	-25498	[Not Applicable]	641	69	C67.9	NO	8130/3	YES	No	C67.9	Bladder	NO	NO	WHITE	[Not Available]	No	[Not Available]	NOT HISPANIC OR LATINO	YES	TUMOR FREE	A8JT	2013	Muscle invasive urothelial carcinoma (pT2 or above)	LT	2014-01-30	T2a	M0	[Not Applicable]	N0	7th	Stage II	[Not Available]	[Not Applicable]	T2	[Not Applicable]	[Not Applicable]	NO	Complete Remission/Response	38	YES	Transurethral resection (TURBT)	0
TCGA-MV-A51V-01	TCGA-MV-A51V	no_alteration	D2F329B3-5B44-414B-BCCD-7B2D1345D21E	TCGA-MV-A51V	BLCA	MALE	Alive	-27430	[Not Applicable]	410	75	C67.9	NO	8130/3	YES	No	C67.9	Bladder	NO	NO	WHITE	[Not Available]	No	[Not Available]	NOT HISPANIC OR LATINO	YES	TUMOR FREE	A51V	2012	Muscle invasive urothelial carcinoma (pT2 or above)	MV	2012-09-14	T3a	M0	[Not Applicable]	N0	7th	Stage III	[Not Available]	[Not Applicable]	[Not Available]	[Not Applicable]	[Not Applicable]	NO	Complete Remission/Response	46	YES	Transurethral resection (TURBT)	0
TCGA-PQ-A6FI-01	TCGA-PQ-A6FI	no_alteration	04B9090A-E8EF-4F52-BC52-AF90CAA84168	TCGA-PQ-A6FI	BLCA	MALE	Alive	-25672	[Not Applicable]	372	70	C67.9	YES	8120/3	NO	No	C67.9	Bladder	NO	NO	WHITE	[Not Available]	No	[Not Available]	NOT HISPANIC OR LATINO	YES	TUMOR FREE	A6FI	2011	Muscle invasive urothelial carcinoma (pT2 or above)	PQ	2013-05-10	T2a	MX	[Not Applicable]	N0	7th	Stage II	[Not Available]	[Not Applicable]	[Not Available]	[Not Applicable]	[Not Applicable]	NO	Complete Remission/Response	28	YES	Transurethral resection (TURBT)	0
TCGA-PQ-A6FN-01	TCGA-PQ-A6FN	no_alteration	A3C849F2-C006-4368-950D-998A26CD368B	TCGA-PQ-A6FN	BLCA	FEMALE	Alive	-28546	[Not Applicable]	507	78	C67.2	YES	8120/3	NO	No	C67.2	Bladder	NO	NO	WHITE	[Not Available]	No	[Not Available]	NOT HISPANIC OR LATINO	YES	[Unknown]	A6FN	2011	Muscle invasive urothelial carcinoma (pT2 or above)	PQ	2013-05-10	T3a	MX	[Not Applicable]	N0	7th	Stage III	[Not Available]	[Not Applicable]	[Not Available]	[Not Applicable]	[Not Applicable]	NO	[Unknown]	20	YES	Other method, specify:	0
TCGA-SY-A9G0-01	TCGA-SY-A9G0	no_alteration	423B7FC5-3970-4C96-990D-96AD0842F1EB	TCGA-SY-A9G0	BLCA	MALE	Dead	-30205	1008	378	82	C67.4	YES	8120/3	NO	No	C67.4	Bladder	NO	NO	WHITE	[Not Available]	Yes	[Not Available]	NOT HISPANIC OR LATINO	YES	TUMOR FREE	A9G0	2011	Muscle invasive urothelial carcinoma (pT2 or above)	SY	2014-03-07	T4	M0	[Not Applicable]	N1	7th	Stage IV	[Not Available]	[Not Applicable]	T4	[Not Applicable]	[Not Applicable]	NO	Complete Remission/Response	7	YES	Transurethral resection (TURBT)	1
TCGA-UY-A78K-01	TCGA-UY-A78K	no_alteration	5F587F1B-F835-4869-9E6D-8CB3B9E0610B	TCGA-UY-A78K	BLCA	MALE	Dead	-22020	536	[Not Available]	60	C67.9	YES	8130/3	NO	No	C67.9	Bladder	[Unknown]	[Unknown]	WHITE	[Not Available]	No	[Not Available]	NOT HISPANIC OR LATINO	YES	[Unknown]	A78K	[Not Available]	Muscle invasive urothelial carcinoma (pT2 or above)	UY	2014-07-15	[Not Available]	MX	[Not Applicable]	N2	6th	Stage IV	[Not Available]	[Not Applicable]	T2	[Not Applicable]	[Not Applicable]	[Unknown]	[Not Applicable]	30	YES	Transurethral resection (TURBT)	9
TCGA-UY-A78L-01	TCGA-UY-A78L	no_alteration	D46F7976-6061-4CA9-8294-6C215703662B	TCGA-UY-A78L	BLCA	MALE	Alive	-22717	[Not Applicable]	1127	62	C67.9	YES	8130/3	NO	No	C67.9	Bladder	YES	NO	WHITE	[Not Available]	No	[Not Available]	NOT HISPANIC OR LATINO	YES	WITH TUMOR	A78L	[Not Available]	Muscle invasive urothelial carcinoma (pT2 or above)	UY	2014-07-15	[Not Available]	MX	[Not Applicable]	N1	6th	Stage IV	[Not Available]	[Not Applicable]	T2	[Not Applicable]	[Not Applicable]	YES	Progressive Disease	23	YES	Other method, specify:	1
TCGA-UY-A78M-01	TCGA-UY-A78M	no_alteration	069B6E47-012C-483E-BEE4-36A2A21A3486	TCGA-UY-A78M	BLCA	FEMALE	Dead	-29706	690	[Not Available]	81	C67.9	YES	8120/3	NO	No	C67.9	Bladder	[Unknown]	[Unknown]	ASIAN	[Not Available]	No	[Not Available]	NOT HISPANIC OR LATINO	YES	WITH TUMOR	A78M	[Not Available]	Muscle invasive urothelial carcinoma (pT2 or above)	UY	2014-07-15	T2	MX	[Not Applicable]	N2	6th	Stage IV	[Not Available]	[Not Applicable]	[Not Available]	[Not Applicable]	[Not Applicable]	[Unknown]	[Unknown]	[Not Available]	YES	Transurethral resection (TURBT)	[Not Available]
TCGA-UY-A78N-01	TCGA-UY-A78N	no_alteration	573E124F-98CB-4014-B9D2-0499F7FBDB7A	TCGA-UY-A78N	BLCA	MALE	Dead	-29132	2641	[Not Available]	80	C67.9	YES	8120/3	NO	No	C67.9	Bladder	YES	NO	WHITE	[Not Available]	Yes	[Not Available]	NOT HISPANIC OR LATINO	YES	WITH TUMOR	A78N	[Not Available]	Muscle invasive urothelial carcinoma (pT2 or above)	UY	2014-07-15	T2	MX	[Not Applicable]	N1	6th	Stage IV	[Not Available]	[Not Applicable]	[Not Available]	[Not Applicable]	[Not Applicable]	[Unknown]	[Unknown]	15	YES	Transurethral resection (TURBT)	1
TCGA-UY-A78O-01	TCGA-UY-A78O	no_alteration	4319AA02-6D8B-4CB8-B4E4-C4EED1CB2AC7	TCGA-UY-A78O	BLCA	FEMALE	Alive	-27234	[Not Applicable]	2312	75	C67.9	YES	8120/3	NO	No	C67.9	Bladder	NO	NO	WHITE	[Not Available]	No	[Not Available]	NOT HISPANIC OR LATINO	YES	[Unknown]	A78O	[Not Available]	Muscle invasive urothelial carcinoma (pT2 or above)	UY	2014-07-15	T2	MX	[Not Applicable]	N0	6th	Stage II	[Not Available]	[Not Applicable]	[Not Available]	[Not Applicable]	[Not Applicable]	[Unknown]	[Unknown]	24	YES	Transurethral resection (TURBT)	0
TCGA-UY-A8OB-01	TCGA-UY-A8OB	no_alteration	FE33E5E0-A54D-481A-897C-E32B4708DA69	TCGA-UY-A8OB	BLCA	MALE	Alive	-23360	[Not Applicable]	2109	63	C67.9	YES	8120/3	NO	No	C67.9	Bladder	[Unknown]	NO	WHITE	[Not Available]	No	[Not Available]	HISPANIC OR LATINO	YES	TUMOR FREE	A8OB	[Not Available]	Muscle invasive urothelial carcinoma (pT2 or above)	UY	2014-07-01	T3a	MX	[Not Applicable]	N1	6th	Stage IV	[Not Available]	[Not Applicable]	[Not Available]	[Not Applicable]	[Not Applicable]	[Unknown]	Complete Remission/Response	[Not Available]	[Not Available]	Transurethral resection (TURBT)	[Not Available]
TCGA-UY-A8OD-01	TCGA-UY-A8OD	no_alteration	FA2410B1-4F69-446D-99EE-A10A00034C42	TCGA-UY-A8OD	BLCA	FEMALE	Alive	-24588	[Not Applicable]	3432	68	C67.9	YES	8120/3	NO	No	C67.9	Bladder	NO	NO	BLACK OR AFRICAN AMERICAN	[Not Available]	No	[Not Available]	NOT HISPANIC OR LATINO	YES	TUMOR FREE	A8OD	[Not Available]	Muscle invasive urothelial carcinoma (pT2 or above)	UY	2014-08-18	T2b	MX	[Not Applicable]	N0	6th	Stage II	[Not Available]	[Not Applicable]	[Not Available]	[Not Applicable]	[Not Applicable]	[Unknown]	[Unknown]	[Not Available]	[Not Available]	Endoscopic Biopsy	[Not Available]
TCGA-UY-A9PA-01	TCGA-UY-A9PA	no_alteration	45F5AF14-060A-49A3-B51D-25AB8A88FEB7	TCGA-UY-A9PA	BLCA	MALE	Alive	-17520	[Not Applicable]	119	48	C67.2	YES	8120/3	NO	No	C67.2	Bladder	NO	NO	WHITE	[Not Available]	No	[Not Available]	NOT HISPANIC OR LATINO	YES	TUMOR FREE	A9PA	[Not Available]	Muscle invasive urothelial carcinoma (pT2 or above)	UY	2014-07-01	T3a	MX	[Not Applicable]	N0	6th	Stage III	[Not Available]	[Not Applicable]	[Not Available]	[Not Applicable]	[Not Applicable]	[Unknown]	Complete Remission/Response	[Not Available]	[Not Available]	Transurethral resection (TURBT)	[Not Available]
TCGA-UY-A9PB-01	TCGA-UY-A9PB	no_alteration	F90CFF19-1C16-4514-8BC1-169539D01FCA	TCGA-UY-A9PB	BLCA	MALE	Alive	-17885	[Not Applicable]	899	49	C67.2	YES	8120/3	NO	No	C67.2	Bladder	NO	NO	WHITE	[Not Available]	No	[Not Available]	NOT HISPANIC OR LATINO	YES	TUMOR FREE	A9PB	[Not Available]	Muscle invasive urothelial carcinoma (pT2 or above)	UY	2014-07-01	T3a	MX	[Not Applicable]	N0	6th	Stage III	[Not Available]	[Not Applicable]	[Not Available]	[Not Applicable]	[Not Applicable]	[Unknown]	[Unknown]	[Not Available]	[Not Available]	Transurethral resection (TURBT)	[Not Available]
TCGA-UY-A9PD-01	TCGA-UY-A9PD	no_alteration	9EF9E328-AC74-4C8A-9990-347B87CF7764	TCGA-UY-A9PD	BLCA	MALE	Alive	-29565	[Not Applicable]	542	80	C67.3	YES	8120/3	NO	No	C67.3	Bladder	NO	NO	WHITE	[Not Available]	No	[Not Available]	NOT HISPANIC OR LATINO	YES	TUMOR FREE	A9PD	[Not Available]	Muscle invasive urothelial carcinoma (pT2 or above)	UY	2014-07-01	T3a	MX	[Not Applicable]	N0	7th	Stage III	[Not Available]	[Not Applicable]	[Not Available]	[Not Applicable]	[Not Applicable]	[Unknown]	[Unknown]	[Not Available]	[Not Available]	Transurethral resection (TURBT)	[Not Available]
TCGA-UY-A9PE-01	TCGA-UY-A9PE	no_alteration	FED69898-A229-4B81-BBD9-CDCB164DAE7B	TCGA-UY-A9PE	BLCA	MALE	Alive	-31755	[Not Applicable]	189	86	C67.9	YES	8120/3	NO	No	C67.9	Bladder	YES	NO	WHITE	[Not Available]	No	[Not Available]	NOT HISPANIC OR LATINO	YES	WITH TUMOR	A9PE	[Not Available]	Muscle invasive urothelial carcinoma (pT2 or above)	UY	2014-07-01	T2b	MX	[Not Applicable]	N2	7th	Stage IV	[Not Available]	[Not Applicable]	[Not Available]	[Not Applicable]	[Not Applicable]	[Unknown]	Complete Remission/Response	[Not Available]	[Not Available]	Transurethral resection (TURBT)	[Not Available]
TCGA-UY-A9PF-01	TCGA-UY-A9PF	no_alteration	3BD918A8-3B92-4042-B4A1-F9DFCD6FE405	TCGA-UY-A9PF	BLCA	MALE	Alive	-28470	[Not Applicable]	117	77	C67.2	YES	8130/3	NO	No	C67.2	Bladder	[Unknown]	NO	WHITE	[Not Available]	No	[Not Available]	NOT HISPANIC OR LATINO	YES	TUMOR FREE	A9PF	[Not Available]	Muscle invasive urothelial carcinoma (pT2 or above)	UY	2014-07-01	T3a	MX	[Not Applicable]	N2	7th	Stage IV	[Not Available]	[Not Applicable]	[Not Available]	[Not Applicable]	[Not Applicable]	[Unknown]	Complete Remission/Response	[Not Available]	[Not Available]	Transurethral resection (TURBT)	[Not Available]
TCGA-XF-A8HB-01	TCGA-XF-A8HB	no_alteration	90BF49B7-6710-4665-82DF-30ECC22C59A3	TCGA-XF-A8HB	BLCA	FEMALE	Alive	-18544	[Not Applicable]	1370	50	C67.9	YES	8130/3	NO	No	C67.9	Bladder	NO	NO	[Unknown]	[Not Available]	No	[Not Available]	HISPANIC OR LATINO	YES	TUMOR FREE	A8HB	2006	Muscle invasive urothelial carcinoma (pT2 or above)	XF	2014-03-04	T2b	MX	[Not Applicable]	N0	6th	Stage II	[Not Available]	[Not Applicable]	[Not Available]	[Not Applicable]	[Not Applicable]	NO	Complete Remission/Response	45	YES	Transurethral resection (TURBT)	0
TCGA-XF-A8HC-01	TCGA-XF-A8HC	no_alteration	17EE3278-DC2A-4021-A903-E4ED11E3218B	TCGA-XF-A8HC	BLCA	MALE	Dead	-28996	200	[Not Available]	79	C67.9	YES	8130/3	NO	No	C67.9	Bladder	NO	NO	ASIAN	[Not Available]	No	[Not Available]	NOT HISPANIC OR LATINO	YES	[Unknown]	A8HC	2005	Muscle invasive urothelial carcinoma (pT2 or above)	XF	2014-03-13	T3a	MX	[Not Applicable]	N2	6th	Stage IV	[Not Available]	[Not Applicable]	[Not Available]	[Not Applicable]	[Not Applicable]	NO	[Unknown]	140	YES	Transurethral resection (TURBT)	97
TCGA-XF-A8HD-01	TCGA-XF-A8HD	no_alteration	DFC67E7B-3986-4129-AE02-4D8F57E776E3	TCGA-XF-A8HD	BLCA	MALE	Alive	-28305	[Not Applicable]	2964	77	C67.9	YES	8120/3	NO	No	C67.9	Bladder	NO	NO	WHITE	[Not Available]	No	[Not Available]	NOT HISPANIC OR LATINO	YES	TUMOR FREE	A8HD	2006	Muscle invasive urothelial carcinoma (pT2 or above)	XF	2014-03-04	T3a	MX	[Not Applicable]	N0	6th	Stage III	[Not Available]	[Not Applicable]	T2	[Not Applicable]	[Not Applicable]	NO	[Not Applicable]	71	YES	Transurethral resection (TURBT)	0
TCGA-XF-A8HG-01	TCGA-XF-A8HG	no_alteration	B9B61CF9-8711-4C3A-8511-659070CFE36B	TCGA-XF-A8HG	BLCA	MALE	Dead	-25421	467	[Not Available]	69	C67.9	YES	8120/3	NO	No	C67.9	Bladder	YES	NO	WHITE	[Not Available]	No	[Not Available]	NOT HISPANIC OR LATINO	YES	WITH TUMOR	A8HG	2005	Muscle invasive urothelial carcinoma (pT2 or above)	XF	2014-03-05	T3b	MX	[Not Applicable]	N0	6th	Stage III	[Not Available]	[Not Applicable]	T2	[Not Applicable]	[Not Applicable]	NO	Complete Remission/Response	64	YES	Transurethral resection (TURBT)	0
TCGA-XF-A8HH-01	TCGA-XF-A8HH	no_alteration	02964D82-CC94-4286-A66F-03567101950C	TCGA-XF-A8HH	BLCA	FEMALE	Dead	-22393	57	[Not Available]	61	C67.9	YES	8120/3	NO	No	C67.9	Bladder	NO	NO	WHITE	[Not Available]	No	[Not Available]	NOT HISPANIC OR LATINO	YES	WITH TUMOR	A8HH	2004	Muscle invasive urothelial carcinoma (pT2 or above)	XF	2014-03-13	T3b	M0	[Not Applicable]	N2	6th	Stage IV	[Not Available]	[Not Applicable]	[Not Available]	[Not Applicable]	[Not Applicable]	NO	Partial Remission/Response	73	YES	Transurethral resection (TURBT)	3
TCGA-XF-A9SG-01	TCGA-XF-A9SG	no_alteration	80FD5A84-4D82-49AB-BA78-9636F1989FCA	TCGA-XF-A9SG	BLCA	MALE	Alive	-29825	[Not Applicable]	1479	81	C67.9	YES	8130/3	NO	No	C67.9	Bladder	NO	NO	[Unknown]	[Not Available]	No	[Not Available]	HISPANIC OR LATINO	YES	TUMOR FREE	A9SG	2006	Muscle invasive urothelial carcinoma (pT2 or above)	XF	2014-07-04	T2a	MX	[Not Applicable]	N0	6th	Stage II	[Not Available]	[Not Applicable]	[Not Available]	[Not Applicable]	[Not Applicable]	NO	Complete Remission/Response	111	YES	Transurethral resection (TURBT)	0
TCGA-XF-A9SH-01	TCGA-XF-A9SH	no_alteration	B838A4DB-EF0A-4D88-A220-BF57E31E0B3C	TCGA-XF-A9SH	BLCA	FEMALE	Dead	-24060	1971	[Not Available]	65	C67.9	YES	8120/3	NO	No	C67.9	Bladder	YES	NO	ASIAN	[Not Available]	No	[Not Available]	NOT HISPANIC OR LATINO	YES	WITH TUMOR	A9SH	2005	Muscle invasive urothelial carcinoma (pT2 or above)	XF	2014-06-16	T2b	M0	[Not Applicable]	N0	6th	Stage II	[Not Available]	[Not Applicable]	[Not Available]	[Not Applicable]	[Not Applicable]	NO	Stable Disease	62	YES	Other method, specify:	0
TCGA-XF-A9SI-01	TCGA-XF-A9SI	no_alteration	6B0C8E8D-8ABA-413D-85ED-631653F00CA9	TCGA-XF-A9SI	BLCA	FEMALE	Alive	-26719	[Not Applicable]	2423	73	C67.9	YES	8130/3	NO	No	C67.9	Bladder	NO	NO	ASIAN	[Not Available]	No	[Not Available]	NOT HISPANIC OR LATINO	YES	TUMOR FREE	A9SI	2006	Muscle invasive urothelial carcinoma (pT2 or above)	XF	2014-06-16	T2b	MX	[Not Applicable]	N0	6th	Stage II	[Not Available]	[Not Applicable]	[Not Available]	[Not Applicable]	[Not Applicable]	NO	Complete Remission/Response	75	YES	Transurethral resection (TURBT)	0
TCGA-XF-A9SJ-01	TCGA-XF-A9SJ	no_alteration	B319798A-3F35-4902-8ECF-5BE529D99312	TCGA-XF-A9SJ	BLCA	MALE	Dead	-30362	98	[Not Available]	83	C67.9	YES	8120/3	NO	No	C67.9	Bladder	NO	NO	WHITE	[Not Available]	Yes	[Not Available]	NOT HISPANIC OR LATINO	YES	WITH TUMOR	A9SJ	2004	Muscle invasive urothelial carcinoma (pT2 or above)	XF	2014-07-02	T3b	MX	[Not Applicable]	N2	6th	Stage IV	[Not Available]	[Not Applicable]	[Not Available]	[Not Applicable]	[Not Applicable]	NO	Progressive Disease	64	YES	Transurethral resection (TURBT)	16
TCGA-XF-A9SL-01	TCGA-XF-A9SL	no_alteration	51FDB034-5D05-427B-B6B8-B6EECD65D976	TCGA-XF-A9SL	BLCA	MALE	Dead	-25460	2020	[Not Available]	69	C67.9	YES	8120/3	NO	No	C67.9	Bladder	NO	NO	WHITE	[Not Available]	No	[Not Available]	NOT HISPANIC OR LATINO	YES	TUMOR FREE	A9SL	2004	Muscle invasive urothelial carcinoma (pT2 or above)	XF	2014-07-02	T3a	MX	[Not Applicable]	N2	6th	Stage IV	[Not Available]	[Not Applicable]	[Not Available]	[Not Applicable]	[Not Applicable]	NO	Complete Remission/Response	60	YES	Transurethral resection (TURBT)	6
TCGA-XF-A9SM-01	TCGA-XF-A9SM	no_alteration	B027F4E2-F260-4D60-A1F4-444BC49C4A0B	TCGA-XF-A9SM	BLCA	MALE	Alive	-27826	[Not Applicable]	1048	76	C67.9	YES	8120/3	NO	No	C67.9	Bladder	NO	NO	WHITE	[Not Available]	Yes	[Not Available]	NOT HISPANIC OR LATINO	YES	TUMOR FREE	A9SM	2004	Muscle invasive urothelial carcinoma (pT2 or above)	XF	2014-08-25	T3b	MX	[Not Applicable]	N0	6th	Stage III	[Not Available]	[Not Applicable]	[Not Available]	[Not Applicable]	[Not Applicable]	NO	Complete Remission/Response	104	YES	Transurethral resection (TURBT)	0
TCGA-XF-A9SP-01	TCGA-XF-A9SP	no_alteration	76388364-EB01-4B16-A2B9-0B6C05B4B386	TCGA-XF-A9SP	BLCA	MALE	Dead	-21776	454	[Not Available]	59	C67.9	YES	8120/3	NO	No	C67.9	Bladder	YES	NO	WHITE	[Not Available]	Yes	[Not Available]	NOT HISPANIC OR LATINO	YES	WITH TUMOR	A9SP	2004	Muscle invasive urothelial carcinoma (pT2 or above)	XF	2014-08-25	T3b	MX	[Not Applicable]	N0	6th	Stage III	[Not Available]	[Not Applicable]	[Not Available]	[Not Applicable]	[Not Applicable]	NO	Stable Disease	41	YES	Endoscopic Biopsy	0
TCGA-XF-A9ST-01	TCGA-XF-A9ST	no_alteration	33708951-0A0D-4AD0-B472-23151C9F76F6	TCGA-XF-A9ST	BLCA	MALE	Dead	-25080	128	[Not Available]	68	C67.9	YES	8130/3	NO	No	C67.9	Bladder	NO	NO	WHITE	[Not Available]	Yes	[Not Available]	NOT HISPANIC OR LATINO	YES	[Unknown]	A9ST	2005	Muscle invasive urothelial carcinoma (pT2 or above)	XF	2014-08-28	T3b	MX	[Not Applicable]	N0	6th	Stage III	[Not Available]	[Not Applicable]	[Not Available]	[Not Applicable]	[Not Applicable]	NO	[Unknown]	13	YES	Transurethral resection (TURBT)	0
TCGA-XF-A9SW-01	TCGA-XF-A9SW	no_alteration	F5E03536-26E1-480D-A7BB-010EB8210CD6	TCGA-XF-A9SW	BLCA	MALE	Dead	-31049	362	[Not Available]	85	C67.9	YES	8120/3	NO	No	C67.9	Bladder	NO	NO	WHITE	[Not Available]	Yes	[Not Available]	NOT HISPANIC OR LATINO	YES	WITH TUMOR	A9SW	2006	Muscle invasive urothelial carcinoma (pT2 or above)	XF	2014-07-05	T3b	MX	[Not Applicable]	N2	6th	Stage IV	[Not Available]	[Not Applicable]	[Not Available]	[Not Applicable]	[Not Applicable]	NO	Partial Remission/Response	19	YES	Transurethral resection (TURBT)	4
TCGA-XF-A9SX-01	TCGA-XF-A9SX	no_alteration	A648D9BF-CF37-41FC-9515-E8F5AC85FCD4	TCGA-XF-A9SX	BLCA	FEMALE	Dead	-23349	719	[Not Available]	63	C67.9	YES	8120/3	NO	No	C67.9	Bladder	YES	NO	WHITE	[Not Available]	No	[Not Available]	NOT HISPANIC OR LATINO	YES	WITH TUMOR	A9SX	2006	Muscle invasive urothelial carcinoma (pT2 or above)	XF	2014-07-05	T3b	MX	[Not Applicable]	N2	6th	Stage IV	[Not Available]	[Not Applicable]	[Not Available]	[Not Applicable]	[Not Applicable]	YES	Progressive Disease	71	YES	Endoscopic Biopsy	6
TCGA-XF-A9SY-01	TCGA-XF-A9SY	no_alteration	8A83F744-8469-41EF-A4CD-E983F849383F	TCGA-XF-A9SY	BLCA	FEMALE	Alive	-22212	[Not Applicable]	640	60	C67.9	YES	8120/3	NO	No	C67.9	Bladder	YES	NO	WHITE	[Not Available]	Yes	[Not Available]	NOT HISPANIC OR LATINO	YES	WITH TUMOR	A9SY	2006	Muscle invasive urothelial carcinoma (pT2 or above)	XF	2014-07-05	T3b	MX	[Not Applicable]	N2	6th	Stage IV	[Not Available]	[Not Applicable]	[Not Available]	[Not Applicable]	[Not Applicable]	NO	Progressive Disease	86	YES	Transurethral resection (TURBT)	2
TCGA-XF-A9SZ-01	TCGA-XF-A9SZ	no_alteration	DC321B92-7275-48C9-ADEB-7670DB3195EF	TCGA-XF-A9SZ	BLCA	MALE	Dead	-29100	859	[Not Available]	79	C67.9	YES	8120/3	NO	No	C67.9	Bladder	YES	NO	WHITE	[Not Available]	No	[Not Available]	NOT HISPANIC OR LATINO	YES	WITH TUMOR	A9SZ	2007	Muscle invasive urothelial carcinoma (pT2 or above)	XF	2014-06-27	T3b	MX	[Not Applicable]	N2	5th	Stage IV	[Not Available]	[Not Applicable]	[Not Available]	[Not Applicable]	[Not Applicable]	YES	Complete Remission/Response	107	YES	Transurethral resection (TURBT)	6
TCGA-XF-A9T0-01	TCGA-XF-A9T0	no_alteration	5F5C1775-A908-483D-8A77-B902C5B7570E	TCGA-XF-A9T0	BLCA	MALE	Alive	-25190	[Not Applicable]	799	68	C67.9	YES	8120/3	NO	No	C67.9	Bladder	NO	NO	WHITE	[Not Available]	Yes	[Not Available]	NOT HISPANIC OR LATINO	YES	TUMOR FREE	A9T0	2007	Muscle invasive urothelial carcinoma (pT2 or above)	XF	2014-06-28	T3b	MX	[Not Applicable]	N0	6th	Stage III	[Not Available]	[Not Applicable]	[Not Available]	[Not Applicable]	[Not Applicable]	NO	Complete Remission/Response	79	YES	Transurethral resection (TURBT)	0
TCGA-XF-A9T2-01	TCGA-XF-A9T2	no_alteration	AA6B44AB-14B1-4B5D-8679-BA958B546AFA	TCGA-XF-A9T2	BLCA	MALE	Dead	-19945	575	[Not Available]	54	C67.9	YES	8120/3	NO	No	C67.9	Bladder	NO	NO	WHITE	[Not Available]	Yes	[Not Available]	NOT HISPANIC OR LATINO	YES	[Unknown]	A9T2	2007	Muscle invasive urothelial carcinoma (pT2 or above)	XF	2014-06-28	T3b	MX	[Not Applicable]	N0	5th	Stage III	[Not Available]	[Not Applicable]	[Not Available]	[Not Applicable]	[Not Applicable]	NO	[Unknown]	141	YES	Transurethral resection (TURBT)	0
TCGA-XF-A9T3-01	TCGA-XF-A9T3	no_alteration	5F7C3B2D-9A5B-470F-BD12-9C7787A543F0	TCGA-XF-A9T3	BLCA	FEMALE	Alive	-25532	[Not Applicable]	68	69	C67.9	YES	8120/3	NO	No	C67.9	Bladder	[Unknown]	[Unknown]	WHITE	[Not Available]	Yes	[Not Available]	NOT HISPANIC OR LATINO	YES	TUMOR FREE	A9T3	2008	Muscle invasive urothelial carcinoma (pT2 or above)	XF	2014-06-30	T3b	MX	[Not Applicable]	N2	4th	Stage IV	[Not Available]	[Not Applicable]	[Not Available]	[Not Applicable]	[Not Applicable]	[Unknown]	[Unknown]	52	YES	Transurethral resection (TURBT)	2
TCGA-XF-A9T6-01	TCGA-XF-A9T6	no_alteration	6EE18B9A-3F45-491F-9535-502820CFCF46	TCGA-XF-A9T6	BLCA	FEMALE	Alive	-32207	[Not Applicable]	64	88	C67.9	YES	8130/3	NO	No	C67.9	Bladder	[Unknown]	[Unknown]	WHITE	[Not Available]	Yes	[Not Available]	NOT HISPANIC OR LATINO	YES	[Unknown]	A9T6	2008	Muscle invasive urothelial carcinoma (pT2 or above)	XF	2014-07-05	T3b	MX	[Not Applicable]	N0	6th	Stage III	[Not Available]	[Not Applicable]	[Not Available]	[Not Applicable]	[Not Applicable]	[Unknown]	[Unknown]	48	YES	Transurethral resection (TURBT)	0
TCGA-XF-AAME-01	TCGA-XF-AAME	no_alteration	C8388AC0-975D-4F1E-8324-8CABDC75738D	TCGA-XF-AAME	BLCA	FEMALE	Dead	-23448	2828	[Not Available]	64	C67.9	YES	8120/3	NO	No	C67.9	Bladder	YES	NO	WHITE	[Not Available]	No	[Not Available]	NOT HISPANIC OR LATINO	YES	WITH TUMOR	AAME	2006	Muscle invasive urothelial carcinoma (pT2 or above)	XF	2014-07-11	T2b	MX	[Not Applicable]	N0	6th	Stage II	[Not Available]	[Not Applicable]	[Not Available]	[Not Applicable]	[Not Applicable]	NO	Progressive Disease	76	YES	Transurethral resection (TURBT)	0
TCGA-XF-AAMF-01	TCGA-XF-AAMF	no_alteration	93FBE302-A2E0-4CF4-A638-312786F547C2	TCGA-XF-AAMF	BLCA	MALE	Dead	-25023	329	[Not Available]	68	C67.9	YES	8120/3	NO	No	C67.9	Bladder	YES	NO	WHITE	[Not Available]	Yes	[Not Available]	NOT HISPANIC OR LATINO	YES	WITH TUMOR	AAMF	2004	Muscle invasive urothelial carcinoma (pT2 or above)	XF	2014-07-12	T4	MX	[Not Applicable]	N2	6th	Stage IV	[Not Available]	[Not Applicable]	[Not Available]	[Not Applicable]	[Not Applicable]	NO	Stable Disease	83	YES	Transurethral resection (TURBT)	5
TCGA-XF-AAMG-01	TCGA-XF-AAMG	no_alteration	390A29FE-2CFD-43C4-A247-69E692763E17	TCGA-XF-AAMG	BLCA	MALE	Alive	-18021	[Not Applicable]	3364	49	C67.9	YES	8120/3	NO	No	C67.9	Bladder	NO	NO	WHITE	[Not Available]	No	[Not Available]	HISPANIC OR LATINO	YES	TUMOR FREE	AAMG	2004	Muscle invasive urothelial carcinoma (pT2 or above)	XF	2014-07-21	T4a	MX	[Not Applicable]	N0	6th	Stage III	[Not Available]	[Not Applicable]	[Not Available]	[Not Applicable]	[Not Applicable]	YES	Complete Remission/Response	51	YES	Endoscopic Biopsy	0
TCGA-XF-AAMH-01	TCGA-XF-AAMH	no_alteration	0EC37C2C-8D90-48C1-9CBC-69FE6473C980	TCGA-XF-AAMH	BLCA	MALE	Dead	-29547	344	[Not Available]	80	C67.9	YES	8120/3	NO	No	C67.9	Bladder	YES	NO	WHITE	[Not Available]	No	[Not Available]	NOT HISPANIC OR LATINO	YES	WITH TUMOR	AAMH	2005	Muscle invasive urothelial carcinoma (pT2 or above)	XF	2014-07-09	T3b	MX	[Not Applicable]	N1	6th	Stage IV	[Not Available]	[Not Applicable]	[Not Available]	[Not Applicable]	[Not Applicable]	NO	Progressive Disease	43	YES	Transurethral resection (TURBT)	4
TCGA-XF-AAMJ-01	TCGA-XF-AAMJ	no_alteration	8F10E006-531A-49AC-B51B-DF3FDCB20929	TCGA-XF-AAMJ	BLCA	MALE	Dead	-25838	1670	[Not Available]	70	C67.9	YES	8120/3	NO	No	C67.9	Bladder	NO	YES	ASIAN	[Not Available]	Yes	[Not Available]	NOT HISPANIC OR LATINO	YES	TUMOR FREE	AAMJ	2006	Muscle invasive urothelial carcinoma (pT2 or above)	XF	2014-07-12	T3b	M0	[Not Applicable]	N0	6th	Stage III	[Not Available]	[Not Applicable]	[Not Available]	[Not Applicable]	[Not Applicable]	YES	Complete Remission/Response	44	YES	Transurethral resection (TURBT)	0
TCGA-XF-AAML-01	TCGA-XF-AAML	no_alteration	329D372C-C44E-4595-B8AC-474C5A1321A5	TCGA-XF-AAML	BLCA	MALE	Dead	-27422	232	[Not Available]	75	C67.2	YES	8130/3	NO	No	C67.2	Bladder	NO	NO	WHITE	[Not Available]	Yes	[Not Available]	NOT HISPANIC OR LATINO	YES	TUMOR FREE	AAML	2007	Muscle invasive urothelial carcinoma (pT2 or above)	XF	2014-07-12	T2b	MX	[Not Applicable]	N0	6th	Stage II	[Not Available]	[Not Applicable]	[Not Available]	[Not Applicable]	[Not Applicable]	NO	Complete Remission/Response	58	YES	Transurethral resection (TURBT)	0
TCGA-XF-AAMT-01	TCGA-XF-AAMT	no_alteration	ADA95115-275F-4229-AA00-F298A5FF931C	TCGA-XF-AAMT	BLCA	FEMALE	Dead	-27397	90	[Not Available]	75	C67.9	YES	8120/3	NO	No	C67.9	Bladder	NO	NO	WHITE	[Not Available]	No	[Not Available]	NOT HISPANIC OR LATINO	YES	WITH TUMOR	AAMT	2006	Muscle invasive urothelial carcinoma (pT2 or above)	XF	2014-07-13	T3b	MX	[Not Applicable]	N2	5th	Stage IV	[Not Available]	[Not Applicable]	[Not Available]	[Not Applicable]	[Not Applicable]	NO	Partial Remission/Response	74	YES	Transurethral resection (TURBT)	5
TCGA-XF-AAMW-01	TCGA-XF-AAMW	no_alteration	19DA59A8-B67A-438D-900A-92A71E03BEF3	TCGA-XF-AAMW	BLCA	FEMALE	Dead	-28903	253	[Not Available]	79	C67.9	YES	8120/3	NO	No	C67.9	Bladder	NO	NO	WHITE	[Not Available]	No	[Not Available]	NOT HISPANIC OR LATINO	YES	WITH TUMOR	AAMW	2006	Muscle invasive urothelial carcinoma (pT2 or above)	XF	2014-07-13	T2b	MX	[Not Applicable]	N0	5th	Stage IV	[Not Available]	[Not Applicable]	[Not Available]	[Not Applicable]	[Not Applicable]	NO	Partial Remission/Response	70	YES	Transurethral resection (TURBT)	0
TCGA-XF-AAMX-01	TCGA-XF-AAMX	no_alteration	EDC290BF-9731-4F03-BC37-64542E78E8BB	TCGA-XF-AAMX	BLCA	FEMALE	Dead	-31884	206	[Not Available]	87	C67.9	YES	8120/3	NO	No	C67.9	Bladder	NO	NO	BLACK OR AFRICAN AMERICAN	[Not Available]	No	[Not Available]	NOT HISPANIC OR LATINO	YES	TUMOR FREE	AAMX	2006	Muscle invasive urothelial carcinoma (pT2 or above)	XF	2014-07-14	T3b	MX	[Not Applicable]	N0	6th	Stage III	[Not Available]	[Not Applicable]	[Not Available]	[Not Applicable]	[Not Applicable]	NO	Complete Remission/Response	26	YES	Transurethral resection (TURBT)	0
TCGA-XF-AAMY-01	TCGA-XF-AAMY	no_alteration	9D2B19EB-BD61-490E-982B-FADF2C4AADF7	TCGA-XF-AAMY	BLCA	MALE	Alive	-28509	[Not Applicable]	3011	78	C67.9	YES	8130/3	NO	No	C67.9	Bladder	YES	NO	WHITE	[Not Available]	Yes	[Not Available]	NOT HISPANIC OR LATINO	YES	TUMOR FREE	AAMY	2006	Muscle invasive urothelial carcinoma (pT2 or above)	XF	2014-07-15	T3b	MX	[Not Applicable]	N0	5th	Stage III	[Not Available]	[Not Applicable]	[Not Available]	[Not Applicable]	[Not Applicable]	NO	Complete Remission/Response	13	YES	Transurethral resection (TURBT)	0
TCGA-XF-AAMZ-01	TCGA-XF-AAMZ	no_alteration	ED36D054-53C4-465C-BD84-6EC5227097BF	TCGA-XF-AAMZ	BLCA	FEMALE	Dead	-29667	1348	[Not Available]	81	C67.9	YES	8130/3	NO	No	C67.9	Bladder	YES	NO	WHITE	[Not Available]	Yes	[Not Available]	NOT HISPANIC OR LATINO	YES	WITH TUMOR	AAMZ	2007	Muscle invasive urothelial carcinoma (pT2 or above)	XF	2014-07-15	T3a	MX	[Not Applicable]	N2	6th	Stage IV	[Not Available]	[Not Applicable]	[Not Available]	[Not Applicable]	[Not Applicable]	NO	Partial Remission/Response	69	YES	Transurethral resection (TURBT)	5
TCGA-XF-AAN0-01	TCGA-XF-AAN0	no_alteration	E7E95597-EF88-4442-8C01-8D633822E7B5	TCGA-XF-AAN0	BLCA	MALE	Dead	-24877	1718	[Not Available]	68	C67.9	YES	8120/3	NO	No	C67.9	Bladder	YES	NO	WHITE	[Not Available]	No	[Not Available]	NOT HISPANIC OR LATINO	YES	WITH TUMOR	AAN0	2007	Muscle invasive urothelial carcinoma (pT2 or above)	XF	2014-07-19	T4a	M0	[Not Applicable]	N2	6th	Stage IV	[Not Available]	[Not Applicable]	[Not Available]	[Not Applicable]	[Not Applicable]	YES	Complete Remission/Response	53	YES	Transurethral resection (TURBT)	30
TCGA-XF-AAN2-01	TCGA-XF-AAN2	no_alteration	987E8157-FBEA-40F3-AA01-0092D6CCEB97	TCGA-XF-AAN2	BLCA	MALE	Dead	-26720	1869	[Not Available]	73	C67.9	YES	8120/3	NO	No	C67.9	Bladder	NO	NO	WHITE	[Not Available]	No	[Not Available]	NOT HISPANIC OR LATINO	YES	TUMOR FREE	AAN2	2007	Muscle invasive urothelial carcinoma (pT2 or above)	XF	2014-07-20	T2b	MX	[Not Applicable]	N0	6th	Stage II	[Not Available]	[Not Applicable]	[Not Available]	[Not Applicable]	[Not Applicable]	NO	Complete Remission/Response	73	YES	Transurethral resection (TURBT)	0
TCGA-XF-AAN7-01	TCGA-XF-AAN7	no_alteration	9D7FBDEB-EA3D-4E07-8527-23C5997D77CF	TCGA-XF-AAN7	BLCA	MALE	Dead	-21951	552	[Not Available]	60	C67.9	YES	8120/3	NO	No	C67.9	Bladder	YES	NO	WHITE	[Not Available]	Yes	[Not Available]	NOT HISPANIC OR LATINO	YES	WITH TUMOR	AAN7	2008	Muscle invasive urothelial carcinoma (pT2 or above)	XF	2014-07-21	T3a	MX	[Not Applicable]	N1	5th	Stage IV	[Not Available]	[Not Applicable]	[Not Available]	[Not Applicable]	[Not Applicable]	YES	Complete Remission/Response	170	YES	Transurethral resection (TURBT)	1
TCGA-XF-AAN8-01	TCGA-XF-AAN8	no_alteration	AA14E232-C6C6-4075-9D15-E1857373D233	TCGA-XF-AAN8	BLCA	FEMALE	Dead	-27309	118	[Not Available]	74	C67.4	YES	8120/3	NO	No	C67.4	Bladder	NO	NO	WHITE	[Not Available]	Yes	[Not Available]	NOT HISPANIC OR LATINO	YES	[Unknown]	AAN8	2007	Muscle invasive urothelial carcinoma (pT2 or above)	XF	2014-07-21	T3b	MX	[Not Applicable]	N0	6th	Stage III	[Not Available]	[Not Applicable]	[Not Available]	[Not Applicable]	[Not Applicable]	NO	[Unknown]	54	YES	Transurethral resection (TURBT)	0
TCGA-YC-A89H-01	TCGA-YC-A89H	no_alteration	95520295-90D3-4B4E-86B6-4BD856723315	TCGA-YC-A89H	BLCA	FEMALE	Alive	-28741	[Not Applicable]	573	78	C67.9	YES	8120/3	NO	No	C67.9	Bladder	NO	NO	WHITE	[Not Available]	No	[Not Available]	NOT HISPANIC OR LATINO	YES	TUMOR FREE	A89H	2013	Muscle invasive urothelial carcinoma (pT2 or above)	YC	2014-02-21	[Not Available]	MX	[Not Applicable]	[Not Available]	7th	Stage II	[Not Available]	[Not Applicable]	T2	[Not Applicable]	[Not Applicable]	YES	Complete Remission/Response	[Not Available]	NO	Transurethral resection (TURBT)	[Not Available]
TCGA-YC-A8S6-01	TCGA-YC-A8S6	no_alteration	97D6568C-0A89-4327-8988-71E81EE8DAE6	TCGA-YC-A8S6	BLCA	MALE	Alive	-26130	[Not Applicable]	293	71	C67.9	NO	8130/3	YES	No	C67.9	Bladder	NO	NO	WHITE	[Not Available]	Yes	[Not Available]	NOT HISPANIC OR LATINO	YES	TUMOR FREE	A8S6	2013	Muscle invasive urothelial carcinoma (pT2 or above)	YC	2014-04-09	T2a	MX	[Not Applicable]	N0	7th	Stage II	[Not Available]	[Not Applicable]	[Not Available]	[Not Applicable]	[Not Applicable]	NO	Complete Remission/Response	16	YES	Other method, specify:	0
TCGA-YF-AA3L-01	TCGA-YF-AA3L	no_alteration	661967E5-94B3-4F98-9402-6AB137893C16	TCGA-YF-AA3L	BLCA	FEMALE	Alive	-17268	[Not Applicable]	364	47	C67.2	NO	8120/3	YES	No	C67.2	Bladder	NO	NO	[Unknown]	[Not Available]	No	[Not Available]	HISPANIC OR LATINO	YES	TUMOR FREE	AA3L	2013	Muscle invasive urothelial carcinoma (pT2 or above)	YF	2014-05-23	T2b	MX	[Not Applicable]	N0	7th	Stage II	[Not Available]	[Not Applicable]	[Not Available]	[Not Applicable]	[Not Applicable]	YES	Complete Remission/Response	8	YES	Transurethral resection (TURBT)	0
TCGA-YF-AA3M-01	TCGA-YF-AA3M	no_alteration	30AD8081-DAA7-4E2B-96F8-07F5AD12E774	TCGA-YF-AA3M	BLCA	MALE	Alive	-21097	[Not Applicable]	415	57	C67.2	NO	8120/3	YES	Yes	C67.2	Bladder	YES	NO	[Unknown]	[Not Available]	Yes	[Not Available]	HISPANIC OR LATINO	YES	TUMOR FREE	AA3M	2013	Muscle invasive urothelial carcinoma (pT2 or above)	YF	2014-05-23	T2a	MX	[Not Applicable]	NX	7th	Stage II	[Not Available]	[Not Applicable]	[Not Available]	[Not Applicable]	[Not Applicable]	NO	Complete Remission/Response	[Not Available]	NO	Transurethral resection (TURBT)	[Not Available]
TCGA-ZF-A9R4-01	TCGA-ZF-A9R4	no_alteration	371B5D70-9797-4DAE-B523-247F5EAEB4AB	TCGA-ZF-A9R4	BLCA	MALE	Alive	-30398	[Not Applicable]	921	83	C67.9	YES	8120/3	NO	No	C67.9	Bladder	NO	NO	WHITE	[Not Available]	Yes	[Not Available]	NOT HISPANIC OR LATINO	YES	TUMOR FREE	A9R4	2012	Muscle invasive urothelial carcinoma (pT2 or above)	ZF	2014-11-15	T2	M0	[Not Applicable]	NX	7th	Stage II	[Not Available]	[Not Applicable]	T2	[Not Applicable]	[Not Applicable]	NO	Complete Remission/Response	[Not Available]	NO	Transurethral resection (TURBT)	[Not Available]
TCGA-ZF-A9R5-01	TCGA-ZF-A9R5	no_alteration	AAA55DE1-8F53-4B56-BA0A-67CFF909CF81	TCGA-ZF-A9R5	BLCA	MALE	Alive	-21811	[Not Applicable]	1090	59	C67.9	YES	8120/3	NO	No	C67.9	Bladder	NO	NO	WHITE	[Not Available]	No	[Not Available]	NOT HISPANIC OR LATINO	YES	TUMOR FREE	A9R5	2011	Muscle invasive urothelial carcinoma (pT2 or above)	ZF	2014-11-13	T3	M0	[Not Applicable]	N0	7th	Stage III	[Not Available]	[Not Applicable]	[Not Available]	[Not Applicable]	[Not Applicable]	NO	Complete Remission/Response	11	YES	Transurethral resection (TURBT)	0
TCGA-ZF-A9R9-01	TCGA-ZF-A9R9	no_alteration	EBAD8BC9-F196-4F53-BFEA-DE38488EB4E1	TCGA-ZF-A9R9	BLCA	MALE	Dead	-21491	864	[Not Available]	58	C67.9	YES	8120/3	NO	No	C67.9	Bladder	YES	NO	WHITE	[Not Available]	No	[Not Available]	NOT HISPANIC OR LATINO	YES	WITH TUMOR	A9R9	2010	Muscle invasive urothelial carcinoma (pT2 or above)	ZF	2014-11-14	T3b	MX	[Not Applicable]	N2	7th	Stage IV	[Not Available]	[Not Applicable]	T2	[Not Applicable]	[Not Applicable]	YES	Complete Remission/Response	1	YES	Transurethral resection (TURBT)	1
TCGA-ZF-A9RC-01	TCGA-ZF-A9RC	no_alteration	4ED34DB5-DDB5-4EFD-A49B-84BF26789AEE	TCGA-ZF-A9RC	BLCA	MALE	Alive	-28275	[Not Applicable]	2868	77	C67.2	YES	8120/3	NO	No	C67.2	Bladder	NO	NO	WHITE	[Not Available]	No	[Not Available]	NOT HISPANIC OR LATINO	YES	TUMOR FREE	A9RC	2007	Muscle invasive urothelial carcinoma (pT2 or above)	ZF	2014-11-15	T3a	MX	[Not Applicable]	N0	6th	Stage III	[Not Available]	[Not Applicable]	T2	[Not Applicable]	[Not Applicable]	NO	Complete Remission/Response	18	YES	Transurethral resection (TURBT)	0
TCGA-ZF-A9RD-01	TCGA-ZF-A9RD	no_alteration	F57122DD-A6F1-484D-B08A-CB1194DE2F9D	TCGA-ZF-A9RD	BLCA	FEMALE	Dead	-27496	408	[Not Available]	75	C67.4	YES	8120/3	NO	No	C67.4	Bladder	[Unknown]	NO	WHITE	[Not Available]	No	[Not Available]	NOT HISPANIC OR LATINO	YES	[Unknown]	A9RD	2008	Muscle invasive urothelial carcinoma (pT2 or above)	ZF	2014-11-15	T3a	MX	[Not Applicable]	N2	6th	Stage IV	[Not Available]	[Not Applicable]	T2	[Not Applicable]	[Not Applicable]	NO	[Unknown]	[Not Available]	YES	Transurethral resection (TURBT)	4
TCGA-ZF-A9RE-01	TCGA-ZF-A9RE	no_alteration	284E175C-3229-4FEE-A627-A49EAC538E3A	TCGA-ZF-A9RE	BLCA	FEMALE	Dead	-28622	106	[Not Available]	78	C67.9	YES	8120/3	NO	No	C67.9	Bladder	NO	YES	WHITE	[Not Available]	No	[Not Available]	NOT HISPANIC OR LATINO	YES	WITH TUMOR	A9RE	2010	Muscle invasive urothelial carcinoma (pT2 or above)	ZF	2014-11-15	[Not Available]	MX	[Not Applicable]	[Not Available]	7th	Stage II	[Not Available]	[Not Applicable]	T2	[Not Applicable]	[Not Applicable]	NO	Progressive Disease	[Not Available]	[Not Available]	Transurethral resection (TURBT)	[Not Available]
TCGA-ZF-A9RF-01	TCGA-ZF-A9RF	no_alteration	FA05F7F6-50E9-4878-A834-F655C0877394	TCGA-ZF-A9RF	BLCA	MALE	Alive	-27281	[Not Applicable]	1949	74	C67.9	YES	8120/3	NO	No	C67.9	Bladder	NO	NO	WHITE	[Not Available]	No	[Not Available]	NOT HISPANIC OR LATINO	YES	[Unknown]	A9RF	2009	Muscle invasive urothelial carcinoma (pT2 or above)	ZF	2014-11-11	T1	M0	[Not Applicable]	NX	6th	Stage II	[Not Available]	[Not Applicable]	T2	[Not Applicable]	[Not Applicable]	NO	Complete Remission/Response	[Not Available]	NO	Transurethral resection (TURBT)	[Not Available]
TCGA-ZF-A9RG-01	TCGA-ZF-A9RG	no_alteration	1EB0ADBF-DBE8-4736-97F6-2DC4EE30E943	TCGA-ZF-A9RG	BLCA	FEMALE	Alive	-25656	[Not Applicable]	1786	70	C67.2	YES	8120/3	NO	No	C67.2	Bladder	YES	NO	WHITE	[Not Available]	No	[Not Available]	NOT HISPANIC OR LATINO	YES	WITH TUMOR	A9RG	2010	Muscle invasive urothelial carcinoma (pT2 or above)	ZF	2014-11-15	T3b	MX	[Not Applicable]	N0	7th	Stage III	[Not Available]	[Not Applicable]	T2	[Not Applicable]	[Not Applicable]	NO	Complete Remission/Response	15	YES	Transurethral resection (TURBT)	0
TCGA-ZF-A9RM-01	TCGA-ZF-A9RM	no_alteration	7D71945A-B81A-405C-BB17-CEC9B1D7592C	TCGA-ZF-A9RM	BLCA	MALE	Alive	-25642	[Not Applicable]	1455	70	C67.9	YES	8120/3	NO	No	C67.9	Bladder	NO	NO	WHITE	[Not Available]	No	[Not Available]	NOT HISPANIC OR LATINO	YES	TUMOR FREE	A9RM	2010	Muscle invasive urothelial carcinoma (pT2 or above)	ZF	2014-11-15	T0	MX	[Not Applicable]	N0	7th	Stage II	[Not Available]	[Not Applicable]	T2	[Not Applicable]	[Not Applicable]	NO	Complete Remission/Response	14	YES	Transurethral resection (TURBT)	0
TCGA-ZF-AA4N-01	TCGA-ZF-AA4N	no_alteration	C692E696-37FE-4FC1-90EB-8E34A91A98FC	TCGA-ZF-AA4N	BLCA	MALE	Dead	-27056	88	[Not Available]	74	C67.9	YES	8010/3	NO	No	C67.9	Bladder	NO	NO	WHITE	[Not Available]	No	[Not Available]	NOT HISPANIC OR LATINO	YES	WITH TUMOR	AA4N	2011	[Not Available]	ZF	2014-11-15	[Not Available]	[Not Available]	[Not Applicable]	[Not Available]	7th	Stage II	[Not Available]	[Not Applicable]	T2	[Not Applicable]	[Not Applicable]	NO	Progressive Disease	[Not Available]	[Not Available]	[Not Available]	[Not Available]
TCGA-ZF-AA4R-01	TCGA-ZF-AA4R	no_alteration	B36E3B5F-8904-4722-ADAE-B00812EFEC65	TCGA-ZF-AA4R	BLCA	MALE	Dead	-24537	1036	[Not Available]	67	C67.9	YES	8120/3	NO	No	C67.9	Bladder	YES	NO	WHITE	[Not Available]	Yes	[Not Available]	NOT HISPANIC OR LATINO	YES	WITH TUMOR	AA4R	2008	Muscle invasive urothelial carcinoma (pT2 or above)	ZF	2014-11-15	T3a	MX	[Not Applicable]	N1	6th	Stage IV	[Not Available]	[Not Applicable]	T2	[Not Applicable]	[Not Applicable]	YES	[Unknown]	6	YES	Transurethral resection (TURBT)	2
TCGA-ZF-AA4T-01	TCGA-ZF-AA4T	no_alteration	1859A4C5-78BC-4B1A-A26E-3D2B4CB221C2	TCGA-ZF-AA4T	BLCA	MALE	Dead	-23974	599	[Not Available]	65	C67.9	YES	8120/3	NO	No	C67.9	Bladder	YES	[Unknown]	WHITE	[Not Available]	Yes	[Not Available]	NOT HISPANIC OR LATINO	YES	WITH TUMOR	AA4T	2008	Muscle invasive urothelial carcinoma (pT2 or above)	ZF	2014-11-15	T4	MX	[Not Applicable]	N2	6th	Stage IV	[Not Available]	[Not Applicable]	T2	[Not Applicable]	[Not Applicable]	[Unknown]	[Unknown]	6	YES	Transurethral resection (TURBT)	3
TCGA-ZF-AA4U-01	TCGA-ZF-AA4U	no_alteration	585DFB25-5013-4AE1-A26B-5FED08E6CDB3	TCGA-ZF-AA4U	BLCA	MALE	Dead	-25682	262	[Not Available]	70	C67.9	YES	8120/3	NO	No	C67.9	Bladder	YES	NO	WHITE	[Not Available]	No	[Not Available]	NOT HISPANIC OR LATINO	YES	WITH TUMOR	AA4U	2008	Muscle invasive urothelial carcinoma (pT2 or above)	ZF	2014-11-15	T4a	MX	[Not Applicable]	NX	6th	Stage III	[Not Available]	[Not Applicable]	T2	[Not Applicable]	[Not Applicable]	NO	Progressive Disease	[Not Available]	NO	Transurethral resection (TURBT)	[Not Available]
TCGA-ZF-AA4V-01	TCGA-ZF-AA4V	no_alteration	CCD65BC8-82EF-453E-B4BC-A005CC2262D5	TCGA-ZF-AA4V	BLCA	MALE	Alive	-24448	[Not Applicable]	1806	66	C67.9	YES	8120/3	NO	No	C67.9	Bladder	NO	NO	WHITE	[Not Available]	No	[Not Available]	NOT HISPANIC OR LATINO	YES	TUMOR FREE	AA4V	2008	Muscle invasive urothelial carcinoma (pT2 or above)	ZF	2014-11-15	T3b	M0	[Not Applicable]	N0	6th	Stage III	[Not Available]	[Not Applicable]	T2	[Not Applicable]	[Not Applicable]	YES	Complete Remission/Response	20	YES	Transurethral resection (TURBT)	0
TCGA-ZF-AA4W-01	TCGA-ZF-AA4W	no_alteration	63443198-4FCF-40BD-BEFB-4A6920D29CA4	TCGA-ZF-AA4W	BLCA	MALE	Alive	-20611	[Not Applicable]	[Discrepancy]	56	C67.9	YES	8120/3	NO	No	C67.9	Bladder	YES	NO	WHITE	[Not Available]	No	[Not Available]	NOT HISPANIC OR LATINO	YES	[Unknown]	AA4W	2009	Muscle invasive urothelial carcinoma (pT2 or above)	ZF	2014-11-15	T3b	MX	[Not Applicable]	N0	6th	Stage III	[Not Available]	[Not Applicable]	T3	[Not Applicable]	[Not Applicable]	YES	Complete Remission/Response	15	YES	Transurethral resection (TURBT)	0
TCGA-ZF-AA4X-01	TCGA-ZF-AA4X	no_alteration	E6F7BF6C-92B1-4795-94FC-B189D0C7877F	TCGA-ZF-AA4X	BLCA	MALE	Alive	-20579	[Not Applicable]	2044	56	C67.9	YES	8120/3	NO	No	C67.9	Bladder	YES	YES	WHITE	[Not Available]	No	[Not Available]	NOT HISPANIC OR LATINO	YES	WITH TUMOR	AA4X	2009	Muscle invasive urothelial carcinoma (pT2 or above)	ZF	2014-11-12	T2	M0	[Not Applicable]	NX	6th	Stage II	[Not Available]	[Not Applicable]	T2	[Not Applicable]	[Not Applicable]	YES	Complete Remission/Response	[Not Available]	[Not Available]	Transurethral resection (TURBT)	[Not Available]
TCGA-ZF-AA51-01	TCGA-ZF-AA51	no_alteration	1029514B-A32C-4C43-A440-A5BA2709F717	TCGA-ZF-AA51	BLCA	FEMALE	Alive	-25484	[Not Applicable]	1714	69	C67.9	YES	8120/3	NO	No	C67.9	Bladder	NO	NO	WHITE	[Not Available]	No	[Not Available]	NOT HISPANIC OR LATINO	YES	TUMOR FREE	AA51	2009	Muscle invasive urothelial carcinoma (pT2 or above)	ZF	2014-11-15	T2	M0	[Not Applicable]	NX	6th	Stage II	[Not Available]	[Not Applicable]	T2	[Not Applicable]	[Not Applicable]	YES	Complete Remission/Response	[Not Available]	NO	Transurethral resection (TURBT)	[Not Available]
TCGA-ZF-AA52-01	TCGA-ZF-AA52	no_alteration	6C5F09F0-2019-4440-8554-E8912BCE5E98	TCGA-ZF-AA52	BLCA	MALE	Dead	-25579	1077	[Not Available]	70	C67.4	YES	8120/3	NO	No	C67.4	Bladder	[Unknown]	NO	WHITE	[Not Available]	No	[Not Available]	NOT HISPANIC OR LATINO	YES	[Unknown]	AA52	2009	Muscle invasive urothelial carcinoma (pT2 or above)	ZF	2014-11-14	T3a	MX	[Not Applicable]	NX	6th	Stage III	[Not Available]	[Not Applicable]	T2	[Not Applicable]	[Not Applicable]	NO	Partial Remission/Response	[Not Available]	NO	Transurethral resection (TURBT)	[Not Available]
TCGA-ZF-AA58-01	TCGA-ZF-AA58	no_alteration	0DA6502C-058D-47F5-9996-8AA1D511D7E4	TCGA-ZF-AA58	BLCA	FEMALE	Alive	-22549	[Not Applicable]	1649	61	C67.9	YES	8120/3	NO	No	C67.9	Bladder	NO	NO	WHITE	[Not Available]	No	[Not Available]	NOT HISPANIC OR LATINO	YES	TUMOR FREE	AA58	2010	Muscle invasive urothelial carcinoma (pT2 or above)	ZF	2014-11-15	T3a	MX	[Not Applicable]	N2	7th	Stage IV	[Not Available]	[Not Applicable]	T2	[Not Applicable]	[Not Applicable]	YES	Complete Remission/Response	11	YES	Transurethral resection (TURBT)	2
TCGA-ZF-AA5H-01	TCGA-ZF-AA5H	no_alteration	04477379-6C51-45D9-B9B9-D05D53B53945	TCGA-ZF-AA5H	BLCA	FEMALE	Alive	-22122	[Not Applicable]	897	60	C67.9	YES	8120/3	NO	No	C67.9	Bladder	YES	NO	WHITE	[Not Available]	No	[Not Available]	NOT HISPANIC OR LATINO	YES	WITH TUMOR	AA5H	2012	Muscle invasive urothelial carcinoma (pT2 or above)	ZF	2014-11-15	T3b	M0	[Not Applicable]	N2	7th	Stage IV	[Not Available]	[Not Applicable]	T2	[Not Applicable]	[Not Applicable]	YES	Stable Disease	11	YES	Transurethral resection (TURBT)	3
TCGA-ZF-AA5N-01	TCGA-ZF-AA5N	no_alteration	F78CB4FA-5548-40F8-B71B-663DDE47F539	TCGA-ZF-AA5N	BLCA	FEMALE	Dead	-22741	168	[Not Available]	62	C67.9	YES	8120/3	NO	No	C67.9	Bladder	NO	NO	WHITE	[Not Available]	No	[Not Available]	NOT HISPANIC OR LATINO	YES	WITH TUMOR	AA5N	2013	Muscle invasive urothelial carcinoma (pT2 or above)	ZF	2014-11-07	T2	M1	[Not Applicable]	NX	7th	Stage IV	[Not Available]	[Not Applicable]	T2	[Not Applicable]	[Not Applicable]	YES	Progressive Disease	[Not Available]	NO	Transurethral resection (TURBT)	[Not Available]
TCGA-ZF-AA5P-01	TCGA-ZF-AA5P	no_alteration	24D56331-4BCA-4AB8-9FB7-A95A30B4C8FE	TCGA-ZF-AA5P	BLCA	MALE	Alive	-23971	[Not Applicable]	372	65	C67.4	YES	8120/3	NO	No	C67.4	Bladder	NO	NO	WHITE	[Not Available]	No	[Not Available]	NOT HISPANIC OR LATINO	YES	[Unknown]	AA5P	2013	Muscle invasive urothelial carcinoma (pT2 or above)	ZF	2014-11-15	T2b	M0	[Not Applicable]	N2	7th	Stage IV	[Not Available]	[Not Applicable]	T2	[Not Applicable]	[Not Applicable]	NO	Complete Remission/Response	13	YES	Transurethral resection (TURBT)	0
TCGA-A1-A0SD-01	TCGA-A1-A0SD	AMP	c462e422-eb8d-4daf-9897-2a9c6cbd783a	TCGA-A1-A0SD	BRCA	FEMALE	Alive	-21793	[Not Applicable]	437	59	C50.9	YES	8500/3	NO	No	C50.9	Breast	[Not Available]	[Not Available]	WHITE	[Not Available]	No	[Not Available]	NOT HISPANIC OR LATINO	YES	[Not Available]	A0SD	2005	Infiltrating Ductal Carcinoma	A1	2011-09-07	T2	M0	[Not Applicable]	N0	6th	Stage IIA	[Not Available]	[Not Applicable]	[Not Available]	[Not Applicable]	[Not Applicable]	[Not Available]		3	YES	Core needle biopsy	0
TCGA-A2-A04U-01	TCGA-A2-A04U	AMP	1c3610f7-e0aa-48d7-9a27-0dbaf6e244f9	TCGA-A2-A04U	BRCA	FEMALE	Alive	-17474	[Not Applicable]	2654	47	C50.9	YES	8500/3	NO	No	C50.9	Breast	[Unknown]	NO	WHITE	[Not Available]	No	[Not Available]	NOT HISPANIC OR LATINO	YES	TUMOR FREE	A04U	2004	Infiltrating Ductal Carcinoma	A2	2011-01-05	T2	M0	[Not Applicable]	N0 (i+)	6th	Stage IIA	[Not Available]	[Not Applicable]	[Not Available]	[Not Applicable]	[Not Applicable]	[Not Available]		3	[Not Available]	Core needle biopsy	0
TCGA-AR-A24H-01	TCGA-AR-A24H	AMP	6f89509c-f802-482e-b4da-94553aa76fe9	TCGA-AR-A24H	BRCA	FEMALE	Alive	-24046	[Not Applicable]	4894	65	C50.9	YES	8520/3	NO	No	C50.9	Breast	NO	YES	WHITE	[Not Available]	No	[Not Available]	NOT HISPANIC OR LATINO	YES	[Not Available]	A24H	2001	Infiltrating Lobular Carcinoma	AR	2011-08-29	T2	M0	[Not Applicable]	N0	5th	Stage IIA	[Not Available]	[Not Applicable]	[Not Available]	[Not Applicable]	[Not Applicable]	[Not Available]		4	YES	Core needle biopsy	0
TCGA-B6-A0RS-01	TCGA-B6-A0RS	AMP	9416ff9b-6f29-4554-b04d-b537a3ae3969	TCGA-B6-A0RS	BRCA	FEMALE	Dead	-14134	3063	[Not Available]	38	C50.9	YES	8500/3	NO	No	C50.9	Breast	YES	NO	WHITE	[Not Available]	No	[Not Available]	NOT HISPANIC OR LATINO	YES	WITH TUMOR	A0RS	1988	Infiltrating Ductal Carcinoma	B6	2010-11-02	T2	M0	[Not Applicable]	N0 (i-)	3rd	Stage IIA	[Not Available]	[Not Applicable]	[Not Available]	[Not Applicable]	[Not Applicable]	[Not Available]		15	[Not Available]	Other method, specify:	0
TCGA-D8-A1JA-01	TCGA-D8-A1JA	AMP	9ced0c70-c46c-4f98-8f48-840defe4b8b1	TCGA-D8-A1JA	BRCA	FEMALE	Alive	-21918	[Not Applicable]	502	60	C50.9	NO	8500/3	YES	No	C50.9	Breast	YES	YES	WHITE	[Not Available]	No	[Not Available]	NOT HISPANIC OR LATINO	YES	TUMOR FREE	A1JA	2010	Infiltrating Ductal Carcinoma	D8	2011-03-29	T4b	M0	[Not Applicable]	NX	7th	[Not Available]	[Not Available]	[Not Applicable]	[Not Available]	[Not Applicable]	[Not Applicable]	[Not Available]		[Not Available]	NO	Other method, specify:	[Not Available]
TCGA-D8-A1XK-01	TCGA-D8-A1XK	AMP	97943d87-fed7-4f14-a0a7-c5bfee64c392	TCGA-D8-A1XK	BRCA	FEMALE	Alive	-20092	[Not Applicable]	441	55	C50.9	NO	8500/3	YES	No	C50.9	Breast	NO	YES	WHITE	[Not Available]	No	[Not Available]	NOT HISPANIC OR LATINO	YES	TUMOR FREE	A1XK	2010	Infiltrating Ductal Carcinoma	D8	2011-06-09	T2	MX	[Not Applicable]	N1a	7th	Stage IIB	[Not Available]	[Not Applicable]	[Not Available]	[Not Applicable]	[Not Applicable]	[Not Available]		18	YES	Fine needle aspiration biopsy	3
TCGA-E2-A158-01	TCGA-E2-A158	AMP	a6edb6ca-ae9f-4da7-8ebe-92d83d2987fb	TCGA-E2-A158	BRCA	FEMALE	Alive	-15903	[Not Applicable]	450	43	C50.9	YES	8500/3	NO	No	C50.9	Breast	NO	NO	WHITE	[Not Available]	Yes	[Not Available]	NOT HISPANIC OR LATINO	YES	TUMOR FREE	A158	2009	Infiltrating Ductal Carcinoma	E2	2011-04-07	T1c	M0	[Not Applicable]	N1mi	6th	Stage IIA	[Not Available]	[Not Applicable]	[Not Available]	[Not Applicable]	[Not Applicable]	[Not Available]		2	YES	Tumor resection	1
TCGA-A7-A5ZV-01	TCGA-A7-A5ZV	HOMDEL	0EC70E40-07DF-461D-8FF9-351240A0D454	TCGA-A7-A5ZV	BRCA	FEMALE	Alive	-22966	[Not Applicable]	368	62	C50.9	NO	8010/3	YES	No	C50.9	Breast	NO	YES	BLACK OR AFRICAN AMERICAN	[Not Available]	No	[Not Available]	NOT HISPANIC OR LATINO	YES	TUMOR FREE	A5ZV	2012	Infiltrating Carcinoma NOS	A7	2013-05-14	T2	M0	[Not Applicable]	N0	7th	Stage IIA	[Not Available]	[Not Applicable]	[Not Available]	[Not Applicable]	[Not Applicable]	YES		2	YES	Core needle biopsy	0
TCGA-A8-A06U-01	TCGA-A8-A06U	HOMDEL	6bc4c56d-aac5-49a2-9913-9538d06d898f	TCGA-A8-A06U	BRCA	FEMALE	Dead	-29525	883	[Not Available]	80	C50.9	YES	8500/3	NO	No	C50.9	Breast	[Unknown]	NO	[Not Available]	[Not Available]	Yes	[Not Available]	[Not Available]	YES	TUMOR FREE	A06U	2008	Infiltrating Ductal Carcinoma	A8	2011-05-27	T2	M0	[Not Applicable]	N1a	6th	Stage IIB	[Not Available]	[Not Applicable]	[Not Available]	[Not Applicable]	[Not Applicable]	[Not Available]		[Not Available]	[Not Available]	[Not Available]	[Not Available]
TCGA-A8-A06X-01	TCGA-A8-A06X	HOMDEL	70931617-b3df-4a12-8e3f-2b2307602f48	TCGA-A8-A06X	BRCA	FEMALE	Dead	-28338	943	[Not Available]	77	C50.9	YES	8500/3	NO	No	C50.9	Breast	[Unknown]	YES	[Not Available]	[Not Available]	No	[Not Available]	[Not Available]	YES	TUMOR FREE	A06X	2006	Infiltrating Ductal Carcinoma	A8	2011-05-27	T3	M0	[Not Applicable]	N0	6th	Stage IIB	[Not Available]	[Not Applicable]	[Not Available]	[Not Applicable]	[Not Applicable]	[Not Available]		[Not Available]	[Not Available]	[Not Available]	[Not Available]
TCGA-A8-A06Y-01	TCGA-A8-A06Y	HOMDEL	515b1400-e896-4f2a-81bd-70895441a0bd	TCGA-A8-A06Y	BRCA	FEMALE	Alive	-24442	[Not Applicable]	791	66	C50.9	YES	8500/3	NO	No	C50.9	Breast	YES	YES	[Not Available]	[Not Available]	No	[Not Available]	[Not Available]	YES	TUMOR FREE	A06Y	2008	Infiltrating Ductal Carcinoma	A8	2011-05-27	T2	M0	[Not Applicable]	N0	6th	Stage IIA	[Not Available]	[Not Applicable]	[Not Available]	[Not Applicable]	[Not Applicable]	[Not Available]		[Not Available]	[Not Available]	[Not Available]	[Not Available]
TCGA-A8-A08Z-01	TCGA-A8-A08Z	HOMDEL	d7808cbc-4b8c-467b-b2c3-f48d05b9ecab	TCGA-A8-A08Z	BRCA	FEMALE	Alive	-28003	[Not Applicable]	1217	76	C50.9	YES	8500/3	NO	No	C50.9	Breast	[Not Available]	[Not Available]	[Not Available]	[Not Available]	No	[Not Available]	[Not Available]	YES	TUMOR FREE	A08Z	2004	Infiltrating Ductal Carcinoma	A8	2011-05-27	T4b	M0	[Not Applicable]	N3a	6th	Stage IIIB	[Not Available]	[Not Applicable]	[Not Available]	[Not Applicable]	[Not Applicable]	[Not Available]		[Not Available]	[Not Available]	[Not Available]	[Not Available]
TCGA-AC-A2QJ-01	TCGA-AC-A2QJ	HOMDEL	D9FD2724-7DB0-4AF3-AC14-217BDFA5203F	TCGA-AC-A2QJ	BRCA	FEMALE	Dead	-17569	446	69	48	C50.9	NO	8575/3	YES	No	C50.9	Breast	YES	YES	WHITE	[Not Available]	No	[Not Available]	HISPANIC OR LATINO	YES	TUMOR FREE	A2QJ	2011	Metaplastic Carcinoma	AC	2011-10-18	T4b	M0	[Not Applicable]	N0	7th	Stage IIIB	[Not Available]	[Not Applicable]	[Not Available]	[Not Applicable]	[Not Applicable]	[Not Available]		2	YES	Core needle biopsy	0
TCGA-AC-A5EH-01	TCGA-AC-A5EH	HOMDEL	D13FB44B-291B-4EA4-920C-142DAA8D1989	TCGA-AC-A5EH	BRCA	FEMALE	Alive	-27964	[Not Applicable]	511	76	C50.9	NO	8500/3	YES	No	C50.9	Breast	NO	YES	BLACK OR AFRICAN AMERICAN	[Not Available]	No	[Not Available]	NOT HISPANIC OR LATINO	YES	TUMOR FREE	A5EH	2012	Infiltrating Ductal Carcinoma	AC	2013-07-12	T2	MX	[Not Applicable]	N1mi	7th	Stage IIB	[Not Available]	[Not Applicable]	[Not Available]	[Not Applicable]	[Not Applicable]	[Unknown]		14	YES	Core needle biopsy	1
TCGA-AC-A5EI-01	TCGA-AC-A5EI	HOMDEL	01B9F68B-4DE4-4374-B4F2-8A0685E18153	TCGA-AC-A5EI	BRCA	FEMALE	Alive	-32375	[Not Applicable]	442	88	C50.9	NO	9020/3	YES	No	C50.9	Breast	NO	NO	WHITE	[Not Available]	Yes	[Not Available]	NOT HISPANIC OR LATINO	YES	TUMOR FREE	A5EI	2012	Other specify	AC	2013-07-12	T1c	MX	[Not Applicable]	N1mi	7th	Stage IB	[Not Available]	[Not Applicable]	[Not Available]	[Not Applicable]	[Not Applicable]	[Unknown]		2	YES	Tumor resection	1
TCGA-AN-A0AL-01	TCGA-AN-A0AL	HOMDEL	3e9f93c0-aa79-4b4c-bd6c-b3325912362a	TCGA-AN-A0AL	BRCA	FEMALE	Alive	-15286	[Not Applicable]	227	41	C50.9	YES	8500/3	NO	No	C50.9	Breast	NO	NO	WHITE	[Not Available]	No	[Not Available]	NOT HISPANIC OR LATINO	YES	TUMOR FREE	A0AL	2010	Infiltrating Ductal Carcinoma	AN	2010-12-21	T4	M0	[Not Applicable]	N0	7th	Stage IIIB	[Not Available]	[Not Applicable]	[Not Available]	[Not Applicable]	[Not Applicable]	[Not Available]		5	[Not Available]	Tumor resection	0
TCGA-AN-A0AT-01	TCGA-AN-A0AT	HOMDEL	05506f4c-e701-4a9d-ae06-97f066aade43	TCGA-AN-A0AT	BRCA	FEMALE	Alive	-22798	[Not Applicable]	10	62	C50.9	YES	8500/3	NO	No	C50.9	Breast	[Unknown]	NO	WHITE	[Not Available]	No	[Not Available]	NOT HISPANIC OR LATINO	YES	TUMOR FREE	A0AT	2010	Infiltrating Ductal Carcinoma	AN	2010-12-28	T2	M0	[Not Applicable]	N0	[Not Available]	Stage IIA	[Not Available]	[Not Applicable]	[Not Available]	[Not Applicable]	[Not Applicable]	[Not Available]		10	[Not Available]	Tumor resection	0
TCGA-AN-A0XV-01	TCGA-AN-A0XV	HOMDEL	ac18b3a3-8d52-4e35-8625-673171a7fd92	TCGA-AN-A0XV	BRCA	FEMALE	Alive	-24779	[Not Applicable]	162	67	C50.9	YES	8500/3	NO	No	C50.9	Breast	NO	NO	WHITE	[Not Available]	No	[Not Available]	NOT HISPANIC OR LATINO	YES	[Not Available]	A0XV	2010	Infiltrating Ductal Carcinoma	AN	2011-03-29	T2	M0	[Not Applicable]	N2	7th	Stage IIIA	[Not Available]	[Not Applicable]	[Not Available]	[Not Applicable]	[Not Applicable]	[Not Available]		16	YES	Tumor resection	7
TCGA-AO-A0J5-01	TCGA-AO-A0J5	HOMDEL	c1442467-d618-435f-8792-b1a18f696f1a	TCGA-AO-A0J5	BRCA	FEMALE	Dead	-17815	792	705	48	C50.9	YES	8523/3	NO	Yes	C50.9	Breast	NO	YES	WHITE	[Not Available]	No	[Not Available]	NOT HISPANIC OR LATINO	YES	WITH TUMOR	A0J5	2008	Other specify	AO	2010-12-07	T4	M1	[Not Applicable]	N1a	[Not Available]	Stage IV	[Not Available]	[Not Applicable]	[Not Available]	[Not Applicable]	[Not Applicable]	[Not Available]		2	[Not Available]	Core needle biopsy	2
TCGA-AO-A0J6-01	TCGA-AO-A0J6	HOMDEL	e9f4f373-37a5-48ad-a1a0-b0d47820111a	TCGA-AO-A0J6	BRCA	FEMALE	Alive	-22462	[Not Applicable]	1140	61	C50.9	YES	8500/3	NO	No	C50.9	Breast	NO	YES	WHITE	[Not Available]	No	[Not Available]	NOT HISPANIC OR LATINO	YES	TUMOR FREE	A0J6	2008	Infiltrating Ductal Carcinoma	AO	2010-09-19	T2	M0	[Not Applicable]	N0 (i-)	[Not Available]	Stage IIA	[Not Available]	[Not Applicable]	[Not Available]	[Not Applicable]	[Not Applicable]	[Not Available]		4	[Not Available]	Fine needle aspiration biopsy	0
TCGA-AR-A0TQ-01	TCGA-AR-A0TQ	HOMDEL	5dc1bee9-c44d-4fdc-9ae5-83426c4d6880	TCGA-AR-A0TQ	BRCA	FEMALE	Alive	-9873	[Not Applicable]	2991	27	C50.9	YES	8500/3	NO	No	C50.9	Breast	NO	YES	WHITE	[Not Available]	No	[Not Available]	NOT HISPANIC OR LATINO	YES	TUMOR FREE	A0TQ	2006	Infiltrating Ductal Carcinoma	AR	2011-03-07	T3	M0	[Not Applicable]	N1	6th	Stage IIIA	[Not Available]	[Not Applicable]	[Not Available]	[Not Applicable]	[Not Applicable]	[Not Available]		15	[Not Available]	Core needle biopsy	2
TCGA-AR-A0TW-01	TCGA-AR-A0TW	HOMDEL	8da3d6cf-381b-4d1b-93fa-41fd9d2b2e66	TCGA-AR-A0TW	BRCA	FEMALE	Alive	-18263	[Not Applicable]	3009	50	C50.9	YES	8500/3	NO	No	C50.9	Breast	NO	NO	WHITE	[Not Available]	No	[Not Available]	NOT HISPANIC OR LATINO	YES	[Not Available]	A0TW	2005	Infiltrating Ductal Carcinoma	AR	2011-03-10	T3	M0	[Not Applicable]	N1	[Not Available]	Stage IIIA	[Not Available]	[Not Applicable]	[Not Available]	[Not Applicable]	[Not Applicable]	[Not Available]		27	[Not Available]	Core needle biopsy	3
TCGA-AR-A0TY-01	TCGA-AR-A0TY	HOMDEL	da1c58a7-c6bd-47d9-95c2-8d2ac70e20e4	TCGA-AR-A0TY	BRCA	FEMALE	Dead	-19836	1699	[Not Available]	54	C50.9	YES	8500/3	NO	No	C50.9	Breast	YES	NO	WHITE	[Not Available]	No	[Not Available]	NOT HISPANIC OR LATINO	YES	[Not Available]	A0TY	2004	Infiltrating Ductal Carcinoma	AR	2011-03-10	T2	M0	[Not Applicable]	N0	[Not Available]	Stage IIA	[Not Available]	[Not Applicable]	[Not Available]	[Not Applicable]	[Not Applicable]	[Not Available]		15	[Not Available]	Core needle biopsy	0
TCGA-AR-A0U4-01	TCGA-AR-A0U4	HOMDEL	71f97b63-c970-44ee-98c2-e02e663d5a40	TCGA-AR-A0U4	BRCA	FEMALE	Alive	-19729	[Not Applicable]	3261	54	C50.9	YES	8500/3	NO	No	C50.9	Breast	NO	NO	WHITE	[Not Available]	No	[Not Available]	NOT HISPANIC OR LATINO	YES	[Not Available]	A0U4	2006	Infiltrating Ductal Carcinoma	AR	2011-03-10	T2	M0	[Not Applicable]	N0	6th	Stage IIA	[Not Available]	[Not Applicable]	[Not Available]	[Not Applicable]	[Not Applicable]	[Not Available]		10	[Not Available]	Core needle biopsy	0
TCGA-AR-A24Q-01	TCGA-AR-A24Q	HOMDEL	28e9048a-e540-42de-a1f4-4ef894fccc4c	TCGA-AR-A24Q	BRCA	FEMALE	Alive	-18084	[Not Applicable]	3172	49	C50.9	YES	8500/3	NO	No	C50.9	Breast	NO	YES	WHITE	[Not Available]	No	[Not Available]	[Not Available]	YES	[Not Available]	A24Q	2006	Infiltrating Ductal Carcinoma	AR	2011-08-30	T3	M0	[Not Applicable]	N0	6th	Stage IIB	[Not Available]	[Not Applicable]	[Not Available]	[Not Applicable]	[Not Applicable]	[Not Available]		2	YES	Core needle biopsy	0
TCGA-AR-A24Z-01	TCGA-AR-A24Z	HOMDEL	9fefbe7c-f66a-4940-843e-285cb7b392c1	TCGA-AR-A24Z	BRCA	FEMALE	Alive	-20900	[Not Applicable]	3001	57	C50.9	YES	8500/3	NO	No	C50.9	Breast	NO	NO	WHITE	[Not Available]	No	[Not Available]	[Not Available]	YES	[Not Available]	A24Z	2006	Infiltrating Ductal Carcinoma	AR	2011-08-30	T2	M0	[Not Applicable]	N0	6th	Stage IIA	[Not Available]	[Not Applicable]	[Not Available]	[Not Applicable]	[Not Applicable]	[Not Available]		8	YES	Core needle biopsy	0
TCGA-B6-A0IJ-01	TCGA-B6-A0IJ	HOMDEL	2c86c3ea-d926-4d39-a5ae-39ece4774287	TCGA-B6-A0IJ	BRCA	FEMALE	Alive	-15625	[Not Applicable]	7106	42	C50.9	YES	8500/3	NO	No	C50.9	Breast	NO	NO	BLACK OR AFRICAN AMERICAN	[Not Available]	No	[Not Available]	NOT HISPANIC OR LATINO	YES	TUMOR FREE	A0IJ	1995	Infiltrating Ductal Carcinoma	B6	2010-11-02	T3	M0	[Not Applicable]	N0 (i-)	[Not Available]	Stage IIB	[Not Available]	[Not Applicable]	[Not Available]	[Not Applicable]	[Not Applicable]	[Not Available]		27	[Not Available]	Excisional Biopsy	0
TCGA-B6-A0IO-01	TCGA-B6-A0IO	HOMDEL	04af44fc-c487-4005-b3cb-cb64815824a2	TCGA-B6-A0IO	BRCA	FEMALE	Alive	-24322	[Not Applicable]	5042	66	C50.9	YES	8500/3	NO	No	C50.9	Breast	NO	NO	WHITE	[Not Available]	No	[Not Available]	NOT HISPANIC OR LATINO	YES	TUMOR FREE	A0IO	2001	Infiltrating Ductal Carcinoma	B6	2010-11-02	T2	M0	[Not Applicable]	N0 (i-)	[Not Available]	Stage IIA	[Not Available]	[Not Applicable]	[Not Available]	[Not Applicable]	[Not Applicable]	[Not Available]		17	[Not Available]	Core needle biopsy	0
TCGA-B6-A0WV-01	TCGA-B6-A0WV	HOMDEL	7588a286-6935-424a-bc5f-92e24c83eb37	TCGA-B6-A0WV	BRCA	FEMALE	Dead	-24803	2417	[Not Available]	67	C50.9	YES	8500/3	NO	No	C50.9	Breast	NO	NO	WHITE	[Not Available]	No	[Not Available]	NOT HISPANIC OR LATINO	YES	TUMOR FREE	A0WV	1995	Infiltrating Ductal Carcinoma	B6	2010-12-14	T2	M0	[Not Applicable]	N1b	4th	Stage IIB	[Not Available]	[Not Applicable]	[Not Available]	[Not Applicable]	[Not Applicable]	[Not Available]		7	[Not Available]	Incisional Biopsy	4
TCGA-BH-A0BF-01	TCGA-BH-A0BF	HOMDEL	e6b79d7a-ed6b-459a-b040-d142616e7ab4	TCGA-BH-A0BF	BRCA	FEMALE	Dead	-20691	1324	782	56	C50.9	YES	8500/3	NO	No	C50.9	Breast	NO	NO	WHITE	[Not Available]	No	[Not Available]	NOT HISPANIC OR LATINO	YES	TUMOR FREE	A0BF	2009	Infiltrating Ductal Carcinoma	BH	2011-08-05	T2	M0	[Not Applicable]	N1mi	6th	Stage IIB	[Not Available]	[Not Applicable]	[Not Available]	[Not Applicable]	[Not Applicable]	[Not Available]		3	YES	Core needle biopsy	1
TCGA-BH-A0BG-01	TCGA-BH-A0BG	HOMDEL	4f608829-ffc4-4527-886e-6bc764ab29f5	TCGA-BH-A0BG	BRCA	FEMALE	Alive	-26988	[Not Applicable]	1871	73	C50.9	YES	8500/3	NO	No	C50.9	Breast	NO	YES	WHITE	[Not Available]	No	[Not Available]	NOT HISPANIC OR LATINO	YES	TUMOR FREE	A0BG	2008	Infiltrating Ductal Carcinoma	BH	2011-08-08	T1	M0	[Not Applicable]	N0	6th	Stage I	[Not Available]	[Not Applicable]	[Not Available]	[Not Applicable]	[Not Applicable]	[Not Available]		1	YES	Core needle biopsy	0
TCGA-BH-A0BW-01	TCGA-BH-A0BW	HOMDEL	5d1d00c6-fcae-479e-ae1e-de76efd41d98	TCGA-BH-A0BW	BRCA	FEMALE	Alive	-25974	[Not Applicable]	2371	71	C50.9	YES	8500/3	NO	No	C50.9	Breast	NO	YES	BLACK OR AFRICAN AMERICAN	[Not Available]	No	[Not Available]	NOT HISPANIC OR LATINO	YES	TUMOR FREE	A0BW	2006	Infiltrating Ductal Carcinoma	BH	2011-08-10	T1c	M0	[Not Applicable]	N0	6th	Stage I	[Not Available]	[Not Applicable]	[Not Available]	[Not Applicable]	[Not Applicable]	[Not Available]		8	YES	Core needle biopsy	0
TCGA-BH-A0DL-01	TCGA-BH-A0DL	HOMDEL	ba39bfbc-5cac-4f6c-b55c-4eee3466ee93	TCGA-BH-A0DL	BRCA	FEMALE	Alive	-23628	[Not Applicable]	2381	64	C50.9	YES	8575/3	NO	No	C50.9	Breast	NO	YES	WHITE	[Not Available]	No	[Not Available]	NOT HISPANIC OR LATINO	YES	TUMOR FREE	A0DL	2007	Other specify	BH	2011-08-11	T2	M0	[Not Applicable]	N0	6th	Stage IIA	[Not Available]	[Not Applicable]	[Not Available]	[Not Applicable]	[Not Applicable]	[Not Available]		3	YES	Core needle biopsy	0
TCGA-BH-A18V-01	TCGA-BH-A18V	HOMDEL	6b960b58-28e1-41c6-bd6e-7e669c6aa4ef	TCGA-BH-A18V	BRCA	FEMALE	Dead	-17682	1556	[Not Available]	48	C50.4	YES	8500/3	NO	No	C50.4	Breast	[Not Available]	[Not Available]	WHITE	[Not Available]	No	[Not Available]	NOT HISPANIC OR LATINO	YES	[Not Available]	A18V	2001	Infiltrating Ductal Carcinoma	BH	2011-07-02	T2	M0	[Not Applicable]	N1b	5th	Stage IIB	[Not Available]	[Not Applicable]	[Not Available]	[Not Applicable]	[Not Applicable]	[Not Available]		25	YES	Core needle biopsy	0
TCGA-BH-A1FM-01	TCGA-BH-A1FM	HOMDEL	7eb18190-5a41-4637-9783-f81bbde499e4	TCGA-BH-A1FM	BRCA	FEMALE	Dead	-16289	1388	[Not Available]	44	C50.9	YES	8500/3	NO	No	C50.9	Breast	[Not Available]	[Not Available]	WHITE	[Not Available]	No	[Not Available]	NOT HISPANIC OR LATINO	YES	[Not Available]	A1FM	1998	Infiltrating Ductal Carcinoma	BH	2011-09-08	T2	M0	[Not Applicable]	N2	5th	Stage IIIA	[Not Available]	[Not Applicable]	[Not Available]	[Not Applicable]	[Not Applicable]	[Not Available]		10	YES	Core needle biopsy	8
TCGA-BH-A6R9-01	TCGA-BH-A6R9	HOMDEL	43CC074D-B85A-4B0B-8FEB-833094FFC565	TCGA-BH-A6R9	BRCA	FEMALE	Alive	-22325	[Not Applicable]	160	61	C50.9	NO	8575/3	YES	No	C50.9	Breast	NO	NO	WHITE	[Not Available]	No	[Not Available]	NOT HISPANIC OR LATINO	YES	TUMOR FREE	A6R9	2012	Metaplastic Carcinoma	BH	2014-02-13	T2	M0	[Not Applicable]	N0	7th	Stage IIA	[Not Available]	[Not Applicable]	[Not Available]	[Not Applicable]	[Not Applicable]	NO		[Not Available]	[Unknown]	Core needle biopsy	[Not Available]
TCGA-C8-A9FZ-01	TCGA-C8-A9FZ	HOMDEL	726C6892-0DCE-4869-A7A7-CC44C26FE843	TCGA-C8-A9FZ	BRCA	FEMALE	Alive	-18038	[Not Applicable]	592	49	C50.9	NO	8524/3	YES	No	C50.9	Breast	NO	YES	WHITE	[Not Available]	No	[Not Available]	NOT HISPANIC OR LATINO	YES	TUMOR FREE	A9FZ	2013	Mixed Histology (please specify)	C8	2014-12-29	T2	M0	[Not Applicable]	N1	7th	Stage IIB	[Not Available]	[Not Applicable]	[Not Available]	[Not Applicable]	[Not Applicable]	NO		10	YES	Core needle biopsy	3
TCGA-D8-A1JK-01	TCGA-D8-A1JK	HOMDEL	56203436-8634-4fd0-96b5-ba6be9d87857	TCGA-D8-A1JK	BRCA	FEMALE	Alive	-32872	[Not Applicable]	612	90	C50.9	NO	8500/3	YES	No	C50.9	Breast	NO	NO	WHITE	[Not Available]	No	[Not Available]	NOT HISPANIC OR LATINO	YES	[Not Available]	A1JK	2010	Infiltrating Ductal Carcinoma	D8	2011-03-29	T2	M0	[Not Applicable]	N0	7th	Stage IIA	[Not Available]	[Not Applicable]	[Not Available]	[Not Applicable]	[Not Applicable]	[Not Available]		13	YES	Fine needle aspiration biopsy	0
TCGA-D8-A1XD-01	TCGA-D8-A1XD	HOMDEL	c4699748-f01d-4b30-9c74-1ca77fb84ac1	TCGA-D8-A1XD	BRCA	FEMALE	Alive	-13510	[Not Applicable]	522	36	C50.9	NO	8500/3	YES	No	C50.9	Breast	NO	YES	WHITE	[Not Available]	No	[Not Available]	NOT HISPANIC OR LATINO	YES	TUMOR FREE	A1XD	2010	Infiltrating Ductal Carcinoma	D8	2011-05-16	T1c	M0	[Not Applicable]	N2a	7th	Stage IIIA	[Not Available]	[Not Applicable]	[Not Available]	[Not Applicable]	[Not Applicable]	[Not Available]		18	YES	[Discrepancy]	6
TCGA-D8-A1XT-01	TCGA-D8-A1XT	HOMDEL	64975923-d032-4182-8565-59fc37127d8d	TCGA-D8-A1XT	BRCA	FEMALE	Alive	-22448	[Not Applicable]	506	61	C50.9	NO	8500/3	YES	No	C50.9	Breast	NO	NO	WHITE	[Not Available]	No	[Not Available]	NOT HISPANIC OR LATINO	YES	TUMOR FREE	A1XT	2010	Infiltrating Ductal Carcinoma	D8	2011-05-16	T1c	M0	[Not Applicable]	N1a	7th	Stage IIA	[Not Available]	[Not Applicable]	[Not Available]	[Not Applicable]	[Not Applicable]	[Not Available]		10	YES	Fine needle aspiration biopsy	3
TCGA-E2-A14P-01	TCGA-E2-A14P	HOMDEL	e4fc0909-f284-4471-866d-d8967b6adcbc	TCGA-E2-A14P	BRCA	FEMALE	Alive	-28923	[Not Applicable]	1246	79	C50.9	YES	8500/3	NO	No	C50.9	Breast	NO	YES	WHITE	[Not Available]	No	[Not Available]	NOT HISPANIC OR LATINO	YES	TUMOR FREE	A14P	2008	Infiltrating Ductal Carcinoma	E2	2011-03-31	T2	M0	[Not Applicable]	N3	6th	Stage IIIC	[Not Available]	[Not Applicable]	[Not Available]	[Not Applicable]	[Not Applicable]	[Not Available]		24	YES	Tumor resection	10
TCGA-E2-A1LB-01	TCGA-E2-A1LB	HOMDEL	fa176764-a76f-44c7-b97a-cd6d21e052be	TCGA-E2-A1LB	BRCA	FEMALE	Alive	-15283	[Not Applicable]	2306	41	C50.9	YES	8500/3	NO	No	C50.9	Breast	NO	YES	BLACK OR AFRICAN AMERICAN	[Not Available]	No	[Not Available]	NOT HISPANIC OR LATINO	YES	TUMOR FREE	A1LB	2008	Infiltrating Ductal Carcinoma	E2	2011-06-07	T2	M0	[Not Applicable]	N1	6th	Stage IIB	[Not Available]	[Not Applicable]	[Not Available]	[Not Applicable]	[Not Applicable]	[Not Available]		25	YES	Tumor resection	2
TCGA-E2-A1LL-01	TCGA-E2-A1LL	HOMDEL	2a84997d-ccee-4f46-bea2-752534f26416	TCGA-E2-A1LL	BRCA	FEMALE	Alive	-27028	[Not Applicable]	1309	73	C50.9	YES	8500/3	NO	No	C50.9	Breast	YES	YES	BLACK OR AFRICAN AMERICAN	[Not Available]	No	[Not Available]	NOT HISPANIC OR LATINO	YES	TUMOR FREE	A1LL	2008	Infiltrating Ductal Carcinoma	E2	2011-06-03	T3	MX	[Not Applicable]	N2a	6th	Stage IIIA	[Not Available]	[Not Applicable]	[Not Available]	[Not Applicable]	[Not Applicable]	[Not Available]		44	YES	Tumor resection	5
TCGA-E2-A56Z-01	TCGA-E2-A56Z	HOMDEL	45C3975C-D333-4237-93F7-E12DC2451C38	TCGA-E2-A56Z	BRCA	FEMALE	Alive	-25282	[Not Applicable]	252	69	C50.9	YES	8500/3	NO	No	C50.9	Breast	[Unknown]	YES	BLACK OR AFRICAN AMERICAN	[Not Available]	No	[Not Available]	NOT HISPANIC OR LATINO	YES	TUMOR FREE	A56Z	2012	Infiltrating Ductal Carcinoma	E2	2013-06-20	T2	M0	[Not Applicable]	N1a	7th	Stage IIB	[Not Available]	[Not Applicable]	[Not Available]	[Not Applicable]	[Not Applicable]	YES		16	YES	Core needle biopsy	1
TCGA-E9-A1NC-01	TCGA-E9-A1NC	HOMDEL	e74aea7c-ca14-49df-b5cf-dacb839ac27a	TCGA-E9-A1NC	BRCA	FEMALE	Alive	-22355	[Not Applicable]	1203	61	C50.9	NO	8522/3	YES	No	C50.9	Breast	NO	NO	WHITE	[Not Available]	No	[Not Available]	NOT HISPANIC OR LATINO	YES	TUMOR FREE	A1NC	2011	Mixed Histology (please specify)	E9	2011-06-23	T2	M0	[Not Applicable]	N1	7th	Stage IIB	[Not Available]	[Not Applicable]	[Not Available]	[Not Applicable]	[Not Applicable]	[Not Available]		9	YES	Tumor resection	1
TCGA-E9-A5FL-01	TCGA-E9-A5FL	HOMDEL	E3935CE4-64D3-4A66-BA11-D308B844B410	TCGA-E9-A5FL	BRCA	FEMALE	Alive	-24053	[Not Applicable]	24	65	C50.9	NO	8575/3	YES	No	C50.9	Breast	NO	NO	WHITE	[Not Available]	No	[Not Available]	NOT HISPANIC OR LATINO	YES	TUMOR FREE	A5FL	2012	Metaplastic Carcinoma	E9	2013-05-22	T3	M0	[Not Applicable]	N0	7th	Stage IIB	[Not Available]	[Not Applicable]	[Not Available]	[Not Applicable]	[Not Applicable]	[Unknown]		10	YES	Cytology (e.g. Peritoneal or pleural fluid)	0
TCGA-EW-A1PA-01	TCGA-EW-A1PA	HOMDEL	4cfef7f9-f1ee-401c-a2a3-c225d4adc3b6	TCGA-EW-A1PA	BRCA	FEMALE	Alive	-21837	[Not Applicable]	575	59	C50.9	YES	8500/3	NO	No	C50.9	Breast	NO	YES	WHITE	[Not Available]	No	[Not Available]	HISPANIC OR LATINO	YES	TUMOR FREE	A1PA	2010	Infiltrating Ductal Carcinoma	EW	2011-05-11	T2	M0	[Not Applicable]	N1a	7th	Stage IIB	[Not Available]	[Not Applicable]	[Not Available]	[Not Applicable]	[Not Applicable]	[Not Available]		13	YES	Core needle biopsy	1
TCGA-LL-A73Y-01	TCGA-LL-A73Y	HOMDEL	EA645243-DF49-4466-A255-9F3D4321E357	TCGA-LL-A73Y	BRCA	FEMALE	Alive	-24647	[Not Applicable]	477	67	C50.9	NO	8500/3	YES	No	C50.9	Breast	NO	NO	BLACK OR AFRICAN AMERICAN	[Not Available]	No	[Not Available]	NOT HISPANIC OR LATINO	YES	TUMOR FREE	A73Y	2013	Infiltrating Ductal Carcinoma	LL	2013-11-12	T1c	MX	[Not Applicable]	N0	7th	Stage IA	[Not Available]	[Not Applicable]	[Not Available]	[Not Applicable]	[Not Applicable]	YES		1	YES	Core needle biopsy	0
TCGA-MS-A51U-01	TCGA-MS-A51U	HOMDEL	910655DA-2C12-4572-96B7-DED616E69B4B	TCGA-MS-A51U	BRCA	FEMALE	Alive	-16213	[Not Applicable]	681	44	C50.9	NO	8520/3	YES	No	C50.9	Breast	NO	YES	WHITE	[Not Available]	No	[Not Available]	NOT HISPANIC OR LATINO	YES	WITH TUMOR	A51U	2012	Infiltrating Lobular Carcinoma	MS	2012-09-12	T2	M0	[Not Applicable]	N1	7th	Stage IIB	[Not Available]	[Not Applicable]	[Not Available]	[Not Applicable]	[Not Applicable]	[Not Available]		18	YES	[Not Available]	2
TCGA-OL-A66H-01	TCGA-OL-A66H	HOMDEL	76BD9BB9-9A8B-4A90-BB7C-EAFE76472EE4	TCGA-OL-A66H	BRCA	FEMALE	Alive	-27280	[Not Applicable]	812	74	C50.9	YES	8480/3	NO	No	C50.9	Breast	NO	YES	BLACK OR AFRICAN AMERICAN	[Not Available]	No	[Not Available]	NOT HISPANIC OR LATINO	YES	TUMOR FREE	A66H	2012	Mucinous Carcinoma	OL	2013-06-11	T1c	MX	[Not Applicable]	N1mi	7th	Stage IB	[Not Available]	[Not Applicable]	[Not Available]	[Not Applicable]	[Not Applicable]	NO		1	YES	Fine needle aspiration biopsy	[Not Available]
TCGA-OL-A66P-01	TCGA-OL-A66P	HOMDEL	F81AC8A2-4CE6-439E-B027-1C0BFC88CEAA	TCGA-OL-A66P	BRCA	FEMALE	Alive	-27489	[Not Applicable]	428	75	C50.9	YES	8500/3	NO	No	C50.9	Breast	NO	NO	BLACK OR AFRICAN AMERICAN	[Not Available]	No	[Not Available]	NOT HISPANIC OR LATINO	YES	[Unknown]	A66P	2013	Infiltrating Ductal Carcinoma	OL	2013-06-11	T2	MX	[Not Applicable]	N0	7th	Stage IIA	[Not Available]	[Not Applicable]	[Not Available]	[Not Applicable]	[Not Applicable]	YES		2	YES	Core needle biopsy	[Not Available]
TCGA-OL-A97C-01	TCGA-OL-A97C	HOMDEL	6FFD1B8C-6F0B-456A-9160-E0C8021E5897	TCGA-OL-A97C	BRCA	FEMALE	Alive	-24735	[Not Applicable]	271	67	C50.9	YES	9020/3	NO	No	C50.9	Breast	NO	NO	BLACK OR AFRICAN AMERICAN	[Not Available]	No	[Not Available]	NOT HISPANIC OR LATINO	YES	TUMOR FREE	A97C	2013	Other specify	OL	2014-03-18	T3	M0	[Not Applicable]	N0	7th	Stage IIB	[Not Available]	[Not Applicable]	[Not Available]	[Not Applicable]	[Not Applicable]	[Unknown]		6	YES	Fine needle aspiration biopsy	0
TCGA-PE-A5DC-01	TCGA-PE-A5DC	HOMDEL	76099BEB-0ABE-4B56-8B4E-E4485E0402E6	TCGA-PE-A5DC	BRCA	FEMALE	Dead	-26514	1430	[Not Available]	72	C50.9	YES	8520/3	NO	No	C50.9	Breast	NO	YES	WHITE	[Not Available]	No	[Not Available]	NOT HISPANIC OR LATINO	YES	TUMOR FREE	A5DC	2005	Infiltrating Lobular Carcinoma	PE	2013-04-30	T2	M0	[Not Applicable]	N2a	6th	Stage IIIA	[Not Available]	[Not Applicable]	[Not Available]	[Not Applicable]	[Not Applicable]	YES		31	YES	[Not Available]	5
TCGA-3C-AAAU-01	TCGA-3C-AAAU	no_alteration	6E7D5EC6-A469-467C-B748-237353C23416	TCGA-3C-AAAU	BRCA	FEMALE	Alive	-20211	[Not Applicable]	4047	55	C50.9	YES	8520/3	NO	No	C50.9	Breast	NO	NO	WHITE	[Not Available]	No	[Not Available]	NOT HISPANIC OR LATINO	YES	WITH TUMOR	AAAU	2004	Infiltrating Lobular Carcinoma	3C	2014-01-13	TX	MX	[Not Applicable]	NX	6th	Stage X	[Not Available]	[Not Applicable]	[Not Available]	[Not Applicable]	[Not Applicable]	YES		13	YES	[Not Available]	4
TCGA-3C-AALI-01	TCGA-3C-AALI	no_alteration	55262FCB-1B01-4480-B322-36570430C917	TCGA-3C-AALI	BRCA	FEMALE	Alive	-18538	[Not Applicable]	4005	50	C50.9	YES	8500/3	NO	No	C50.9	Breast	NO	YES	BLACK OR AFRICAN AMERICAN	[Not Available]	No	[Not Available]	NOT HISPANIC OR LATINO	YES	TUMOR FREE	AALI	2003	Infiltrating Ductal Carcinoma	3C	2014-07-28	T2	M0	[Not Applicable]	N1a	6th	Stage IIB	[Not Available]	[Not Applicable]	[Not Available]	[Not Applicable]	[Not Applicable]	YES		15	YES	Core needle biopsy	1
TCGA-3C-AALJ-01	TCGA-3C-AALJ	no_alteration	427D0648-3F77-4FFC-B52C-89855426D647	TCGA-3C-AALJ	BRCA	FEMALE	Alive	-22848	[Not Applicable]	1474	62	C50.9	YES	8500/3	NO	No	C50.9	Breast	NO	NO	BLACK OR AFRICAN AMERICAN	[Not Available]	No	[Not Available]	NOT HISPANIC OR LATINO	YES	TUMOR FREE	AALJ	2011	Infiltrating Ductal Carcinoma	3C	2014-07-28	T2	M0	[Not Applicable]	N1a	7th	Stage IIB	[Not Available]	[Not Applicable]	[Not Available]	[Not Applicable]	[Not Applicable]	YES		23	YES	Core needle biopsy	1
TCGA-3C-AALK-01	TCGA-3C-AALK	no_alteration	C31900A4-5DCD-4022-97AC-638E86E889E4	TCGA-3C-AALK	BRCA	FEMALE	Alive	-19074	[Not Applicable]	1448	52	C50.9	YES	8500/3	NO	No	C50.9	Breast	NO	NO	BLACK OR AFRICAN AMERICAN	[Not Available]	No	[Not Available]	NOT HISPANIC OR LATINO	YES	TUMOR FREE	AALK	2011	Infiltrating Ductal Carcinoma	3C	2014-07-28	T1c	M0	[Not Applicable]	N0 (i+)	7th	Stage IA	[Not Available]	[Not Applicable]	[Not Available]	[Not Applicable]	[Not Applicable]	YES		2	YES	Core needle biopsy	0
TCGA-4H-AAAK-01	TCGA-4H-AAAK	no_alteration	6623FC5E-00BE-4476-967A-CBD55F676EA6	TCGA-4H-AAAK	BRCA	FEMALE	Alive	-18371	[Not Applicable]	348	50	C50.9	NO	8520/3	YES	No	C50.9	Breast	NO	NO	WHITE	[Not Available]	No	[Not Available]	NOT HISPANIC OR LATINO	YES	TUMOR FREE	AAAK	2013	Infiltrating Lobular Carcinoma	4H	2014-11-13	T2	M0	[Not Applicable]	N2a	7th	Stage IIIA	[Not Available]	[Not Applicable]	[Not Available]	[Not Applicable]	[Not Applicable]	YES		14	YES	Core needle biopsy	4
TCGA-5L-AAT0-01	TCGA-5L-AAT0	no_alteration	86C6F993-327F-4525-9983-29C55625593A	TCGA-5L-AAT0	BRCA	FEMALE	Alive	-15393	[Not Applicable]	1477	42	C50.9	YES	8520/3	NO	No	C50.9	Breast	NO	YES	WHITE	[Not Available]	Yes	[Not Available]	HISPANIC OR LATINO	YES	TUMOR FREE	AAT0	2010	Infiltrating Lobular Carcinoma	5L	2014-08-15	T2	M0	[Not Applicable]	N0	7th	Stage IIA	[Not Available]	[Not Applicable]	[Not Available]	[Not Applicable]	[Not Applicable]	YES		8	YES	Incisional Biopsy	0
TCGA-5T-A9QA-01	TCGA-5T-A9QA	no_alteration	2FD36838-5A83-433E-AC80-B1F77448E5AA	TCGA-5T-A9QA	BRCA	FEMALE	Alive	-19031	[Not Applicable]	303	52	C50.9	NO	8523/3	YES	No	C50.9	Breast	NO	YES	BLACK OR AFRICAN AMERICAN	[Not Available]	No	[Not Available]	NOT HISPANIC OR LATINO	YES	[Unknown]	A9QA	2013	Other specify	5T	2013-12-23	T2	MX	[Not Applicable]	NX	7th	Stage IIA	[Not Available]	[Not Applicable]	[Not Available]	[Not Applicable]	[Not Applicable]	[Unknown]		[Not Available]	NO	Excisional Biopsy	[Not Available]
TCGA-A1-A0SB-01	TCGA-A1-A0SB	no_alteration	0045349c-69d9-4306-a403-c9c1fa836644	TCGA-A1-A0SB	BRCA	FEMALE	Alive	-25833	[Not Applicable]	259	70	C50.9	YES	8200/3	NO	No	C50.9	Breast	[Not Available]	[Not Available]	WHITE	[Not Available]	No	[Not Available]	NOT HISPANIC OR LATINO	YES	TUMOR FREE	A0SB	2008	Other specify	A1	2011-06-30	T1c	M0	[Not Applicable]	N0	6th	Stage I	[Not Available]	[Not Applicable]	[Not Available]	[Not Applicable]	[Not Applicable]	[Not Available]		2	YES	Fine needle aspiration biopsy	0
TCGA-A1-A0SE-01	TCGA-A1-A0SE	no_alteration	c397e6c2-ba3a-4f5e-a258-c140611192fe	TCGA-A1-A0SE	BRCA	FEMALE	Alive	-20717	[Not Applicable]	1321	56	C50.9	YES	8522/3	NO	No	C50.9	Breast	[Not Available]	[Not Available]	WHITE	[Not Available]	No	[Not Available]	NOT HISPANIC OR LATINO	YES	TUMOR FREE	A0SE	2005	Mixed Histology (please specify)	A1	2010-12-06	T1c	M0	[Not Applicable]	N0 (i-)	6th	Stage I	[Not Available]	[Not Applicable]	[Not Available]	[Not Applicable]	[Not Applicable]	[Not Available]		8	[Not Available]	Core needle biopsy	0
TCGA-A1-A0SF-01	TCGA-A1-A0SF	no_alteration	4b620966-b4c7-4615-bf58-ca9d3226b9bd	TCGA-A1-A0SF	BRCA	FEMALE	Alive	-19731	[Not Applicable]	1463	54	C50.9	YES	8500/3	NO	No	C50.9	Breast	[Not Available]	[Not Available]	WHITE	[Not Available]	No	[Not Available]	NOT HISPANIC OR LATINO	YES	TUMOR FREE	A0SF	2006	Infiltrating Ductal Carcinoma	A1	2011-05-24	T2	M0	[Not Applicable]	N0	6th	Stage IIA	[Not Available]	[Not Applicable]	[Not Available]	[Not Applicable]	[Not Applicable]	[Not Available]		2	YES	Fine needle aspiration biopsy	0
TCGA-A1-A0SG-01	TCGA-A1-A0SG	no_alteration	0ed9ad26-7fdc-4d75-93f9-d029eee94993	TCGA-A1-A0SG	BRCA	FEMALE	Alive	-22380	[Not Applicable]	434	61	C50.9	YES	8507/3	NO	No	C50.9	Breast	[Not Available]	[Not Available]	WHITE	[Not Available]	No	[Not Available]	NOT HISPANIC OR LATINO	YES	[Not Available]	A0SG	2006	Other specify	A1	2011-05-31	T2	M0	[Not Applicable]	N1a	6th	Stage IIB	[Not Available]	[Not Applicable]	[Not Available]	[Not Applicable]	[Not Applicable]	[Not Available]		11	YES	Core needle biopsy	1
TCGA-A1-A0SH-01	TCGA-A1-A0SH	no_alteration	a6a863d9-b39d-4965-b47f-79a1bcf3c976	TCGA-A1-A0SH	BRCA	FEMALE	Alive	-14595	[Not Applicable]	1437	39	C50.9	YES	8500/3	NO	No	C50.9	Breast	[Not Available]	[Not Available]	WHITE	[Not Available]	No	[Not Available]	NOT HISPANIC OR LATINO	YES	TUMOR FREE	A0SH	2006	Infiltrating Ductal Carcinoma	A1	2010-12-06	T2	M0	[Not Applicable]	N0 (i-)	6th	Stage IIA	[Not Available]	[Not Applicable]	[Not Available]	[Not Applicable]	[Not Applicable]	[Not Available]		2	[Not Available]	Fine needle aspiration biopsy	0
TCGA-A1-A0SI-01	TCGA-A1-A0SI	no_alteration	16368c32-2118-4fcf-8693-6c89995e49d8	TCGA-A1-A0SI	BRCA	FEMALE	Alive	-19250	[Not Applicable]	635	52	C50.9	YES	8500/3	NO	No	C50.9	Breast	[Not Available]	[Not Available]	WHITE	[Not Available]	No	[Not Available]	NOT HISPANIC OR LATINO	YES	TUMOR FREE	A0SI	2007	Infiltrating Ductal Carcinoma	A1	2011-06-30	T2	M0	[Not Applicable]	N1a	6th	Stage IIB	[Not Available]	[Not Applicable]	[Not Available]	[Not Applicable]	[Not Applicable]	[Not Available]		23	YES	Fine needle aspiration biopsy	1
TCGA-A1-A0SJ-01	TCGA-A1-A0SJ	no_alteration	a2db9dd1-44d5-48b5-817c-a21a85fadb21	TCGA-A1-A0SJ	BRCA	FEMALE	Alive	-14383	[Not Applicable]	416	39	C50.9	YES	8500/3	NO	No	C50.9	Breast	[Not Available]	[Not Available]	BLACK OR AFRICAN AMERICAN	[Not Available]	No	[Not Available]	NOT HISPANIC OR LATINO	YES	TUMOR FREE	A0SJ	2006	Infiltrating Ductal Carcinoma	A1	2010-12-06	T3	M0	[Not Applicable]	N1a	6th	Stage IIIA	[Not Available]	[Not Applicable]	[Not Available]	[Not Applicable]	[Not Applicable]	[Not Available]		19	[Not Available]	Core needle biopsy	3
TCGA-A1-A0SK-01	TCGA-A1-A0SK	no_alteration	a5b44d66-c162-46b5-9df2-86305f0385c5	TCGA-A1-A0SK	BRCA	FEMALE	Dead	-20048	967	[Not Available]	54	C50.9	YES	8013/3	NO	No	C50.9	Breast	[Not Available]	[Not Available]	ASIAN	[Not Available]	No	[Not Available]	NOT HISPANIC OR LATINO	YES	[Not Available]	A0SK	2007	Other specify	A1	2010-12-06	T2	M0	[Not Applicable]	N0 (i-)	6th	Stage IIA	[Not Available]	[Not Applicable]	[Not Available]	[Not Applicable]	[Not Applicable]	[Not Available]		4	[Not Available]	Excisional Biopsy	0
TCGA-A1-A0SM-01	TCGA-A1-A0SM	no_alteration	784de7ac-8424-42eb-83d4-a1bebaa42b97	TCGA-A1-A0SM	BRCA	MALE	Alive	-28198	[Not Applicable]	242	77	C50.9	YES	8500/3	NO	No	C50.9	Breast	[Not Available]	[Not Available]	WHITE	[Not Available]	No	[Not Available]	NOT HISPANIC OR LATINO	YES	TUMOR FREE	A0SM	2007	Infiltrating Ductal Carcinoma	A1	2010-12-06	T2	M0	[Not Applicable]	N0 (i-)	6th	Stage IIA	[Not Available]	[Not Applicable]	[Not Available]	[Not Applicable]	[Not Applicable]	[Not Available]		3	[Not Available]	Core needle biopsy	0
TCGA-A1-A0SN-01	TCGA-A1-A0SN	no_alteration	0dc337fa-da8b-42c4-b9a7-fb76d81c161f	TCGA-A1-A0SN	BRCA	FEMALE	Alive	-18401	[Not Applicable]	1196	50	C50.9	YES	8500/3	NO	No	C50.9	Breast	[Not Available]	[Not Available]	WHITE	[Not Available]	No	[Not Available]	NOT HISPANIC OR LATINO	YES	TUMOR FREE	A0SN	2007	Infiltrating Ductal Carcinoma	A1	2011-05-23	T1c	MX	[Not Applicable]	N1	6th	Stage IIA	[Not Available]	[Not Applicable]	[Not Available]	[Not Applicable]	[Not Applicable]	[Not Available]		13	YES	Core needle biopsy	4
TCGA-A1-A0SO-01	TCGA-A1-A0SO	no_alteration	6644fd4e-d2fe-4785-a73c-0f36fcc740e2	TCGA-A1-A0SO	BRCA	FEMALE	Alive	-24826	[Not Applicable]	852	67	C50.9	YES	8500/3	NO	No	C50.9	Breast	[Not Available]	[Not Available]	WHITE	[Not Available]	No	[Not Available]	NOT HISPANIC OR LATINO	YES	TUMOR FREE	A0SO	2007	Infiltrating Ductal Carcinoma	A1	2010-12-06	T2	M0	[Not Applicable]	N1	6th	Stage IIB	[Not Available]	[Not Applicable]	[Not Available]	[Not Applicable]	[Not Applicable]	[Not Available]		9	[Not Available]	Core needle biopsy	1
TCGA-A1-A0SP-01	TCGA-A1-A0SP	no_alteration	a9bb8159-32f0-454c-a946-b3286a52b9d5	TCGA-A1-A0SP	BRCA	FEMALE	Alive	-14954	[Not Applicable]	584	40	C50.9	YES	8500/3	NO	[Not Available]	C50.9	Breast	[Not Available]	[Not Available]	[Not Available]	[Not Available]	Yes	[Not Available]	NOT HISPANIC OR LATINO	YES	TUMOR FREE	A0SP	2007	Infiltrating Ductal Carcinoma	A1	2010-12-06	T2	M0	[Not Applicable]	N0 (i-)	6th	Stage IIA	[Not Available]	[Not Applicable]	[Not Available]	[Not Applicable]	[Not Applicable]	[Not Available]		3	[Not Available]	Fine needle aspiration biopsy	0
TCGA-A1-A0SQ-01	TCGA-A1-A0SQ	no_alteration	08de63a2-7b76-43c3-80dc-df748b1d81bc	TCGA-A1-A0SQ	BRCA	FEMALE	Alive	-16458	[Not Applicable]	554	45	C50.9	YES	8500/3	NO	No	C50.9	Breast	[Not Available]	[Not Available]	WHITE	[Not Available]	No	[Not Available]	NOT HISPANIC OR LATINO	YES	TUMOR FREE	A0SQ	2007	Infiltrating Ductal Carcinoma	A1	2011-06-30	T2	MX	[Not Applicable]	N1	6th	Stage IIB	[Not Available]	[Not Applicable]	[Not Available]	[Not Applicable]	[Not Applicable]	[Not Available]		15	YES	Core needle biopsy	1
TCGA-A2-A04N-01	TCGA-A2-A04N	no_alteration	197428f7-bd77-4c5f-8119-87157b5c35b9	TCGA-A2-A04N	BRCA	FEMALE	Alive	-24155	[Not Applicable]	4354	66	C50.9	YES	8500/3	NO	No	C50.9	Breast	NO	YES	WHITE	[Not Available]	No	[Not Available]	HISPANIC OR LATINO	YES	TUMOR FREE	A04N	2002	Infiltrating Ductal Carcinoma	A2	2011-01-27	T1c	M0	[Not Applicable]	N0 (i-)	5th	Stage IA	[Not Available]	[Not Applicable]	[Not Available]	[Not Applicable]	[Not Applicable]	[Not Available]		6	[Not Available]	Fine needle aspiration biopsy	0
TCGA-A2-A04P-01	TCGA-A2-A04P	no_alteration	ccd4a24b-d8cc-4686-9dee-c98b0c5a8d21	TCGA-A2-A04P	BRCA	FEMALE	Dead	-13238	548	[Not Available]	36	C50.9	YES	8500/3	NO	No	C50.9	Breast	YES	YES	BLACK OR AFRICAN AMERICAN	[Not Available]	No	[Not Available]	[Not Available]	YES	WITH TUMOR	A04P	2003	Infiltrating Ductal Carcinoma	A2	2010-08-26	T2	M0	[Not Applicable]	N3c	6th	Stage IIIC	[Not Available]	[Not Applicable]	[Not Available]	[Not Applicable]	[Not Applicable]	[Not Available]		20	[Not Available]	Excisional Biopsy	18
TCGA-A2-A04Q-01	TCGA-A2-A04Q	no_alteration	b5fba77b-1f50-4e71-95b2-566afba4bdd7	TCGA-A2-A04Q	BRCA	FEMALE	Alive	-17660	[Not Applicable]	2385	48	C50.9	YES	8500/3	NO	No	C50.9	Breast	[Unknown]	NO	WHITE	[Not Available]	No	[Not Available]	[Not Available]	YES	TUMOR FREE	A04Q	2004	Infiltrating Ductal Carcinoma	A2	2010-08-10	T1	M0	[Not Applicable]	N0 (i-)	6th	Stage IA	[Not Available]	[Not Applicable]	[Not Available]	[Not Applicable]	[Not Applicable]	[Not Available]		3	[Not Available]	Other method, specify:	0
TCGA-A2-A04R-01	TCGA-A2-A04R	no_alteration	f3a058b9-fb7f-4098-8f0e-83c2acfa1ed5	TCGA-A2-A04R	BRCA	FEMALE	Alive	-13483	[Not Applicable]	3709	36	C50.9	YES	8500/3	NO	No	C50.9	Breast	NO	YES	BLACK OR AFRICAN AMERICAN	[Not Available]	No	[Not Available]	NOT HISPANIC OR LATINO	YES	TUMOR FREE	A04R	2004	Infiltrating Ductal Carcinoma	A2	2010-10-08	T1	M0	[Not Applicable]	N0 (i-)	6th	Stage IA	[Not Available]	[Not Applicable]	[Not Available]	[Not Applicable]	[Not Applicable]	[Not Available]		1	[Not Available]	Core needle biopsy	0
TCGA-A2-A04T-01	TCGA-A2-A04T	no_alteration	b58ad350-5140-4fa8-bc2c-24bca8395f3a	TCGA-A2-A04T	BRCA	FEMALE	Alive	-22707	[Not Applicable]	2246	62	C50.9	YES	8500/3	NO	No	C50.9	Breast	[Not Available]	YES	WHITE	[Not Available]	No	[Not Available]	[Not Available]	YES	TUMOR FREE	A04T	2004	Infiltrating Ductal Carcinoma	A2	2010-08-09	T2	M0	[Not Applicable]	N0 (i-)	6th	Stage IIA	[Not Available]	[Not Applicable]	[Not Available]	[Not Applicable]	[Not Applicable]	[Not Available]		3	[Not Available]	Core needle biopsy	0
TCGA-A2-A04V-01	TCGA-A2-A04V	no_alteration	64f67506-f2df-4f0a-b7be-29b4949e986a	TCGA-A2-A04V	BRCA	FEMALE	Dead	-14250	1920	[Not Available]	39	C50.9	YES	8500/3	NO	No	C50.9	Breast	[Not Available]	NO	WHITE	[Not Available]	No	[Not Available]	NOT HISPANIC OR LATINO	YES	WITH TUMOR	A04V	2005	Infiltrating Ductal Carcinoma	A2	2010-08-10	T2	M0	[Not Applicable]	N0 (i-)	6th	Stage IIA	[Not Available]	[Not Applicable]	[Not Available]	[Not Applicable]	[Not Applicable]	[Not Available]		2	[Not Available]	Core needle biopsy	0
TCGA-A2-A04W-01	TCGA-A2-A04W	no_alteration	00807dae-9f4a-4fd1-aac2-82eb11bf2afb	TCGA-A2-A04W	BRCA	FEMALE	Alive	-18345	[Not Applicable]	3102	50	C50.9	YES	8401/3	NO	No	C50.9	Breast	NO	NO	WHITE	[Not Available]	No	[Not Available]	NOT HISPANIC OR LATINO	YES	TUMOR FREE	A04W	2005	Other specify	A2	2011-01-05	T2	M0	[Not Applicable]	N1mi	6th	Stage IIB	[Not Available]	[Not Applicable]	[Not Available]	[Not Applicable]	[Not Applicable]	[Not Available]		19	[Not Available]	Core needle biopsy	1
TCGA-A2-A04X-01	TCGA-A2-A04X	no_alteration	733a2a0f-b37a-4b81-b49e-3c0f30d1eb37	TCGA-A2-A04X	BRCA	FEMALE	Alive	-12642	[Not Applicable]	1686	34	C50.9	YES	8500/3	NO	No	C50.9	Breast	[Not Available]	NO	WHITE	[Not Available]	No	[Not Available]	[Not Available]	YES	TUMOR FREE	A04X	2006	Infiltrating Ductal Carcinoma	A2	2010-08-09	T2	M0	[Not Applicable]	N0 (i-)	6th	Stage IIA	[Not Available]	[Not Applicable]	[Not Available]	[Not Applicable]	[Not Applicable]	[Not Available]		3	[Not Available]	Core needle biopsy	0
TCGA-A2-A04Y-01	TCGA-A2-A04Y	no_alteration	9ce7ce09-4409-4fa3-9f78-b2b24716f860	TCGA-A2-A04Y	BRCA	FEMALE	Alive	-19533	[Not Applicable]	1099	53	C50.9	YES	8500/3	NO	No	C50.9	Breast	[Not Available]	YES	WHITE	[Not Available]	No	[Not Available]	[Not Available]	YES	TUMOR FREE	A04Y	2008	Infiltrating Ductal Carcinoma	A2	2010-08-09	T2	M0	[Not Applicable]	N1mi	6th	Stage IIB	[Not Available]	[Not Applicable]	[Not Available]	[Not Applicable]	[Not Applicable]	[Not Available]		13	[Not Available]	Core needle biopsy	1
TCGA-A2-A0CK-01	TCGA-A2-A0CK	no_alteration	5ACA16CA-4516-4E27-8249-6914029A7EBF	TCGA-A2-A0CK	BRCA	FEMALE	Alive	-22094	[Not Applicable]	4159	60	C50.9	YES	8520/3	NO	No	C50.9	Breast	YES	YES	WHITE	[Not Available]	No	[Not Available]	NOT HISPANIC OR LATINO	YES	TUMOR FREE	A0CK	2001	Infiltrating Lobular Carcinoma	A2	2012-05-21	T3	M0	[Not Applicable]	N2a	5th	Stage IIIA	[Not Available]	[Not Applicable]	[Not Available]	[Not Applicable]	[Not Applicable]	[Not Available]		20	YES	Excisional Biopsy	4
TCGA-A2-A0CL-01	TCGA-A2-A0CL	no_alteration	5c8983f2-9788-4dfa-971c-3ec457b6166e	TCGA-A2-A0CL	BRCA	FEMALE	Alive	-13556	[Not Applicable]	3015	37	C50.9	YES	8500/3	NO	No	C50.9	Breast	NO	YES	BLACK OR AFRICAN AMERICAN	[Not Available]	No	[Not Available]	NOT HISPANIC OR LATINO	YES	TUMOR FREE	A0CL	2006	Infiltrating Ductal Carcinoma	A2	2011-01-28	T3	M0	[Not Applicable]	N2a	6th	Stage IIIA	[Not Available]	[Not Applicable]	[Not Available]	[Not Applicable]	[Not Applicable]	[Not Available]		14	[Not Available]	Core needle biopsy	9
TCGA-A2-A0CM-01	TCGA-A2-A0CM	no_alteration	eb2dbb4f-66b6-4525-8323-431970f7a64e	TCGA-A2-A0CM	BRCA	FEMALE	Dead	-14969	754	[Not Available]	40	C50.9	YES	8500/3	NO	No	C50.9	Breast	[Not Available]	NO	BLACK OR AFRICAN AMERICAN	[Not Available]	No	[Not Available]	NOT HISPANIC OR LATINO	YES	WITH TUMOR	A0CM	2003	Infiltrating Ductal Carcinoma	A2	2010-09-06	T2	M0	[Not Applicable]	N0 (i-)	6th	Stage IIA	[Not Available]	[Not Applicable]	[Not Available]	[Not Applicable]	[Not Applicable]	[Not Available]		1	[Not Available]	Excisional Biopsy	0
TCGA-A2-A0CO-01	TCGA-A2-A0CO	no_alteration	8E54232D-D8BB-4612-8B0E-4FEB076A60F9	TCGA-A2-A0CO	BRCA	FEMALE	Dead	-31404	3492	3409	85	C50.9	YES	8520/3	NO	No	C50.9	Breast	NO	YES	WHITE	[Not Available]	No	[Not Available]	NOT HISPANIC OR LATINO	YES	TUMOR FREE	A0CO	2002	Infiltrating Lobular Carcinoma	A2	2012-05-21	T3	M0	[Not Applicable]	N0	7th	Stage IIB	[Not Available]	[Not Applicable]	[Not Available]	[Not Applicable]	[Not Applicable]	[Not Available]		11	YES	Core needle biopsy	0
TCGA-A2-A0CP-01	TCGA-A2-A0CP	no_alteration	fe15c48b-116d-461e-9b40-68514730fd18	TCGA-A2-A0CP	BRCA	FEMALE	Alive	-22133	[Not Applicable]	2813	60	C50.9	YES	8500/3	NO	No	C50.9	Breast	NO	YES	WHITE	[Not Available]	No	[Not Available]	NOT HISPANIC OR LATINO	YES	TUMOR FREE	A0CP	2003	Infiltrating Ductal Carcinoma	A2	2010-09-08	T1c	M0	[Not Applicable]	N0 (i-)	6th	Stage IA	[Not Available]	[Not Applicable]	[Not Available]	[Not Applicable]	[Not Applicable]	[Not Available]		2	[Not Available]	Core needle biopsy	0
TCGA-A2-A0CQ-01	TCGA-A2-A0CQ	no_alteration	ab34a9a2-d72d-4106-94fb-118844b1b60b	TCGA-A2-A0CQ	BRCA	FEMALE	Alive	-22810	[Not Applicable]	2695	62	C50.9	YES	8500/3	NO	No	C50.9	Breast	NO	YES	BLACK OR AFRICAN AMERICAN	[Not Available]	No	[Not Available]	NOT HISPANIC OR LATINO	YES	TUMOR FREE	A0CQ	2003	Infiltrating Ductal Carcinoma	A2	2010-08-10	T1	M0	[Not Applicable]	N0 (i-)	6th	Stage IA	[Not Available]	[Not Applicable]	[Not Available]	[Not Applicable]	[Not Applicable]	[Not Available]		1	[Not Available]	Core needle biopsy	0
TCGA-A2-A0CR-01	TCGA-A2-A0CR	no_alteration	4CF0F639-7940-48B6-8EA1-2A3494097CDB	TCGA-A2-A0CR	BRCA	FEMALE	Alive	-20075	[Not Applicable]	3283	54	C50.9	YES	8520/3	NO	No	C50.9	Breast	NO	NO	ASIAN	[Not Available]	No	[Not Available]	NOT HISPANIC OR LATINO	YES	TUMOR FREE	A0CR	2004	Infiltrating Lobular Carcinoma	A2	2012-06-05	T3	M0	[Not Applicable]	N0	7th	Stage IIB	[Not Available]	[Not Applicable]	[Not Available]	[Not Applicable]	[Not Applicable]	[Not Available]		16	YES	Core needle biopsy	0
TCGA-A2-A0CS-01	TCGA-A2-A0CS	no_alteration	d071c16b-7cee-45ed-8ec9-612418143815	TCGA-A2-A0CS	BRCA	FEMALE	Dead	-26817	2348	2298	73	C50.9	YES	8500/3	NO	No	C50.9	Breast	[Unknown]	YES	WHITE	[Not Available]	No	[Not Available]	NOT HISPANIC OR LATINO	YES	TUMOR FREE	A0CS	2004	Infiltrating Ductal Carcinoma	A2	2011-01-27	T4b	M1	[Not Applicable]	N3a	[Not Available]	Stage IV	[Not Available]	[Not Applicable]	[Not Available]	[Not Applicable]	[Not Applicable]	[Not Available]		15	[Not Available]	Other method, specify:	12
TCGA-A2-A0CT-01	TCGA-A2-A0CT	no_alteration	378778d2-b331-4867-a93b-c64028c8b4c7	TCGA-A2-A0CT	BRCA	FEMALE	Alive	-25959	[Not Applicable]	2289	71	C50.9	YES	8500/3	NO	No	C50.9	Breast	NO	NO	WHITE	[Not Available]	No	[Not Available]	NOT HISPANIC OR LATINO	YES	TUMOR FREE	A0CT	2005	Infiltrating Ductal Carcinoma	A2	2010-09-09	T2	M0	[Not Applicable]	N0 (i-)	6th	Stage IIA	[Not Available]	[Not Applicable]	[Not Available]	[Not Applicable]	[Not Applicable]	[Not Available]		2	[Not Available]	Core needle biopsy	0
TCGA-A2-A0CU-01	TCGA-A2-A0CU	no_alteration	332423a7-8866-4ee3-b08f-3c8d7c16af80	TCGA-A2-A0CU	BRCA	FEMALE	Dead	-26823	158	[Not Available]	73	C50.9	YES	8500/3	NO	No	C50.9	Breast	NO	NO	WHITE	[Not Available]	No	[Not Available]	NOT HISPANIC OR LATINO	YES	TUMOR FREE	A0CU	2005	Infiltrating Ductal Carcinoma	A2	2010-09-09	T2	M0	[Not Applicable]	N0 (i+)	6th	Stage IIA	[Not Available]	[Not Applicable]	[Not Available]	[Not Applicable]	[Not Applicable]	[Not Available]		1	[Not Available]	Core needle biopsy	0
TCGA-A2-A0CV-01	TCGA-A2-A0CV	no_alteration	ad7fcc89-82a3-48aa-8461-581c1a857677	TCGA-A2-A0CV	BRCA	FEMALE	Alive	-15289	[Not Applicable]	3011	41	C50.9	YES	8500/3	NO	No	C50.9	Breast	NO	YES	ASIAN	[Not Available]	No	[Not Available]	NOT HISPANIC OR LATINO	YES	TUMOR FREE	A0CV	2005	Infiltrating Ductal Carcinoma	A2	2011-01-28	T2	M0	[Not Applicable]	N1a	6th	Stage IIB	[Not Available]	[Not Applicable]	[Not Available]	[Not Applicable]	[Not Applicable]	[Not Available]		18	[Not Available]	Core needle biopsy	4
TCGA-A2-A0CW-01	TCGA-A2-A0CW	no_alteration	32efa6e8-6b19-480a-9d04-ace02e93318a	TCGA-A2-A0CW	BRCA	FEMALE	Alive	-24541	[Not Applicable]	3283	67	C50.9	YES	8500/3	NO	No	C50.9	Breast	NO	NO	WHITE	[Not Available]	No	[Not Available]	NOT HISPANIC OR LATINO	YES	TUMOR FREE	A0CW	2006	Infiltrating Ductal Carcinoma	A2	2011-01-28	T2	M0	[Not Applicable]	N1a	6th	Stage IIB	[Not Available]	[Not Applicable]	[Not Available]	[Not Applicable]	[Not Applicable]	[Not Available]		19	[Not Available]	Core needle biopsy	2
TCGA-A2-A0CX-01	TCGA-A2-A0CX	no_alteration	c744fc13-3aca-4245-9e24-abd368cc8bef	TCGA-A2-A0CX	BRCA	FEMALE	Alive	-19152	[Not Applicable]	1728	52	C50.9	YES	8500/3	NO	No	C50.9	Breast	NO	YES	WHITE	[Not Available]	No	[Not Available]	NOT HISPANIC OR LATINO	YES	TUMOR FREE	A0CX	2006	Infiltrating Ductal Carcinoma	A2	2010-09-10	T2	M0	[Not Applicable]	N0 (i-)	6th	Stage IIA	[Not Available]	[Not Applicable]	[Not Available]	[Not Applicable]	[Not Applicable]	[Not Available]		2	[Not Available]	Core needle biopsy	0
TCGA-A2-A0D0-01	TCGA-A2-A0D0	no_alteration	324bcba2-f6a4-45a6-807c-215bdffcca21	TCGA-A2-A0D0	BRCA	FEMALE	Alive	-22115	[Not Applicable]	2048	60	C50.9	YES	8500/3	NO	No	C50.9	Breast	[Unknown]	NO	BLACK OR AFRICAN AMERICAN	[Not Available]	No	[Not Available]	NOT HISPANIC OR LATINO	YES	TUMOR FREE	A0D0	2008	Infiltrating Ductal Carcinoma	A2	2010-09-16	T2	M0	[Not Applicable]	N0 (i-)	6th	Stage IIA	[Not Available]	[Not Applicable]	[Not Available]	[Not Applicable]	[Not Applicable]	[Not Available]		8	[Not Available]	Core needle biopsy	0
TCGA-A2-A0D1-01	TCGA-A2-A0D1	no_alteration	084c6aec-94f7-4090-8f3f-59fa9e89721a	TCGA-A2-A0D1	BRCA	FEMALE	Alive	-28084	[Not Applicable]	1051	76	C50.9	YES	8500/3	NO	No	C50.9	Breast	NO	YES	WHITE	[Not Available]	No	[Not Available]	NOT HISPANIC OR LATINO	YES	TUMOR FREE	A0D1	2008	Infiltrating Ductal Carcinoma	A2	2010-09-21	T2	M0	[Not Applicable]	N0 (i-)	6th	Stage IIA	[Not Available]	[Not Applicable]	[Not Available]	[Not Applicable]	[Not Applicable]	[Not Available]		2	[Not Available]	Core needle biopsy	0
TCGA-A2-A0D2-01	TCGA-A2-A0D2	no_alteration	99e32c59-aa73-43fa-88c9-399ddadb2c72	TCGA-A2-A0D2	BRCA	FEMALE	Alive	-16623	[Not Applicable]	1027	45	C50.9	YES	8500/3	NO	No	C50.9	Breast	NO	YES	WHITE	[Not Available]	No	[Not Available]	NOT HISPANIC OR LATINO	YES	TUMOR FREE	A0D2	2008	Infiltrating Ductal Carcinoma	A2	2010-09-16	T2	M0	[Not Applicable]	N0 (i+)	6th	Stage IIA	[Not Available]	[Not Applicable]	[Not Available]	[Not Applicable]	[Not Applicable]	[Not Available]		5	[Not Available]	Core needle biopsy	0
TCGA-A2-A0D3-01	TCGA-A2-A0D3	no_alteration	4a16429b-884f-4c95-8683-feeedf0d6a55	TCGA-A2-A0D3	BRCA	FEMALE	Alive	-15524	[Not Applicable]	1873	42	C50.9	YES	8500/3	NO	No	C50.9	Breast	NO	NO	WHITE	[Not Available]	No	[Not Available]	NOT HISPANIC OR LATINO	YES	TUMOR FREE	A0D3	2008	Infiltrating Ductal Carcinoma	A2	2011-01-28	T1c	M0	[Not Applicable]	N0 (i-)	6th	Stage IA	[Not Available]	[Not Applicable]	[Not Available]	[Not Applicable]	[Not Applicable]	[Not Available]		1	[Not Available]	Core needle biopsy	0
TCGA-A2-A0D4-01	TCGA-A2-A0D4	no_alteration	75113445-d2d6-44a0-866c-c9175e6d214b	TCGA-A2-A0D4	BRCA	FEMALE	Alive	-13805	[Not Applicable]	767	37	C50.9	YES	8500/3	NO	No	C50.9	Breast	NO	YES	BLACK OR AFRICAN AMERICAN	[Not Available]	No	[Not Available]	NOT HISPANIC OR LATINO	YES	TUMOR FREE	A0D4	2009	Infiltrating Ductal Carcinoma	A2	2010-09-21	T2	M0	[Not Applicable]	N1a	6th	Stage IIB	[Not Available]	[Not Applicable]	[Not Available]	[Not Applicable]	[Not Applicable]	[Not Available]		23	[Not Available]	Core needle biopsy	1
TCGA-A2-A0EM-01	TCGA-A2-A0EM	no_alteration	2fdfd287-d13c-4910-9788-73987d45908a	TCGA-A2-A0EM	BRCA	FEMALE	Alive	-26845	[Not Applicable]	3094	73	C50.9	YES	8500/3	NO	No	C50.9	Breast	NO	YES	WHITE	[Not Available]	No	[Not Available]	NOT HISPANIC OR LATINO	YES	TUMOR FREE	A0EM	2002	Infiltrating Ductal Carcinoma	A2	2010-09-06	T1	M0	[Not Applicable]	N0 (i-)	5th	Stage IA	[Not Available]	[Not Applicable]	[Not Available]	[Not Applicable]	[Not Applicable]	[Not Available]		1	[Not Available]	Core needle biopsy	0
TCGA-A2-A0EN-01	TCGA-A2-A0EN	no_alteration	5e670fec-8992-44bf-8657-f7f9a272306b	TCGA-A2-A0EN	BRCA	FEMALE	Alive	-25771	[Not Applicable]	2718	70	C50.9	YES	8520/3	NO	No	C50.9	Breast	NO	YES	WHITE	[Not Available]	No	[Not Available]	NOT HISPANIC OR LATINO	YES	TUMOR FREE	A0EN	2003	Infiltrating Lobular Carcinoma	A2	2015-02-27	T2	M0	[Not Applicable]	N0 (i+)	6th	Stage IIA	[Not Available]	[Not Applicable]	[Not Available]	[Not Applicable]	[Not Applicable]	[Not Available]		4	[Not Available]	Excisional Biopsy	0
TCGA-A2-A0EO-01	TCGA-A2-A0EO	no_alteration	bf88ddf5-a6d4-498c-bf7f-db9bfabff72d	TCGA-A2-A0EO	BRCA	FEMALE	Alive	-19880	[Not Applicable]	2442	54	C50.9	YES	8500/3	NO	No	C50.9	Breast	NO	YES	WHITE	[Not Available]	No	[Not Available]	NOT HISPANIC OR LATINO	YES	TUMOR FREE	A0EO	2003	Infiltrating Ductal Carcinoma	A2	2010-08-10	T1	M0	[Not Applicable]	N0 (i-)	6th	Stage IA	[Not Available]	[Not Applicable]	[Not Available]	[Not Applicable]	[Not Applicable]	[Not Available]		3	[Not Available]	Core needle biopsy	0
TCGA-A2-A0EP-01	TCGA-A2-A0EP	no_alteration	670F5022-5066-48F1-8472-5670129A1E0F	TCGA-A2-A0EP	BRCA	FEMALE	Alive	-20585	[Not Applicable]	3603	56	C50.9	YES	8520/3	NO	No	C50.9	Breast	NO	NO	WHITE	[Not Available]	No	[Not Available]	NOT HISPANIC OR LATINO	YES	TUMOR FREE	A0EP	2004	Infiltrating Lobular Carcinoma	A2	2012-08-16	T1	M0	[Not Applicable]	N0 (i+)	6th	Stage I	[Not Available]	[Not Applicable]	[Not Available]	[Not Applicable]	[Not Applicable]	YES		1	YES	Core needle biopsy	0
TCGA-A2-A0EQ-01	TCGA-A2-A0EQ	no_alteration	2192c1db-4718-4254-ba42-3ae7f30ad5a8	TCGA-A2-A0EQ	BRCA	FEMALE	Alive	-23543	[Not Applicable]	2426	64	C50.9	YES	8500/3	NO	No	C50.9	Breast	NO	YES	BLACK OR AFRICAN AMERICAN	[Not Available]	No	[Not Available]	NOT HISPANIC OR LATINO	YES	TUMOR FREE	A0EQ	2004	Infiltrating Ductal Carcinoma	A2	2010-08-11	T2	M0	[Not Applicable]	N0 (i-)	6th	Stage IIA	[Not Available]	[Not Applicable]	[Not Available]	[Not Applicable]	[Not Applicable]	[Not Available]		2	[Not Available]	Core needle biopsy	0
TCGA-A2-A0ER-01	TCGA-A2-A0ER	no_alteration	7455d832-ad66-40df-85d7-3a7051c4498d	TCGA-A2-A0ER	BRCA	FEMALE	Alive	-23021	[Not Applicable]	2263	63	C50.9	YES	8500/3	NO	No	C50.9	Breast	NO	YES	WHITE	[Not Available]	No	[Not Available]	NOT HISPANIC OR LATINO	YES	TUMOR FREE	A0ER	2005	Infiltrating Ductal Carcinoma	A2	2010-08-13	T1c	M0	[Not Applicable]	N1mi	6th	Stage IB	[Not Available]	[Not Applicable]	[Not Available]	[Not Applicable]	[Not Applicable]	[Not Available]		14	[Not Available]	Core needle biopsy	1
TCGA-A2-A0ES-01	TCGA-A2-A0ES	no_alteration	a2934508-3daf-49e2-b14f-ed9b7693f96f	TCGA-A2-A0ES	BRCA	FEMALE	Alive	-19160	[Not Applicable]	2190	52	C50.9	YES	8520/3	NO	No	C50.9	Breast	NO	NO	WHITE	[Not Available]	No	[Not Available]	NOT HISPANIC OR LATINO	YES	TUMOR FREE	A0ES	2008	Infiltrating Lobular Carcinoma	A2	2011-01-25	T2	M0	[Not Applicable]	N0 (i-)	6th	Stage IIA	[Not Available]	[Not Applicable]	[Not Available]	[Not Applicable]	[Not Applicable]	[Not Available]		1	[Not Available]	Core needle biopsy	0
TCGA-A2-A0ET-01	TCGA-A2-A0ET	no_alteration	96f23d8a-be0f-4925-ba00-805dc293414c	TCGA-A2-A0ET	BRCA	FEMALE	Alive	-21464	[Not Applicable]	1066	58	C50.9	YES	8500/3	NO	No	C50.9	Breast	NO	YES	WHITE	[Not Available]	No	[Not Available]	NOT HISPANIC OR LATINO	YES	TUMOR FREE	A0ET	2008	Infiltrating Ductal Carcinoma	A2	2010-09-20	T2	M0	[Not Applicable]	N2a	6th	Stage IIIA	[Not Available]	[Not Applicable]	[Not Available]	[Not Applicable]	[Not Applicable]	[Not Available]		15	[Not Available]	Core needle biopsy	5
TCGA-A2-A0EU-01	TCGA-A2-A0EU	no_alteration	c0427237-b476-4af4-b664-7bd479922ea5	TCGA-A2-A0EU	BRCA	FEMALE	Alive	-29144	[Not Applicable]	1043	79	C50.9	YES	8500/3	NO	No	C50.9	Breast	NO	YES	WHITE	[Not Available]	No	[Not Available]	NOT HISPANIC OR LATINO	YES	TUMOR FREE	A0EU	2008	Infiltrating Ductal Carcinoma	A2	2010-08-11	T1c	M0	[Not Applicable]	N0 (i-)	6th	Stage IA	[Not Available]	[Not Applicable]	[Not Available]	[Not Applicable]	[Not Applicable]	[Not Available]		1	[Not Available]	Core needle biopsy	0
TCGA-A2-A0EV-01	TCGA-A2-A0EV	no_alteration	7032ec9c-e96b-4642-a7b6-d0aee7a3add2	TCGA-A2-A0EV	BRCA	FEMALE	Alive	-29285	[Not Applicable]	968	80	C50.9	YES	8500/3	NO	No	C50.9	Breast	NO	NO	WHITE	[Not Available]	No	[Not Available]	NOT HISPANIC OR LATINO	YES	TUMOR FREE	A0EV	2008	Infiltrating Ductal Carcinoma	A2	2010-08-11	T1c	M0	[Not Applicable]	N0 (i-)	6th	Stage IA	[Not Available]	[Not Applicable]	[Not Available]	[Not Applicable]	[Not Applicable]	[Not Available]		6	[Not Available]	Core needle biopsy	0
TCGA-A2-A0EW-01	TCGA-A2-A0EW	no_alteration	8d5fe6e8-d2cc-481f-a6a1-9cb6e7982cde	TCGA-A2-A0EW	BRCA	FEMALE	Dead	-19413	1884	905	53	C50.9	YES	8520/3	NO	No	C50.9	Breast	YES	YES	WHITE	[Not Available]	No	[Not Available]	NOT HISPANIC OR LATINO	YES	TUMOR FREE	A0EW	2008	Infiltrating Lobular Carcinoma	A2	2011-01-05	T1b	M0	[Not Applicable]	N3a	6th	Stage IIIC	[Not Available]	[Not Applicable]	[Not Available]	[Not Applicable]	[Not Applicable]	[Not Available]		[Not Available]	[Not Available]	Core needle biopsy	26
TCGA-A2-A0EX-01	TCGA-A2-A0EX	no_alteration	9d8702e1-1a36-4bca-85ab-5f11d58d7953	TCGA-A2-A0EX	BRCA	FEMALE	Alive	-16858	[Not Applicable]	752	46	C50.9	YES	8520/3	NO	No	C50.9	Breast	NO	NO	WHITE	[Not Available]	No	[Not Available]	NOT HISPANIC OR LATINO	YES	TUMOR FREE	A0EX	2009	Infiltrating Lobular Carcinoma	A2	2010-08-13	T3	M0	[Not Applicable]	N0 (i+)	6th	Stage IIB	[Not Available]	[Not Applicable]	[Not Available]	[Not Applicable]	[Not Applicable]	[Not Available]		1	[Not Available]	Core needle biopsy	0
TCGA-A2-A0EY-01	TCGA-A2-A0EY	no_alteration	d67cd793-2931-429a-9084-2f3c4c8be7ad	TCGA-A2-A0EY	BRCA	FEMALE	Alive	-22872	[Not Applicable]	1925	62	C50.9	YES	8500/3	NO	No	C50.9	Breast	NO	YES	WHITE	[Not Available]	No	[Not Available]	NOT HISPANIC OR LATINO	YES	TUMOR FREE	A0EY	2009	Infiltrating Ductal Carcinoma	A2	2010-09-21	T2	M0	[Not Applicable]	N1a	6th	Stage IIB	[Not Available]	[Not Applicable]	[Not Available]	[Not Applicable]	[Not Applicable]	[Not Available]		23	[Not Available]	Core needle biopsy	1
TCGA-A2-A0ST-01	TCGA-A2-A0ST	no_alteration	12d31787-e54d-4729-ace8-9141043c92b8	TCGA-A2-A0ST	BRCA	FEMALE	Alive	-22922	[Not Applicable]	3017	62	C50.9	YES	8500/3	NO	No	C50.9	Breast	YES	YES	WHITE	[Not Available]	No	[Not Available]	NOT HISPANIC OR LATINO	YES	[Not Available]	A0ST	2003	Infiltrating Ductal Carcinoma	A2	2010-11-09	T1c	M0	[Not Applicable]	N1a	6th	Stage IIA	[Not Available]	[Not Applicable]	[Not Available]	[Not Applicable]	[Not Applicable]	[Not Available]		9	[Not Available]	Excisional Biopsy	3
TCGA-A2-A0SU-01	TCGA-A2-A0SU	no_alteration	c632675e-e8af-43cd-8744-5be3754c1c14	TCGA-A2-A0SU	BRCA	FEMALE	Alive	-24219	[Not Applicable]	1662	66	C50.9	YES	8500/3	NO	No	C50.9	Breast	NO	NO	WHITE	[Not Available]	No	[Not Available]	NOT HISPANIC OR LATINO	YES	TUMOR FREE	A0SU	2006	Infiltrating Ductal Carcinoma	A2	2010-11-17	T2	M0	[Not Applicable]	N0 (i+)	[Not Available]	Stage IIA	[Not Available]	[Not Applicable]	[Not Available]	[Not Applicable]	[Not Applicable]	[Not Available]		7	[Not Available]	Core needle biopsy	0
TCGA-A2-A0SV-01	TCGA-A2-A0SV	no_alteration	ad01259b-d858-40bc-a6ba-0bb06e996afb	TCGA-A2-A0SV	BRCA	FEMALE	Dead	-23126	825	[Not Available]	63	C50.9	YES	8500/3	NO	No	C50.9	Breast	[Not Available]	YES	WHITE	[Not Available]	No	[Not Available]	NOT HISPANIC OR LATINO	YES	WITH TUMOR	A0SV	2006	Infiltrating Ductal Carcinoma	A2	2010-11-15	T2	M1	[Not Applicable]	N2a	6th	Stage IV	[Not Available]	[Not Applicable]	[Not Available]	[Not Applicable]	[Not Applicable]	[Not Available]		9	[Not Available]	Core needle biopsy	8
TCGA-A2-A0SW-01	TCGA-A2-A0SW	no_alteration	991e1427-3c01-423d-abfd-4584302ca72c	TCGA-A2-A0SW	BRCA	FEMALE	Dead	-30085	1365	[Not Available]	82	C50.9	YES	8500/3	NO	No	C50.9	Breast	[Not Available]	YES	WHITE	[Not Available]	No	[Not Available]	NOT HISPANIC OR LATINO	YES	WITH TUMOR	A0SW	2006	Infiltrating Ductal Carcinoma	A2	2010-11-08	T2	M1	[Not Applicable]	N2	[Not Available]	Stage IV	[Not Available]	[Not Applicable]	[Not Available]	[Not Applicable]	[Not Applicable]	[Not Available]		15	[Not Available]	Core needle biopsy	4
TCGA-A2-A0SX-01	TCGA-A2-A0SX	no_alteration	18d35983-ea6a-4b70-a209-9bef37595956	TCGA-A2-A0SX	BRCA	FEMALE	Alive	-17774	[Not Applicable]	1534	48	C50.9	YES	8500/3	NO	No	C50.9	Breast	NO	YES	WHITE	[Not Available]	No	[Not Available]	NOT HISPANIC OR LATINO	YES	WITH TUMOR	A0SX	2007	Infiltrating Ductal Carcinoma	A2	2010-11-09	T1c	M0	[Not Applicable]	N0 (i-)	6th	Stage IA	[Not Available]	[Not Applicable]	[Not Available]	[Not Applicable]	[Not Applicable]	[Not Available]		1	[Not Available]	Core needle biopsy	0
TCGA-A2-A0SY-01	TCGA-A2-A0SY	no_alteration	dc696e3c-f448-468f-a576-f4429be0338a	TCGA-A2-A0SY	BRCA	FEMALE	Alive	-22928	[Not Applicable]	1347	62	C50.9	YES	8520/3	NO	No	C50.9	Breast	NO	YES	WHITE	[Not Available]	No	[Not Available]	NOT HISPANIC OR LATINO	YES	TUMOR FREE	A0SY	2007	Infiltrating Lobular Carcinoma	A2	2010-11-12	T3	M0	[Not Applicable]	N1	[Not Available]	Stage IIIA	[Not Available]	[Not Applicable]	[Not Available]	[Not Applicable]	[Not Applicable]	[Not Available]		14	[Not Available]	Core needle biopsy	1
TCGA-A2-A0T0-01	TCGA-A2-A0T0	no_alteration	95c53f69-0f05-4348-822a-571f3d757001	TCGA-A2-A0T0	BRCA	FEMALE	Alive	-21575	[Not Applicable]	533	59	C50.9	YES	8500/3	NO	No	C50.9	Breast	NO	YES	WHITE	[Not Available]	No	[Not Available]	NOT HISPANIC OR LATINO	YES	TUMOR FREE	A0T0	2009	Infiltrating Ductal Carcinoma	A2	2010-11-12	T2	M0	[Not Applicable]	N1	6th	Stage IIB	[Not Available]	[Not Applicable]	[Not Available]	[Not Applicable]	[Not Applicable]	[Not Available]		14	[Not Available]	Core needle biopsy	2
TCGA-A2-A0T1-01	TCGA-A2-A0T1	no_alteration	02bed00f-bef7-4fb7-b243-540354990e45	TCGA-A2-A0T1	BRCA	FEMALE	Alive	-20227	[Not Applicable]	521	55	C50.9	YES	8500/3	NO	No	C50.9	Breast	NO	YES	AMERICAN INDIAN OR ALASKA NATIVE	[Not Available]	No	[Not Available]	NOT HISPANIC OR LATINO	YES	TUMOR FREE	A0T1	2009	Infiltrating Ductal Carcinoma	A2	2010-11-12	T3	M0	[Not Applicable]	N3	[Not Available]	Stage IIIC	[Not Available]	[Not Applicable]	[Not Available]	[Not Applicable]	[Not Applicable]	[Not Available]		10	[Not Available]	Core needle biopsy	10
TCGA-A2-A0T2-01	TCGA-A2-A0T2	no_alteration	128d198e-9b22-427c-90db-3714455f3a17	TCGA-A2-A0T2	BRCA	FEMALE	Dead	-24235	255	[Not Available]	66	C50.9	YES	8500/3	NO	No	C50.9	Breast	[Not Available]	NO	WHITE	[Not Available]	No	[Not Available]	NOT HISPANIC OR LATINO	YES	WITH TUMOR	A0T2	2009	Infiltrating Ductal Carcinoma	A2	2010-11-12	T3	M1	[Not Applicable]	N3	[Not Available]	Stage IV	[Not Available]	[Not Applicable]	[Not Available]	[Not Applicable]	[Not Applicable]	[Not Available]		14	[Not Available]	Core needle biopsy	10
TCGA-A2-A0T3-01	TCGA-A2-A0T3	no_alteration	058dcb78-bed1-40c3-a6c2-a0cc40065531	TCGA-A2-A0T3	BRCA	FEMALE	Alive	-13680	[Not Applicable]	1516	37	C50.9	YES	8500/3	NO	No	C50.9	Breast	NO	YES	WHITE	[Not Available]	No	[Not Available]	NOT HISPANIC OR LATINO	YES	TUMOR FREE	A0T3	2009	Infiltrating Ductal Carcinoma	A2	2011-02-21	T1c	M0	[Not Applicable]	N1mi	7th	Stage IB	[Not Available]	[Not Applicable]	[Not Available]	[Not Applicable]	[Not Applicable]	[Not Available]		13	YES	Core needle biopsy	2
TCGA-A2-A0T4-01	TCGA-A2-A0T4	no_alteration	b0f8d698-a30e-4d8d-b0a2-a5a01fac8406	TCGA-A2-A0T4	BRCA	FEMALE	Alive	-22849	[Not Applicable]	624	62	C50.9	YES	8520/3	NO	No	C50.9	Breast	NO	NO	WHITE	[Not Available]	No	[Not Available]	NOT HISPANIC OR LATINO	YES	TUMOR FREE	A0T4	2009	Infiltrating Lobular Carcinoma	A2	2010-11-17	T2	M0	[Not Applicable]	N0 (i-)	[Not Available]	Stage IIA	[Not Available]	[Not Applicable]	[Not Available]	[Not Applicable]	[Not Applicable]	[Not Available]		2	[Not Available]	Core needle biopsy	0
TCGA-A2-A0T5-01	TCGA-A2-A0T5	no_alteration	36d77496-99f8-4911-ba7c-89fae32662aa	TCGA-A2-A0T5	BRCA	FEMALE	Alive	-14503	[Not Applicable]	531	39	C50.9	YES	8500/3	NO	No	C50.9	Breast	NO	NO	WHITE	[Not Available]	No	[Not Available]	NOT HISPANIC OR LATINO	YES	TUMOR FREE	A0T5	2009	Infiltrating Ductal Carcinoma	A2	2010-11-09	T2	M0	[Not Applicable]	N0 (i-)	[Not Available]	Stage IIA	[Not Available]	[Not Applicable]	[Not Available]	[Not Applicable]	[Not Applicable]	[Not Available]		4	[Not Available]	Core needle biopsy	0
TCGA-A2-A0T6-01	TCGA-A2-A0T6	no_alteration	08306ede-e74b-4be9-b768-7fd98647b6ac	TCGA-A2-A0T6	BRCA	FEMALE	Alive	-18334	[Not Applicable]	575	50	C50.9	YES	8520/3	NO	No	C50.9	Breast	NO	YES	WHITE	[Not Available]	No	[Not Available]	NOT HISPANIC OR LATINO	YES	TUMOR FREE	A0T6	2009	Infiltrating Lobular Carcinoma	A2	2010-11-17	T3	M0	[Not Applicable]	N0 (i-)	[Not Available]	Stage IIB	[Not Available]	[Not Applicable]	[Not Available]	[Not Applicable]	[Not Applicable]	[Not Available]		3	[Not Available]	Core needle biopsy	0
TCGA-A2-A0T7-01	TCGA-A2-A0T7	no_alteration	43d5632e-7272-4aad-9496-7f5a99671223	TCGA-A2-A0T7	BRCA	FEMALE	Alive	-18756	[Not Applicable]	631	51	C50.9	YES	8500/3	NO	No	C50.9	Breast	NO	NO	WHITE	[Not Available]	No	[Not Available]	NOT HISPANIC OR LATINO	YES	TUMOR FREE	A0T7	2009	Infiltrating Ductal Carcinoma	A2	2010-11-17	T2	M0	[Not Applicable]	N0 (i+)	[Not Available]	Stage IIA	[Not Available]	[Not Applicable]	[Not Available]	[Not Applicable]	[Not Applicable]	[Not Available]		2	[Not Available]	Core needle biopsy	0
TCGA-A2-A0YC-01	TCGA-A2-A0YC	no_alteration	a1872011-b928-4189-ac02-e87506c20bca	TCGA-A2-A0YC	BRCA	FEMALE	Alive	-21685	[Not Applicable]	990	59	C50.9	YES	8500/3	NO	No	C50.9	Breast	YES	YES	WHITE	[Not Available]	No	[Not Available]	NOT HISPANIC OR LATINO	YES	TUMOR FREE	A0YC	2008	Infiltrating Ductal Carcinoma	A2	2010-12-08	T2	M0	[Not Applicable]	N1mi	[Not Available]	Stage IIB	[Not Available]	[Not Applicable]	[Not Available]	[Not Applicable]	[Not Applicable]	[Not Available]		3	[Not Available]	Core needle biopsy	1
TCGA-A2-A0YD-01	TCGA-A2-A0YD	no_alteration	2c6adb12-380d-4710-a7e6-93d5a0e53289	TCGA-A2-A0YD	BRCA	FEMALE	Alive	-23021	[Not Applicable]	769	63	C50.9	YES	8520/3	NO	No	C50.9	Breast	NO	NO	WHITE	[Not Available]	No	[Not Available]	NOT HISPANIC OR LATINO	YES	TUMOR FREE	A0YD	2009	Infiltrating Lobular Carcinoma	A2	2010-12-08	T3	M0	[Not Applicable]	N0 (i+)	[Not Available]	Stage IIB	[Not Available]	[Not Applicable]	[Not Available]	[Not Applicable]	[Not Applicable]	[Not Available]		2	[Not Available]	Core needle biopsy	0
TCGA-A2-A0YE-01	TCGA-A2-A0YE	no_alteration	84a88e8d-1e65-4b88-aae6-bf4c7a7e4c33	TCGA-A2-A0YE	BRCA	FEMALE	Alive	-17727	[Not Applicable]	554	48	C50.9	YES	8500/3	NO	No	C50.9	Breast	NO	YES	WHITE	[Not Available]	No	[Not Available]	NOT HISPANIC OR LATINO	YES	TUMOR FREE	A0YE	2010	Infiltrating Ductal Carcinoma	A2	2010-12-10	T2	M0	[Not Applicable]	N1a	[Not Available]	Stage IIB	[Not Available]	[Not Applicable]	[Not Available]	[Not Applicable]	[Not Applicable]	[Not Available]		19	[Not Available]	Core needle biopsy	1
TCGA-A2-A0YF-01	TCGA-A2-A0YF	no_alteration	ae8c77fe-e6c8-44d5-8265-4a38c637bbef	TCGA-A2-A0YF	BRCA	FEMALE	Alive	-24660	[Not Applicable]	1535	67	C50.9	YES	8500/3	NO	No	C50.9	Breast	NO	NO	BLACK OR AFRICAN AMERICAN	[Not Available]	No	[Not Available]	NOT HISPANIC OR LATINO	YES	TUMOR FREE	A0YF	2009	Infiltrating Ductal Carcinoma	A2	2010-12-02	T1b	M0	[Not Applicable]	N0 (i+)	6th	Stage I	[Not Available]	[Not Applicable]	[Not Available]	[Not Applicable]	[Not Applicable]	[Not Available]		1	[Not Available]	Core needle biopsy	0
TCGA-A2-A0YG-01	TCGA-A2-A0YG	no_alteration	c0892598-1f7b-4f23-9cd8-731f797753d5	TCGA-A2-A0YG	BRCA	FEMALE	Alive	-23058	[Not Applicable]	666	63	C50.9	YES	8500/3	NO	No	C50.9	Breast	NO	YES	WHITE	[Not Available]	No	[Not Available]	NOT HISPANIC OR LATINO	YES	TUMOR FREE	A0YG	2009	Infiltrating Ductal Carcinoma	A2	2011-01-03	T2	M0	[Not Applicable]	N3a	[Not Available]	Stage IIIC	[Not Available]	[Not Applicable]	[Not Available]	[Not Applicable]	[Not Applicable]	[Not Available]		18	[Not Available]	Core needle biopsy	14
TCGA-A2-A0YH-01	TCGA-A2-A0YH	no_alteration	298d33da-15af-48cb-b30f-eaf54e7baa43	TCGA-A2-A0YH	BRCA	FEMALE	Alive	-19596	[Not Applicable]	659	53	C50.9	YES	8500/3	NO	No	C50.9	Breast	NO	YES	WHITE	[Not Available]	No	[Not Available]	NOT HISPANIC OR LATINO	YES	TUMOR FREE	A0YH	2009	Infiltrating Ductal Carcinoma	A2	2010-12-14	T2	M0	[Not Applicable]	N2a	[Not Available]	Stage IIIA	[Not Available]	[Not Applicable]	[Not Available]	[Not Applicable]	[Not Applicable]	[Not Available]		28	[Not Available]	Core needle biopsy	5
TCGA-A2-A0YI-01	TCGA-A2-A0YI	no_alteration	72cd1b17-d349-4551-83f7-3062ce9db865	TCGA-A2-A0YI	BRCA	FEMALE	Alive	-22961	[Not Applicable]	1505	62	C50.9	YES	8522/3	NO	No	C50.9	Breast	NO	YES	WHITE	[Not Available]	No	[Not Available]	NOT HISPANIC OR LATINO	YES	TUMOR FREE	A0YI	2009	Infiltrating Ductal Carcinoma	A2	2010-12-14	T1c	M0	[Not Applicable]	N0 (i+)	6th	Stage I	[Not Available]	[Not Applicable]	[Not Available]	[Not Applicable]	[Not Applicable]	[Not Available]		3	[Not Available]	Core needle biopsy	0
TCGA-A2-A0YJ-01	TCGA-A2-A0YJ	no_alteration	796b593f-5886-4a27-bf94-7ea8df325e1a	TCGA-A2-A0YJ	BRCA	FEMALE	Alive	-14448	[Not Applicable]	566	39	C50.9	YES	8500/3	NO	No	C50.9	Breast	YES	YES	WHITE	[Not Available]	No	[Not Available]	NOT HISPANIC OR LATINO	YES	TUMOR FREE	A0YJ	2010	Infiltrating Ductal Carcinoma	A2	2010-12-28	T3	M0	[Not Applicable]	N2a	[Not Available]	Stage IIIA	[Not Available]	[Not Applicable]	[Not Available]	[Not Applicable]	[Not Applicable]	[Not Available]		18	[Not Available]	Core needle biopsy	5
TCGA-A2-A0YK-01	TCGA-A2-A0YK	no_alteration	8f34cb4c-5798-47a0-89a1-f0ee26a8ae93	TCGA-A2-A0YK	BRCA	FEMALE	Alive	-22625	[Not Applicable]	588	61	C50.9	YES	8520/3	NO	No	C50.9	Breast	NO	NO	WHITE	[Not Available]	No	[Not Available]	NOT HISPANIC OR LATINO	YES	TUMOR FREE	A0YK	2009	Infiltrating Lobular Carcinoma	A2	2010-12-28	T2	M0	[Not Applicable]	N0 (i-)	[Not Available]	Stage IIA	[Not Available]	[Not Applicable]	[Not Available]	[Not Applicable]	[Not Applicable]	[Not Available]		3	[Not Available]	Core needle biopsy	0
TCGA-A2-A0YL-01	TCGA-A2-A0YL	no_alteration	b205c89f-af62-4186-acad-ed23d243fa98	TCGA-A2-A0YL	BRCA	FEMALE	Alive	-17702	[Not Applicable]	1474	48	C50.9	YES	8520/3	NO	No	C50.9	Breast	NO	YES	WHITE	[Not Available]	No	[Not Available]	NOT HISPANIC OR LATINO	YES	TUMOR FREE	A0YL	2010	Infiltrating Lobular Carcinoma	A2	2010-12-27	T3	M0	[Not Applicable]	N2a	[Not Available]	Stage IIIA	[Not Available]	[Not Applicable]	[Not Available]	[Not Applicable]	[Not Applicable]	[Not Available]		29	[Not Available]	Core needle biopsy	4
TCGA-A2-A0YM-01	TCGA-A2-A0YM	no_alteration	5cbf0aea-ebb4-4005-bdd5-14ef2dc6826c	TCGA-A2-A0YM	BRCA	FEMALE	Alive	-24831	[Not Applicable]	965	67	C50.9	YES	8500/3	NO	No	C50.9	Breast	NO	YES	WHITE	[Not Available]	No	[Not Available]	NOT HISPANIC OR LATINO	YES	TUMOR FREE	A0YM	2008	Infiltrating Ductal Carcinoma	A2	2010-12-08	T2	M0	[Not Applicable]	N0 (i-)	[Not Available]	Stage IIA	[Not Available]	[Not Applicable]	[Not Available]	[Not Applicable]	[Not Applicable]	[Not Available]		5	[Not Available]	Core needle biopsy	0
TCGA-A2-A0YT-01	TCGA-A2-A0YT	no_alteration	14b95463-2108-4921-afc2-e29eef52b18f	TCGA-A2-A0YT	BRCA	FEMALE	Dead	-20482	723	[Not Available]	56	C50.9	YES	8500/3	NO	Yes	C50.9	Breast	NO	YES	WHITE	[Not Available]	No	[Not Available]	NOT HISPANIC OR LATINO	YES	TUMOR FREE	A0YT	2008	Infiltrating Ductal Carcinoma	A2	2010-12-10	T4b	M0	[Not Applicable]	N2a	[Not Available]	Stage IIIB	[Not Available]	[Not Applicable]	[Not Available]	[Not Applicable]	[Not Applicable]	[Not Available]		5	[Not Available]	Core needle biopsy	5
TCGA-A2-A1FV-01	TCGA-A2-A1FV	no_alteration	cd0c96a4-6414-4efb-879b-7408b62ed5b6	TCGA-A2-A1FV	BRCA	FEMALE	Alive	-27287	[Not Applicable]	714	74	C50.9	NO	8520/3	YES	No	C50.9	Breast	NO	YES	WHITE	[Not Available]	No	[Not Available]	NOT HISPANIC OR LATINO	YES	TUMOR FREE	A1FV	2010	Infiltrating Lobular Carcinoma	A2	2011-05-26	T3	M0	[Not Applicable]	N0 (i+)	7th	Stage IIB	[Not Available]	[Not Applicable]	[Not Available]	[Not Applicable]	[Not Applicable]	[Not Available]		2	YES	Core needle biopsy	0
TCGA-A2-A1FW-01	TCGA-A2-A1FW	no_alteration	54883111-d475-4515-ba3f-fece8a71e79e	TCGA-A2-A1FW	BRCA	FEMALE	Alive	-22779	[Not Applicable]	528	62	C50.9	NO	8500/3	YES	No	C50.9	Breast	NO	YES	WHITE	[Not Available]	No	[Not Available]	NOT HISPANIC OR LATINO	YES	TUMOR FREE	A1FW	2010	Infiltrating Ductal Carcinoma	A2	2011-05-11	T3	M0	[Not Applicable]	N2a	7th	Stage IIIA	[Not Available]	[Not Applicable]	[Not Available]	[Not Applicable]	[Not Applicable]	[Not Available]		19	YES	Core needle biopsy	5
TCGA-A2-A1FX-01	TCGA-A2-A1FX	no_alteration	ac6d3ba9-f84f-4657-aa85-4d66fb7c09da	TCGA-A2-A1FX	BRCA	FEMALE	Alive	-22344	[Not Applicable]	1847	61	C50.9	YES	8500/3	NO	No	C50.9	Breast	NO	YES	WHITE	[Not Available]	No	[Not Available]	NOT HISPANIC OR LATINO	YES	TUMOR FREE	A1FX	2008	Infiltrating Ductal Carcinoma	A2	2011-05-12	T3	M0	[Not Applicable]	N2a	6th	Stage IIIA	[Not Available]	[Not Applicable]	[Not Available]	[Not Applicable]	[Not Applicable]	[Not Available]		24	YES	Core needle biopsy	6
TCGA-A2-A1FZ-01	TCGA-A2-A1FZ	no_alteration	805bfe39-3695-43c2-93e4-d66d0559b89f	TCGA-A2-A1FZ	BRCA	FEMALE	Alive	-23055	[Not Applicable]	683	63	C50.9	NO	8500/3	YES	No	C50.9	Breast	NO	NO	WHITE	[Not Available]	No	[Not Available]	NOT HISPANIC OR LATINO	YES	TUMOR FREE	A1FZ	2010	Infiltrating Ductal Carcinoma	A2	2011-04-21	T2	M0	[Not Applicable]	N0 (i-)	7th	Stage IIA	[Not Available]	[Not Applicable]	[Not Available]	[Not Applicable]	[Not Applicable]	[Not Available]		3	YES	Core needle biopsy	0
TCGA-A2-A1G0-01	TCGA-A2-A1G0	no_alteration	2e538802-2a31-4774-89a8-c6e4381a887d	TCGA-A2-A1G0	BRCA	FEMALE	Alive	-18002	[Not Applicable]	616	49	C50.9	NO	8500/3	YES	No	C50.9	Breast	NO	YES	WHITE	[Not Available]	No	[Not Available]	NOT HISPANIC OR LATINO	YES	[Not Available]	A1G0	2010	Other specify	A2	2011-04-21	T2	M0	[Not Applicable]	N1a	7th	Stage IIB	[Not Available]	[Not Applicable]	[Not Available]	[Not Applicable]	[Not Applicable]	[Not Available]		19	YES	Core needle biopsy	2
TCGA-A2-A1G1-01	TCGA-A2-A1G1	no_alteration	75b5529b-565a-4eba-918a-910b2f441d32	TCGA-A2-A1G1	BRCA	FEMALE	Alive	-31223	[Not Applicable]	584	85	C50.9	NO	8500/3	YES	No	C50.9	Breast	NO	YES	WHITE	[Not Available]	No	[Not Available]	NOT HISPANIC OR LATINO	YES	TUMOR FREE	A1G1	2010	Infiltrating Ductal Carcinoma	A2	2011-05-12	T2	M0	[Not Applicable]	N1	7th	Stage IIB	[Not Available]	[Not Applicable]	[Not Available]	[Not Applicable]	[Not Applicable]	[Not Available]		13	YES	Core needle biopsy	1
TCGA-A2-A1G4-01	TCGA-A2-A1G4	no_alteration	e3b555aa-7f0a-49c6-9b13-182c61a144c1	TCGA-A2-A1G4	BRCA	FEMALE	Alive	-25966	[Not Applicable]	595	71	C50.9	NO	8500/3	YES	No	C50.9	Breast	NO	NO	WHITE	[Not Available]	Yes	[Not Available]	NOT HISPANIC OR LATINO	YES	TUMOR FREE	A1G4	2010	Infiltrating Ductal Carcinoma	A2	2011-04-22	T3	M0	[Not Applicable]	N1a	7th	Stage IIIA	[Not Available]	[Not Applicable]	[Not Available]	[Not Applicable]	[Not Applicable]	[Not Available]		15	YES	Core needle biopsy	2
TCGA-A2-A1G6-01	TCGA-A2-A1G6	no_alteration	295cf595-4a29-46a3-a0c5-e5f08f947031	TCGA-A2-A1G6	BRCA	FEMALE	Alive	-18514	[Not Applicable]	501	50	C50.9	NO	8500/3	YES	No	C50.9	Breast	NO	YES	WHITE	[Not Available]	No	[Not Available]	NOT HISPANIC OR LATINO	YES	TUMOR FREE	A1G6	2010	Infiltrating Ductal Carcinoma	A2	2011-04-22	T2	M0	[Not Applicable]	N2a	7th	Stage IIIA	[Not Available]	[Not Applicable]	[Not Available]	[Not Applicable]	[Not Applicable]	[Not Available]		9	YES	Core needle biopsy	4
TCGA-A2-A259-01	TCGA-A2-A259	no_alteration	3fc3755d-a3f8-4e2c-813f-ff124f2a75c1	TCGA-A2-A259	BRCA	FEMALE	Alive	-25666	[Not Applicable]	1596	70	C50.9	YES	8500/3	NO	No	C50.9	Breast	NO	NO	BLACK OR AFRICAN AMERICAN	[Not Available]	No	[Not Available]	NOT HISPANIC OR LATINO	YES	TUMOR FREE	A259	2007	Infiltrating Ductal Carcinoma	A2	2011-06-20	T1c	M0	[Not Applicable]	N0 (i-)	6th	Stage I	[Not Available]	[Not Applicable]	[Not Available]	[Not Applicable]	[Not Applicable]	[Not Available]		2	YES	Core needle biopsy	0
TCGA-A2-A25A-01	TCGA-A2-A25A	no_alteration	aaea5f9c-b35b-47f8-93cb-bdc7b81844ff	TCGA-A2-A25A	BRCA	FEMALE	Alive	-16084	[Not Applicable]	3276	44	C50.9	YES	8520/3	NO	No	C50.9	Breast	NO	YES	WHITE	[Not Available]	Yes	[Not Available]	NOT HISPANIC OR LATINO	YES	TUMOR FREE	A25A	2003	Infiltrating Lobular Carcinoma	A2	2011-06-21	T2	M0	[Not Applicable]	N0 (i-)	6th	Stage IIA	[Not Available]	[Not Applicable]	[Not Available]	[Not Applicable]	[Not Applicable]	[Not Available]		14	YES	Core needle biopsy	0
TCGA-A2-A25B-01	TCGA-A2-A25B	no_alteration	eadf8482-e60e-4307-adb7-d5c3b9fa6cae	TCGA-A2-A25B	BRCA	FEMALE	Alive	-14454	[Not Applicable]	1291	39	C50.9	NO	8500/3	YES	No	C50.9	Breast	YES	YES	BLACK OR AFRICAN AMERICAN	[Not Available]	No	[Not Available]	NOT HISPANIC OR LATINO	YES	TUMOR FREE	A25B	2010	Infiltrating Ductal Carcinoma	A2	2011-07-15	T2	M0	[Not Applicable]	N1	7th	Stage IIB	[Not Available]	[Not Applicable]	[Not Available]	[Not Applicable]	[Not Applicable]	[Not Available]		8	YES	Core needle biopsy	2
TCGA-A2-A25C-01	TCGA-A2-A25C	no_alteration	7aedb46a-48ec-4e0e-8baa-c9ea4c4a7cf1	TCGA-A2-A25C	BRCA	FEMALE	Alive	-18508	[Not Applicable]	523	50	C50.9	NO	8500/3	YES	No	C50.9	Breast	NO	YES	WHITE	[Not Available]	No	[Not Available]	NOT HISPANIC OR LATINO	YES	TUMOR FREE	A25C	2010	Infiltrating Ductal Carcinoma	A2	2011-07-15	T2	M0	[Not Applicable]	N1a	7th	Stage IIB	[Not Available]	[Not Applicable]	[Not Available]	[Not Applicable]	[Not Applicable]	[Not Available]		14	YES	Core needle biopsy	3
TCGA-A2-A25D-01	TCGA-A2-A25D	no_alteration	3b963d72-ba5c-467b-83c9-fbdb462510a3	TCGA-A2-A25D	BRCA	FEMALE	Alive	-32872	[Not Applicable]	552	90	C50.9	NO	8520/3	YES	No	C50.9	Breast	NO	YES	WHITE	[Not Available]	No	[Not Available]	NOT HISPANIC OR LATINO	YES	TUMOR FREE	A25D	2010	Infiltrating Lobular Carcinoma	A2	2011-06-21	T2	M0	[Not Applicable]	N3a	7th	Stage IIIC	[Not Available]	[Not Applicable]	[Not Available]	[Not Applicable]	[Not Applicable]	[Not Available]		24	YES	Core needle biopsy	22
TCGA-A2-A25E-01	TCGA-A2-A25E	no_alteration	ba89cb4f-cd63-47b1-9550-76fdaff89f2e	TCGA-A2-A25E	BRCA	FEMALE	Alive	-12601	[Not Applicable]	3204	34	C50.9	YES	8500/3	NO	No	C50.9	Breast	YES	YES	BLACK OR AFRICAN AMERICAN	[Not Available]	No	[Not Available]	NOT HISPANIC OR LATINO	YES	TUMOR FREE	A25E	2004	Infiltrating Ductal Carcinoma	A2	2011-07-21	T2	M0	[Not Applicable]	N2a	6th	Stage IIIA	[Not Available]	[Not Applicable]	[Not Available]	[Not Applicable]	[Not Applicable]	[Not Available]		10	YES	Excisional Biopsy	6
[truncated: 9,838 more rows]
[truncated: 698 more columns]

## Sheet: File 3
Patient ID	Sample ID	Sample Type	CDKN2A	Cancer Type	Cancer Type Detailed	Number of Samples Per Patient	Mutation Count	Fraction Genome Altered	Sex	DNA Input	Matched Status	Metastatic Site	Oncotree Code	Overall Survival Status	Patient's Vital Status	Primary Tumor Site	Sample Collection Source	Sample coverage	Smoking History	Specimen Preservation Type
[truncated: 10,945 more rows]
